# Supplementary material for: Regulation of gliotoxin biosynthesis and protection in Aspergillus species
Source: PLoS Genet. 2022 Jan 18;18(1):e1009965. doi: 10.1371/journal.pgen.1009965 (PMC8797188; doi:10.1371/journal.pgen.1009965)
Supplement: S1 Table — (XLS) [file pgen.1009965.s006.xls]

## Sheet: UP Glio
S1 Table - Genes differentiallly expressed in the Aspergillus fumigatus wild-type exposed to gliotoxin.
WT Gliotoxin / WT crt DMSO	Principal Ortholog CEA17	Experiment - Fold Change (Transformed values)	t-test: WT crt DMSO vs WT Gliotoxin original values - P-value	WT crt DMSO - Means RPKM	WT Gliotoxin - Means RPKM	Entry	Entry name	Protein names	Gene names	Organism	Length	Cross-reference (CCDS)	Cross-reference (EMBL)	Alternative sequence	Natural variant	Polymorphism	Gene encoded by	Gene ontology (biological process)	Gene ontology (cellular component)	Gene ontology (GO)	Gene ontology (molecular function)	Binding site	Annotation	UniParc
AFUA_5G01230	AFUB_049700	12.2183	0.000288379	1.47495	29.9674	Q4WDZ6	Q4WDZ6_ASPFU	RTA1 domain protein, putative	AFUA_5G01230	Neosartorya fumigata (strain ATCC MYA-4609 / Af293 / CBS 101355 / FGSC A1100) (Aspergillus fumigatus)	328		AAHF01000011;						fungal-type vacuole [GO:0000324]; integral component of membrane [GO:0016021]; plasma membrane [GO:0005886]	fungal-type vacuole [GO:0000324]; integral component of membrane [GO:0016021]; plasma membrane [GO:0005886]			1 out of 5	UPI000051F2B3
AFUA_6G10820	AFUB_076860	7.28358	0.00226845	1.117	4.54423	Q4WM82	Q4WM82_ASPFU	Short chain dehydrogenase/reductase family (EC 1.1.1.69)	AFUA_6G10820	Neosartorya fumigata (strain ATCC MYA-4609 / Af293 / CBS 101355 / FGSC A1100) (Aspergillus fumigatus)	301		AAHF01000006;							gluconate 5-dehydrogenase activity [GO:0008874]	gluconate 5-dehydrogenase activity [GO:0008874]		1 out of 5	UPI000051F5BB
AFUA_6G09730	AFUB_075780	7.00008	0.00066927	2.22435	399.859	Q4WMJ0	GLIF_ASPFU	Cytochrome P450 monooxygenase gliF (EC 1.-.-.-) (Gliotoxin biosynthesis protein F)	gliF AFUA_6G09730	Neosartorya fumigata (strain ATCC MYA-4609 / Af293 / CBS 101355 / FGSC A1100) (Aspergillus fumigatus)	504		AY838877;AAHF01000006;					mycotoxin biosynthetic process [GO:0043386]; pathogenesis [GO:0009405]	integral component of membrane [GO:0016021]	integral component of membrane [GO:0016021]; heme binding [GO:0020037]; iron ion binding [GO:0005506]; monooxygenase activity [GO:0004497]; oxidoreductase activity, acting on paired donors, with incorporation or reduction of molecular oxygen [GO:0016705]; mycotoxin biosynthetic process [GO:0043386]; pathogenesis [GO:0009405]	heme binding [GO:0020037]; iron ion binding [GO:0005506]; monooxygenase activity [GO:0004497]; oxidoreductase activity, acting on paired donors, with incorporation or reduction of molecular oxygen [GO:0016705]		3 out of 5	UPI000051FF4A
AFUA_3G03300	AFUB_044950	5.75743	0.00354442	1.26182	6.13344	A4D9X8	A4D9X8_ASPFU	FAD-binding oxidoreductase, putative	AFUA_3G03300	Neosartorya fumigata (strain ATCC MYA-4609 / Af293 / CBS 101355 / FGSC A1100) (Aspergillus fumigatus)	492		AAHF01000010;							FAD binding [GO:0071949]; oxidoreductase activity [GO:0016491]	FAD binding [GO:0071949]; oxidoreductase activity [GO:0016491]		1 out of 5	UPI0000F51C87
AFUA_6G09292	AFUB_075240	5.30417	0.00435858	1.50595	8.28986	A4D9P0	A4D9P0_ASPFU	Uncharacterized protein	AFUA_6G09292	Neosartorya fumigata (strain ATCC MYA-4609 / Af293 / CBS 101355 / FGSC A1100) (Aspergillus fumigatus)	1091		AAHF01000006;										1 out of 5	UPI0000F519C0
AFUA_4G03610	AFUB_099430	5.2136	0.00236295	1.32948	6.74895	Q4W9V3	Q4W9V3_ASPFU	Phosphate:H+ symporter	AFUA_4G03610	Neosartorya fumigata (strain ATCC MYA-4609 / Af293 / CBS 101355 / FGSC A1100) (Aspergillus fumigatus)	566		AAHF01000016;					phosphate ion transport [GO:0006817]	integral component of membrane [GO:0016021]	integral component of membrane [GO:0016021]; inorganic phosphate transmembrane transporter activity [GO:0005315]; phosphate ion transport [GO:0006817]	inorganic phosphate transmembrane transporter activity [GO:0005315]		1 out of 5	UPI000051F406
AFUA_2G17930	AFUB_033620	5.21097	0.00185354	1.96369	10.7794	Q4WZ73	Q4WZ73_ASPFU	Integral membrane protein	AFUA_2G17930	Neosartorya fumigata (strain ATCC MYA-4609 / Af293 / CBS 101355 / FGSC A1100) (Aspergillus fumigatus)	388		AAHF01000001;						integral component of membrane [GO:0016021]	integral component of membrane [GO:0016021]			1 out of 5	UPI000051FF0A
AFUA_4G02820	AFUB_100300	4.33979	1.70721e-05	1.74867	13.6968	Q4WA33	Q4WA33_ASPFU	Methylisocitrate lyase (EC 4.1.3.30)	AFUA_4G02820	Neosartorya fumigata (strain ATCC MYA-4609 / Af293 / CBS 101355 / FGSC A1100) (Aspergillus fumigatus)	281		AAHF01000016;							methylisocitrate lyase activity [GO:0046421]	methylisocitrate lyase activity [GO:0046421]		1 out of 5	UPI000051E598
AFUA_6G03080	AFUB_094820	4.18851	0.00472781	1.51078	8.1996	Q4WD08	Q4WD08_ASPFU	ABC multidrug transporter, putative	AFUA_6G03080	Neosartorya fumigata (strain ATCC MYA-4609 / Af293 / CBS 101355 / FGSC A1100) (Aspergillus fumigatus)	1287		AAHF01000012;					transmembrane transport [GO:0055085]	integral component of membrane [GO:0016021]	integral component of membrane [GO:0016021]; ATP binding [GO:0005524]; ATPase activity [GO:0016887]; ATPase-coupled transmembrane transporter activity [GO:0042626]; transmembrane transport [GO:0055085]	ATPase activity [GO:0016887]; ATPase-coupled transmembrane transporter activity [GO:0042626]; ATP binding [GO:0005524]		2 out of 5	UPI000051EA74
AFUA_6G03230	AFUB_095070	4.14129	0.000170973	2.45947	45.2551	Q4WD22	Q4WD22_ASPFU	Glycosidase (EC 3.2.-.-)	AFUA_6G03230	Neosartorya fumigata (strain ATCC MYA-4609 / Af293 / CBS 101355 / FGSC A1100) (Aspergillus fumigatus)	357		AAHF01000012;					carbohydrate metabolic process [GO:0005975]; cell wall organization [GO:0071555]	anchored component of membrane [GO:0031225]; cell wall [GO:0005618]; integral component of membrane [GO:0016021]; plasma membrane [GO:0005886]	anchored component of membrane [GO:0031225]; cell wall [GO:0005618]; integral component of membrane [GO:0016021]; plasma membrane [GO:0005886]; hydrolase activity, hydrolyzing O-glycosyl compounds [GO:0004553]; carbohydrate metabolic process [GO:0005975]; cell wall organization [GO:0071555]	hydrolase activity, hydrolyzing O-glycosyl compounds [GO:0004553]		2 out of 5	UPI000051E5B4
AFUA_2G05115	AFUB_019460	3.82806	0.00476175	2.18339	26.3828	A4D9W0	A4D9W0_ASPFU	HNHc domain-containing protein	AFUA_2G05115	Neosartorya fumigata (strain ATCC MYA-4609 / Af293 / CBS 101355 / FGSC A1100) (Aspergillus fumigatus)	267		AAHF01000008;										1 out of 5	UPI0000F51811
AFUA_3G11490	AFUB_037680	3.69608	0.000488703	1.85508	13.7565	Q4WY21	Q4WY21_ASPFU	GABA permease, putative	AFUA_3G11490	Neosartorya fumigata (strain ATCC MYA-4609 / Af293 / CBS 101355 / FGSC A1100) (Aspergillus fumigatus)	532		AAHF01000002;					amino acid transport [GO:0006865]	integral component of membrane [GO:0016021]	integral component of membrane [GO:0016021]; transmembrane transporter activity [GO:0022857]; amino acid transport [GO:0006865]	transmembrane transporter activity [GO:0022857]		1 out of 5	UPI0000F5197C
AFUA_4G09940	AFUB_067050	3.24797	0.00217849	2.15941	14.2853	Q4WPP0	Q4WPP0_ASPFU	Polysaccharide deacetylase family protein	AFUA_4G09940	Neosartorya fumigata (strain ATCC MYA-4609 / Af293 / CBS 101355 / FGSC A1100) (Aspergillus fumigatus)	254		AAHF01000005;					carbohydrate metabolic process [GO:0005975]		hydrolase activity, acting on carbon-nitrogen (but not peptide) bonds [GO:0016810]; carbohydrate metabolic process [GO:0005975]	hydrolase activity, acting on carbon-nitrogen (but not peptide) bonds [GO:0016810]		1 out of 5	UPI00005207CD
AFUA_6G09740	AFUB_075790	3.18277	0.000668749	12.2537	3903.86	E9RAH5	GLIT_ASPFU	Thioredoxin reductase gliT (EC 1.8.1.-) (Gliotoxin biosynthesis protein T)	gliT AFUA_6G09740	Neosartorya fumigata (strain ATCC MYA-4609 / Af293 / CBS 101355 / FGSC A1100) (Aspergillus fumigatus)	334		AY838877;AAHF01000006;					cellular response to mycotoxin [GO:0036146]; gliotoxin biosynthetic process [GO:2001310]; mycotoxin biosynthetic process [GO:0043386]; pathogenesis [GO:0009405]		flavin adenine dinucleotide binding [GO:0050660]; oxidoreductase activity [GO:0016491]; cellular response to mycotoxin [GO:0036146]; gliotoxin biosynthetic process [GO:2001310]; mycotoxin biosynthetic process [GO:0043386]; pathogenesis [GO:0009405]	flavin adenine dinucleotide binding [GO:0050660]; oxidoreductase activity [GO:0016491]	BINDING 56; /note="FAD; via amide nitrogen and carbonyl oxygen"; /evidence="ECO:0000269|PubMed:24446392"; BINDING 91; /note="FAD; via amide nitrogen and carbonyl oxygen"; /evidence="ECO:0000269|PubMed:24446392"; BINDING 121; /note="FAD; via carbonyl oxygen"; /evidence="ECO:0000269|PubMed:24446392"; BINDING 294; /note="FAD"; /evidence="ECO:0000269|PubMed:24446392"	5 out of 5	UPI000049DBF6
AFUA_1G00350	AFUB_044210	3.138	0.0028973	2.51814	22.4564	Q4WL33	Q4WL33_ASPFU	Metalloreductase, putative (EC 1.16.1.-)	AFUA_1G00350	Neosartorya fumigata (strain ATCC MYA-4609 / Af293 / CBS 101355 / FGSC A1100) (Aspergillus fumigatus)	487		AAHF01000007;					cellular iron ion homeostasis [GO:0006879]; copper ion import [GO:0015677]; iron ion transport [GO:0006826]	integral component of membrane [GO:0016021]; mitochondrion [GO:0005739]; plasma membrane [GO:0005886]	integral component of membrane [GO:0016021]; mitochondrion [GO:0005739]; plasma membrane [GO:0005886]; ferric-chelate reductase activity [GO:0000293]; cellular iron ion homeostasis [GO:0006879]; copper ion import [GO:0015677]; iron ion transport [GO:0006826]	ferric-chelate reductase activity [GO:0000293]		2 out of 5	UPI0000F51A33
AFUA_6G12780	AFUB_078780	3.08293	5.35456e-05	7.65079	684.045	Q4WLP6	Q4WLP6_ASPFU	Uncharacterized protein	AFUA_6G12780	Neosartorya fumigata (strain ATCC MYA-4609 / Af293 / CBS 101355 / FGSC A1100) (Aspergillus fumigatus)	241		AAHF01000006;							methyltransferase activity [GO:0008168]	methyltransferase activity [GO:0008168]		1 out of 5	UPI000051FF59
AFUA_5G07950	AFUB_055480	2.90073	0.00210369	3.49385	46.2003	Q4WUC3	Q4WUC3_ASPFU	Serine/threonine protein kinase, putative	AFUA_5G07950	Neosartorya fumigata (strain ATCC MYA-4609 / Af293 / CBS 101355 / FGSC A1100) (Aspergillus fumigatus)	669		AAHF01000003;					mitotic DNA damage checkpoint [GO:0044773]; signal transduction in response to DNA damage [GO:0042770]	cytoplasm [GO:0005737]; nucleus [GO:0005634]	cytoplasm [GO:0005737]; nucleus [GO:0005634]; ATP binding [GO:0005524]; protein serine/threonine kinase activity [GO:0004674]; mitotic DNA damage checkpoint [GO:0044773]; signal transduction in response to DNA damage [GO:0042770]	ATP binding [GO:0005524]; protein serine/threonine kinase activity [GO:0004674]		2 out of 5	UPI000051F4BD
AFUA_4G11490	AFUB_068510	2.78952	0.00332169	1.54746	4.09909	Q4WQ41	Q4WQ41_ASPFU	Uncharacterized protein	AFUA_4G11490	Neosartorya fumigata (strain ATCC MYA-4609 / Af293 / CBS 101355 / FGSC A1100) (Aspergillus fumigatus)	180		AAHF01000005;										1 out of 5	UPI000051F277
AFUA_7G02070	AFUB_088630	2.71653	0.00300479	2.38221	10.2092	Q4WAP9	Q4WAP9_ASPFU	AIF-like mitochondrial oxidoreductase (Nfrl), putative	AFUA_7G02070	Neosartorya fumigata (strain ATCC MYA-4609 / Af293 / CBS 101355 / FGSC A1100) (Aspergillus fumigatus)	558		AAHF01000015;							2 iron, 2 sulfur cluster binding [GO:0051537]; flavin adenine dinucleotide binding [GO:0050660]; metal ion binding [GO:0046872]; oxidoreductase activity [GO:0016491]	2 iron, 2 sulfur cluster binding [GO:0051537]; flavin adenine dinucleotide binding [GO:0050660]; metal ion binding [GO:0046872]; oxidoreductase activity [GO:0016491]		1 out of 5	UPI000051FE79
AFUA_2G02040	AFUB_019120	2.67916	0.00138181	2.44224	9.43014	Q4WIF4	Q4WIF4_ASPFU	MFS transporter, putative	AFUA_2G02040	Neosartorya fumigata (strain ATCC MYA-4609 / Af293 / CBS 101355 / FGSC A1100) (Aspergillus fumigatus)	532		AAHF01000008;					drug transmembrane transport [GO:0006855]	integral component of plasma membrane [GO:0005887]	integral component of plasma membrane [GO:0005887]; xenobiotic transmembrane transporter activity [GO:0042910]; drug transmembrane transport [GO:0006855]	xenobiotic transmembrane transporter activity [GO:0042910]		1 out of 5	UPI000051F1CA
AFUA_7G01440	AFUB_088010	2.65671	0.000548535	2.44534	11.9924	Q4WAI6	Q4WAI6_ASPFU	Uncharacterized protein	AFUA_7G01440	Neosartorya fumigata (strain ATCC MYA-4609 / Af293 / CBS 101355 / FGSC A1100) (Aspergillus fumigatus)	463		AAHF01000015;										1 out of 5	UPI000051E6A1
AFUA_6G09630	AFUB_075680	2.60063	0.000166231	4.40586	50.9076	Q4WMK0	GLIZ_ASPFU	C6 finger domain transcription factor gliZ (Gliotoxin production protein Z)	gliZ AFUA_6G09630	Neosartorya fumigata (strain ATCC MYA-4609 / Af293 / CBS 101355 / FGSC A1100) (Aspergillus fumigatus)	489		AY838877;AAHF01000006;					mycotoxin biosynthetic process [GO:0043386]; pathogenesis [GO:0009405]; positive regulation of gliotoxin biosynthetic process [GO:1900691]; positive regulation of transcription by RNA polymerase II [GO:0045944]; regulation of secondary metabolite biosynthetic process [GO:1900376]	host cell nucleus [GO:0042025]; nucleus [GO:0005634]	host cell nucleus [GO:0042025]; nucleus [GO:0005634]; DNA-binding transcription factor activity, RNA polymerase II-specific [GO:0000981]; RNA polymerase II cis-regulatory region sequence-specific DNA binding [GO:0000978]; zinc ion binding [GO:0008270]; mycotoxin biosynthetic process [GO:0043386]; pathogenesis [GO:0009405]; positive regulation of gliotoxin biosynthetic process [GO:1900691]; positi…	DNA-binding transcription factor activity, RNA polymerase II-specific [GO:0000981]; RNA polymerase II cis-regulatory region sequence-specific DNA binding [GO:0000978]; zinc ion binding [GO:0008270]		4 out of 5	UPI00005203D2
AFUA_5G06080	AFUB_053640	2.59988	0.000501533	2.86297	14.254	Q4WTU0	Q4WTU0_ASPFU	DNA repair protein Swi5/Sae3, putative	AFUA_5G06080	Neosartorya fumigata (strain ATCC MYA-4609 / Af293 / CBS 101355 / FGSC A1100) (Aspergillus fumigatus)	114		AAHF01000003;					cellular response to ionizing radiation [GO:0071479]; DNA recombinase assembly [GO:0000730]; meiotic DNA recombinase assembly involved in reciprocal meiotic recombination [GO:0010772]; meiotic joint molecule formation [GO:0000709]	Swi5-Sfr1 complex [GO:0032798]	Swi5-Sfr1 complex [GO:0032798]; cellular response to ionizing radiation [GO:0071479]; DNA recombinase assembly [GO:0000730]; meiotic DNA recombinase assembly involved in reciprocal meiotic recombination [GO:0010772]; meiotic joint molecule formation [GO:0000709]			2 out of 5	UPI000051F249
AFUA_2G03100	AFUB_020160	2.38536	0.00425973	3.07674	17.0615	Q4WI48	Q4WI48_ASPFU	NADH dehydrogenase [ubiquinone] 1 alpha subcomplex assembly factor 3	AFUA_2G03100	Neosartorya fumigata (strain ATCC MYA-4609 / Af293 / CBS 101355 / FGSC A1100) (Aspergillus fumigatus)	234		AAHF01000008;					mitochondrial respiratory chain complex I assembly [GO:0032981]	mitochondrial inner membrane [GO:0005743]; nucleus [GO:0005634]	mitochondrial inner membrane [GO:0005743]; nucleus [GO:0005634]; mitochondrial respiratory chain complex I assembly [GO:0032981]			2 out of 5	UPI000051F1CD
AFUA_3G13750	AFUB_035440	2.26426	0.00175847	2.07266	6.21142	Q4WYP2	Q4WYP2_ASPFU	Uncharacterized protein	AFUA_3G13750	Neosartorya fumigata (strain ATCC MYA-4609 / Af293 / CBS 101355 / FGSC A1100) (Aspergillus fumigatus)	413		AAHF01000002;										1 out of 5	UPI000051FD35
AFUA_1G01160	AFUB_079650	2.17587	0.00297327	3.24194	15.2099	Q4WKV5	Q4WKV5_ASPFU	5'-nucleotidase, putative	AFUA_1G01160	Neosartorya fumigata (strain ATCC MYA-4609 / Af293 / CBS 101355 / FGSC A1100) (Aspergillus fumigatus)	586		AAHF01000007;					nucleotide catabolic process [GO:0009166]		hydrolase activity [GO:0016787]; nucleotide binding [GO:0000166]; nucleotide catabolic process [GO:0009166]	hydrolase activity [GO:0016787]; nucleotide binding [GO:0000166]		1 out of 5	UPI0000F51A89
AFUA_3G13140	AFUB_034220	2.0852	0.00499819	16.8451	337.958	Q4WYI3	Q4WYI3_ASPFU	Methyltransferase, putative	AFUA_3G13140	Neosartorya fumigata (strain ATCC MYA-4609 / Af293 / CBS 101355 / FGSC A1100) (Aspergillus fumigatus)	354		AAHF01000002;					methylation [GO:0032259]		methyltransferase activity [GO:0008168]; methylation [GO:0032259]	methyltransferase activity [GO:0008168]		1 out of 5	UPI00005208E7
AFUA_2G00210	AFUB_017290	2.07013	0.00038886	5.18235	31.9815	Q4WIY6	Q4WIY6_ASPFU	Uncharacterized protein	AFUA_2G00210	Neosartorya fumigata (strain ATCC MYA-4609 / Af293 / CBS 101355 / FGSC A1100) (Aspergillus fumigatus)	406		AAHF01000008;										1 out of 5	UPI000051FB6B
AFUA_3G13120	AFUB_036080	2.06186	0.00324699	4.55478	25.7382	Q4WYI1	Q4WYI1_ASPFU	Hydroxymethylbilane synthase (EC 2.5.1.61) (Porphobilinogen deaminase) (Pre-uroporphyrinogen synthase)	AFUA_3G13120	Neosartorya fumigata (strain ATCC MYA-4609 / Af293 / CBS 101355 / FGSC A1100) (Aspergillus fumigatus)	362		AAHF01000002;					heme biosynthetic process [GO:0006783]; peptidyl-pyrromethane cofactor linkage [GO:0018160]; protoporphyrinogen IX biosynthetic process [GO:0006782]	cytoplasm [GO:0005737]	cytoplasm [GO:0005737]; hydroxymethylbilane synthase activity [GO:0004418]; heme biosynthetic process [GO:0006783]; peptidyl-pyrromethane cofactor linkage [GO:0018160]; protoporphyrinogen IX biosynthetic process [GO:0006782]	hydroxymethylbilane synthase activity [GO:0004418]		2 out of 5	UPI000051FAED
AFUA_2G16570	AFUB_032250	2.05766	0.000424124	2.8916	9.80193	Q4WZK9	Q4WZK9_ASPFU	Short chain dehydrogenase/reductase, putative	AFUA_2G16570	Neosartorya fumigata (strain ATCC MYA-4609 / Af293 / CBS 101355 / FGSC A1100) (Aspergillus fumigatus)	364		AAHF01000001;							oxidoreductase activity [GO:0016491]	oxidoreductase activity [GO:0016491]		1 out of 5	UPI000051F30D
AFUA_5G01662	AFUB_050200	2.05737	7.07826e-06	5.43671	36.6889	Q4WE40	Q4WE40_ASPFU	Pathway-specific regulatory protein	AFUA_5G01662	Neosartorya fumigata (strain ATCC MYA-4609 / Af293 / CBS 101355 / FGSC A1100) (Aspergillus fumigatus)	665		AAHF01000011;					transcription, DNA-templated [GO:0006351]	nucleus [GO:0005634]	nucleus [GO:0005634]; DNA binding [GO:0003677]; zinc ion binding [GO:0008270]; transcription, DNA-templated [GO:0006351]	DNA binding [GO:0003677]; zinc ion binding [GO:0008270]		1 out of 5	UPI0000F51C82
AFUA_3G10040	AFUB_039140	2.03233	0.000526251	4.52361	24.4407	Q4WXM5	Q4WXM5_ASPFU	Cyclin-like protein (Clg1), putative	AFUA_3G10040	Neosartorya fumigata (strain ATCC MYA-4609 / Af293 / CBS 101355 / FGSC A1100) (Aspergillus fumigatus)	475		AAHF01000002;					regulation of cyclin-dependent protein serine/threonine kinase activity [GO:0000079]	cyclin-dependent protein kinase holoenzyme complex [GO:0000307]; nucleus [GO:0005634]	cyclin-dependent protein kinase holoenzyme complex [GO:0000307]; nucleus [GO:0005634]; cyclin-dependent protein serine/threonine kinase regulator activity [GO:0016538]; protein kinase binding [GO:0019901]; regulation of cyclin-dependent protein serine/threonine kinase activity [GO:0000079]	cyclin-dependent protein serine/threonine kinase regulator activity [GO:0016538]; protein kinase binding [GO:0019901]		1 out of 5	UPI00005208CB
AFUA_6G00710	AFUB_096760	2.00498	0.00389396	2.33899	5.84698	Q4W924	Q4W924_ASPFU	MFS transporter, putative	AFUA_6G00710	Neosartorya fumigata (strain ATCC MYA-4609 / Af293 / CBS 101355 / FGSC A1100) (Aspergillus fumigatus)	494		AAHF01000018;						integral component of membrane [GO:0016021]; intrinsic component of membrane [GO:0031224]	integral component of membrane [GO:0016021]; intrinsic component of membrane [GO:0031224]; transmembrane transporter activity [GO:0022857]	transmembrane transporter activity [GO:0022857]		1 out of 5	UPI0000F51884
AFUA_6G03700	AFUB_094600	1.99717	0.00378736	2.88889	8.24537	Q4WD69	Q4WD69_ASPFU	Uncharacterized protein	AFUA_6G03700	Neosartorya fumigata (strain ATCC MYA-4609 / Af293 / CBS 101355 / FGSC A1100) (Aspergillus fumigatus)	513		AAHF01000012;										1 out of 5	UPI000051F8D3
AFUA_4G08490	AFUB_065590	1.97974	0.000394672	4.75727	23.7149	Q4WP95	Q4WP95_ASPFU	Acyl-CoA dehydrogenase, putative (EC 1.3.99.-)	AFUA_4G08490	Neosartorya fumigata (strain ATCC MYA-4609 / Af293 / CBS 101355 / FGSC A1100) (Aspergillus fumigatus)	541		AAHF01000005;							flavin adenine dinucleotide binding [GO:0050660]; oxidoreductase activity, acting on the CH-CH group of donors [GO:0016627]	flavin adenine dinucleotide binding [GO:0050660]; oxidoreductase activity, acting on the CH-CH group of donors [GO:0016627]		1 out of 5	UPI0000520546
AFUA_2G11120	AFUB_026880	1.97826	0.00282431	51.8234	2471.7	Q4X158	Q4X158_ASPFU	Uncharacterized protein	AFUA_2G11120	Neosartorya fumigata (strain ATCC MYA-4609 / Af293 / CBS 101355 / FGSC A1100) (Aspergillus fumigatus)	266		AAHF01000001;					methylation [GO:0032259]		methyltransferase activity [GO:0008168]; methylation [GO:0032259]	methyltransferase activity [GO:0008168]		1 out of 5	UPI000051F07E
AFUA_2G02880	AFUB_019960	1.88558	0.000942385	3.34468	10.2484	Q4WI70	Q4WI70_ASPFU	zinc_ribbon_16 domain-containing protein	AFUA_2G02880	Neosartorya fumigata (strain ATCC MYA-4609 / Af293 / CBS 101355 / FGSC A1100) (Aspergillus fumigatus)	969		AAHF01000008;					cellular response to amino acid starvation [GO:0034198]; positive regulation of TOR signaling [GO:0032008]	cytoplasm [GO:0005737]	cytoplasm [GO:0005737]; cellular response to amino acid starvation [GO:0034198]; positive regulation of TOR signaling [GO:0032008]			2 out of 5	UPI000051E5FA
AFUA_2G14860	AFUB_030500	1.82563	0.00109761	10.3991	81.4159	Q4X035	Q4X035_ASPFU	Epoxide hydrolase, putative (EC 3.3.2.9)	AFUA_2G14860	Neosartorya fumigata (strain ATCC MYA-4609 / Af293 / CBS 101355 / FGSC A1100) (Aspergillus fumigatus)	255		AAHF01000001;							cis-stilbene-oxide hydrolase activity [GO:0033961]	cis-stilbene-oxide hydrolase activity [GO:0033961]		1 out of 5	UPI0000520832
AFUA_3G02450	AFUB_045860	1.81523	0.000390971	2.49509	5.88115	Q4WFE7	Q4WFE7_ASPFU	Uncharacterized protein	AFUA_3G02450	Neosartorya fumigata (strain ATCC MYA-4609 / Af293 / CBS 101355 / FGSC A1100) (Aspergillus fumigatus)	1178		AAHF01000010;										1 out of 5	UPI000051F070
AFUA_5G01350	AFUB_049860	1.79593	0.000414776	3.82089	12.3873	Q4WE08	Q4WE08_ASPFU	MFS multidrug transporter, putative	AFUA_5G01350	Neosartorya fumigata (strain ATCC MYA-4609 / Af293 / CBS 101355 / FGSC A1100) (Aspergillus fumigatus)	567		AAHF01000011;					drug transmembrane transport [GO:0006855]	fungal-type vacuole membrane [GO:0000329]; integral component of plasma membrane [GO:0005887]	fungal-type vacuole membrane [GO:0000329]; integral component of plasma membrane [GO:0005887]; xenobiotic transmembrane transporter activity [GO:0042910]; drug transmembrane transport [GO:0006855]	xenobiotic transmembrane transporter activity [GO:0042910]		1 out of 5	UPI00005205AC
AFUA_2G00580	AFUB_017640	1.76528	0.00150763	12.2323	91.5485	Q4WIU9	Q4WIU9_ASPFU	Uncharacterized protein	AFUA_2G00580	Neosartorya fumigata (strain ATCC MYA-4609 / Af293 / CBS 101355 / FGSC A1100) (Aspergillus fumigatus)	76		AAHF01000008;										1 out of 5	UPI0000F51843
AFUA_1G13800	AFUB_013280	1.75141	0.00105637	19.4062	160.725	Q4WS70	MDRA_ASPFU	Major facilitator superfamily multidrug transporter mdrA	mdrA AFUA_1G13800	Neosartorya fumigata (strain ATCC MYA-4609 / Af293 / CBS 101355 / FGSC A1100) (Aspergillus fumigatus)	607		AAHF01000004;					drug transmembrane transport [GO:0006855]	fungal-type vacuole membrane [GO:0000329]; integral component of plasma membrane [GO:0005887]	fungal-type vacuole membrane [GO:0000329]; integral component of plasma membrane [GO:0005887]; xenobiotic transmembrane transporter activity [GO:0042910]; drug transmembrane transport [GO:0006855]	xenobiotic transmembrane transporter activity [GO:0042910]		3 out of 5	UPI000051E3D7
AFUA_6G07920	AFUB_073910	1.72692	0.000275445	5.01749	17.7929	Q4WN19	Q4WN19_ASPFU	Acetyltransferase, GNAT family family	AFUA_6G07920	Neosartorya fumigata (strain ATCC MYA-4609 / Af293 / CBS 101355 / FGSC A1100) (Aspergillus fumigatus)	275		AAHF01000006;							N-acetyltransferase activity [GO:0008080]	N-acetyltransferase activity [GO:0008080]		1 out of 5	UPI000051FF30
AFUA_2G16580	AFUB_032260	1.71627	0.000903618	12.4995	70.9649	Q4WZK8	Q4WZK8_ASPFU	Alpha/beta superfamily hydrolase, putative	AFUA_2G16580	Neosartorya fumigata (strain ATCC MYA-4609 / Af293 / CBS 101355 / FGSC A1100) (Aspergillus fumigatus)	406		AAHF01000001;							hydrolase activity [GO:0016787]	hydrolase activity [GO:0016787]		1 out of 5	UPI000051EE1C
AFUA_5G10090	AFUB_057690	1.70945	0.00302811	4.55371	14.9749	Q4WUY1	Q4WUY1_ASPFU	3-demethylubiquinone-9 3-methyltransferase, putative (EC 2.1.1.-)	AFUA_5G10090	Neosartorya fumigata (strain ATCC MYA-4609 / Af293 / CBS 101355 / FGSC A1100) (Aspergillus fumigatus)	166		AAHF01000003;					methylation [GO:0032259]		methyltransferase activity [GO:0008168]; methylation [GO:0032259]	methyltransferase activity [GO:0008168]		1 out of 5	UPI000051FC12
AFUA_4G01120	AFUB_101630	1.7003	0.0020512	5.63574	20.5299	A4DA89	A4DA89_ASPFU	Uncharacterized protein	AFUA_4G01120	Neosartorya fumigata (strain ATCC MYA-4609 / Af293 / CBS 101355 / FGSC A1100) (Aspergillus fumigatus)	204		AAHF01000017;										1 out of 5	UPI0000F51BB1
AFUA_6G01820	AFUB_096520	1.68187	0.00407131	7.1443	29.4019	Q4WCN1	Q4WCN1_ASPFU	MFS transporter, putative	AFUA_6G01820	Neosartorya fumigata (strain ATCC MYA-4609 / Af293 / CBS 101355 / FGSC A1100) (Aspergillus fumigatus)	510		AAHF01000012;						integral component of membrane [GO:0016021]; intrinsic component of membrane [GO:0031224]	integral component of membrane [GO:0016021]; intrinsic component of membrane [GO:0031224]; transmembrane transporter activity [GO:0022857]	transmembrane transporter activity [GO:0022857]		1 out of 5	UPI000051F191
AFUA_1G17480	AFUB_016840	1.67492	0.00037306	2.96631	6.68424	Q4WR56	Q4WR56_ASPFU	MFS transporter, putative	AFUA_1G17480	Neosartorya fumigata (strain ATCC MYA-4609 / Af293 / CBS 101355 / FGSC A1100) (Aspergillus fumigatus)	464		AAHF01000004;						integral component of membrane [GO:0016021]	integral component of membrane [GO:0016021]; transmembrane transporter activity [GO:0022857]	transmembrane transporter activity [GO:0022857]		1 out of 5	UPI0000F51B01
AFUA_4G00340	AFUB_100860	1.66263	0.000347129	4.80358	14.9758	Q4W957	Q4W957_ASPFU	Fatty acid hydroxylase domain-containing protein	AFUA_4G00340	Neosartorya fumigata (strain ATCC MYA-4609 / Af293 / CBS 101355 / FGSC A1100) (Aspergillus fumigatus)	348		AAHF01000017;					ergosterol biosynthetic process [GO:0006696]; sterol biosynthetic process [GO:0016126]	endoplasmic reticulum membrane [GO:0005789]; integral component of membrane [GO:0016021]; membrane [GO:0016020]	endoplasmic reticulum membrane [GO:0005789]; integral component of membrane [GO:0016021]; membrane [GO:0016020]; C-4 methylsterol oxidase activity [GO:0000254]; iron ion binding [GO:0005506]; oxidoreductase activity [GO:0016491]; ergosterol biosynthetic process [GO:0006696]; sterol biosynthetic process [GO:0016126]	C-4 methylsterol oxidase activity [GO:0000254]; iron ion binding [GO:0005506]; oxidoreductase activity [GO:0016491]		2 out of 5	UPI000051F257
AFUA_7G06250	AFUB_091800	1.65719	0.000350985	17.3839	121.688	Q4WGU4	Q4WGU4_ASPFU	DSBA-like thioredoxin domain protein	AFUA_7G06250	Neosartorya fumigata (strain ATCC MYA-4609 / Af293 / CBS 101355 / FGSC A1100) (Aspergillus fumigatus)	226		AAHF01000009;							protein disulfide oxidoreductase activity [GO:0015035]	protein disulfide oxidoreductase activity [GO:0015035]		1 out of 5	UPI0000F5192A
AFUA_3G03310	AFUB_044940	1.64079	0.000354989	3.83848	9.99235	Q4WF65	Q4WF65_ASPFU	RTA1 domain protein	AFUA_3G03310	Neosartorya fumigata (strain ATCC MYA-4609 / Af293 / CBS 101355 / FGSC A1100) (Aspergillus fumigatus)	285		AAHF01000010;						fungal-type vacuole [GO:0000324]; integral component of membrane [GO:0016021]; plasma membrane [GO:0005886]	fungal-type vacuole [GO:0000324]; integral component of membrane [GO:0016021]; plasma membrane [GO:0005886]			1 out of 5	UPI000051F073
AFUA_2G14120	AFUB_029740	1.63904	0.00113827	3.80029	9.83762	Q4X0A8	Q4X0A8_ASPFU	C6 finger domain protein, putative	AFUA_2G14120	Neosartorya fumigata (strain ATCC MYA-4609 / Af293 / CBS 101355 / FGSC A1100) (Aspergillus fumigatus)	518		AAHF01000001;										1 out of 5	UPI00005205B9
AFUA_2G12150	AFUB_027840	1.63312	0.00233483	4.99203	14.8428	Q4X0V6	Q4X0V6_ASPFU	Midasin	AFUA_2G12150	Neosartorya fumigata (strain ATCC MYA-4609 / Af293 / CBS 101355 / FGSC A1100) (Aspergillus fumigatus)	4925		AAHF01000001;					ribosomal large subunit assembly [GO:0000027]; rRNA processing [GO:0006364]	chromosome [GO:0005694]; nucleus [GO:0005634]; preribosome, large subunit precursor [GO:0030687]	chromosome [GO:0005694]; nucleus [GO:0005634]; preribosome, large subunit precursor [GO:0030687]; ATP binding [GO:0005524]; ATPase activity [GO:0016887]; ribosomal large subunit assembly [GO:0000027]; rRNA processing [GO:0006364]	ATPase activity [GO:0016887]; ATP binding [GO:0005524]		2 out of 5	UPI000052094F
AFUA_2G14850	AFUB_030490	1.62959	0.00281168	11.7111	56.8779	Q4X036	Q4X036_ASPFU	Enoyl-CoA hydratase/isomerase family protein (EC 4.2.-.-)	AFUA_2G14850	Neosartorya fumigata (strain ATCC MYA-4609 / Af293 / CBS 101355 / FGSC A1100) (Aspergillus fumigatus)	288		AAHF01000001;					fatty acid beta-oxidation [GO:0006635]	peroxisome [GO:0005777]	peroxisome [GO:0005777]; dodecenoyl-CoA delta-isomerase activity [GO:0004165]; enoyl-CoA hydratase activity [GO:0004300]; fatty acid beta-oxidation [GO:0006635]	dodecenoyl-CoA delta-isomerase activity [GO:0004165]; enoyl-CoA hydratase activity [GO:0004300]		1 out of 5	UPI00005205BA
AFUA_2G03060	AFUB_020120	1.58872	0.00139144	22.6849	126.41	Q4WI52	Q4WI52_ASPFU	Cactin, putative	AFUA_2G03060	Neosartorya fumigata (strain ATCC MYA-4609 / Af293 / CBS 101355 / FGSC A1100) (Aspergillus fumigatus)	568		AAHF01000008;					mRNA cis splicing, via spliceosome [GO:0045292]; regulation of gene expression [GO:0010468]	cytoplasm [GO:0005737]; spliceosomal complex [GO:0005681]	cytoplasm [GO:0005737]; spliceosomal complex [GO:0005681]; mRNA cis splicing, via spliceosome [GO:0045292]; regulation of gene expression [GO:0010468]			1 out of 5	UPI000051E3A3
AFUA_4G08700	AFUB_065790	1.58814	0.00430459	9.27719	35.0674	Q4WPB7	Q4WPB7_ASPFU	Uncharacterized protein	AFUA_4G08700	Neosartorya fumigata (strain ATCC MYA-4609 / Af293 / CBS 101355 / FGSC A1100) (Aspergillus fumigatus)	86		AAHF01000005;						integral component of membrane [GO:0016021]	integral component of membrane [GO:0016021]			1 out of 5	UPI0000520567
AFUA_3G01960	AFUB_046450	1.57647	0.000418045	68.4887	837.9	Q4WFJ9	Q4WFJ9_ASPFU	Uncharacterized protein	AFUA_3G01960	Neosartorya fumigata (strain ATCC MYA-4609 / Af293 / CBS 101355 / FGSC A1100) (Aspergillus fumigatus)	77		AAHF01000010;										1 out of 5	UPI000051FEC1
AFUA_7G00340	AFUB_086910	1.57427	0.00257401	14.4572	68.9403	Q4WA79	Q4WA79_ASPFU	Metallo-beta-lactamase domain protein, putative	AFUA_7G00340	Neosartorya fumigata (strain ATCC MYA-4609 / Af293 / CBS 101355 / FGSC A1100) (Aspergillus fumigatus)	298		AAHF01000015;					glutathione metabolic process [GO:0006749]; hydrogen sulfide metabolic process [GO:0070813]	mitochondrion [GO:0005739]	mitochondrion [GO:0005739]; hydrolase activity, acting on ester bonds [GO:0016788]; sulfur dioxygenase activity [GO:0050313]; glutathione metabolic process [GO:0006749]; hydrogen sulfide metabolic process [GO:0070813]	hydrolase activity, acting on ester bonds [GO:0016788]; sulfur dioxygenase activity [GO:0050313]		1 out of 5	UPI00005202F4
AFUA_5G01700	AFUB_050230	1.57289	0.000400018	3.848	8.92612	Q4WE43	Q4WE43_ASPFU	Casein kinase II subunit beta (CK II beta)	AFUA_5G01700	Neosartorya fumigata (strain ATCC MYA-4609 / Af293 / CBS 101355 / FGSC A1100) (Aspergillus fumigatus)	662		AAHF01000011;					cellular response to DNA damage stimulus [GO:0006974]; cellular response to drug [GO:0035690]; peptidyl-serine phosphorylation [GO:0018105]; regulation of transcription by RNA polymerase I [GO:0006356]; transcription, DNA-templated [GO:0006351]	cytoplasm [GO:0005737]; host cell nucleus [GO:0042025]; protein kinase CK2 complex [GO:0005956]; UTP-C complex [GO:0034456]	cytoplasm [GO:0005737]; host cell nucleus [GO:0042025]; protein kinase CK2 complex [GO:0005956]; UTP-C complex [GO:0034456]; DNA binding [GO:0003677]; DNA-binding transcription factor activity, RNA polymerase II-specific [GO:0000981]; protein kinase regulator activity [GO:0019887]; protein serine/threonine kinase inhibitor activity [GO:0030291]; zinc ion binding [GO:0008270]; cellular response to…	DNA binding [GO:0003677]; DNA-binding transcription factor activity, RNA polymerase II-specific [GO:0000981]; protein kinase regulator activity [GO:0019887]; protein serine/threonine kinase inhibitor activity [GO:0030291]; zinc ion binding [GO:0008270]		3 out of 5	UPI000051F2E0
AFUA_6G03090	AFUB_095200	1.57244	0.00269534	6.87393	22.6013	Q4WD09	Q4WD09_ASPFU	Cytochrome P450 alkane hydroxylase, putative (EC 1.14.14.-)	AFUA_6G03090	Neosartorya fumigata (strain ATCC MYA-4609 / Af293 / CBS 101355 / FGSC A1100) (Aspergillus fumigatus)	504		AAHF01000012;							heme binding [GO:0020037]; iron ion binding [GO:0005506]; oxidoreductase activity, acting on paired donors, with incorporation or reduction of molecular oxygen, reduced flavin or flavoprotein as one donor, and incorporation of one atom of oxygen [GO:0016712]	heme binding [GO:0020037]; iron ion binding [GO:0005506]; oxidoreductase activity, acting on paired donors, with incorporation or reduction of molecular oxygen, reduced flavin or flavoprotein as one donor, and incorporation of one atom of oxygen [GO:0016712]		1 out of 5	UPI000051E5B6
AFUA_5G14410	AFUB_062130	1.56959	0.000681022	21.1476	125.566	Q4WW48	Q4WW48_ASPFU	Cysteine dioxygenase (EC 1.13.11.20)	AFUA_5G14410	Neosartorya fumigata (strain ATCC MYA-4609 / Af293 / CBS 101355 / FGSC A1100) (Aspergillus fumigatus)	235		AAHF01000003;					L-cysteine catabolic process [GO:0019448]; taurine biosynthetic process [GO:0042412]		cysteine dioxygenase activity [GO:0017172]; ferrous iron binding [GO:0008198]; oxidoreductase activity, acting on single donors with incorporation of molecular oxygen, incorporation of two atoms of oxygen [GO:0016702]; L-cysteine catabolic process [GO:0019448]; taurine biosynthetic process [GO:0042412]	cysteine dioxygenase activity [GO:0017172]; ferrous iron binding [GO:0008198]; oxidoreductase activity, acting on single donors with incorporation of molecular oxygen, incorporation of two atoms of oxygen [GO:0016702]		2 out of 5	UPI000052006B
AFUA_1G06840	AFUB_007220	1.55805	0.00473514	4.82013	12.7186	Q4WJ87	Q4WJ87_ASPFU	Vacuolar membrane PQ loop repeat protein	AFUA_1G06840	Neosartorya fumigata (strain ATCC MYA-4609 / Af293 / CBS 101355 / FGSC A1100) (Aspergillus fumigatus)	326		AAHF01000007;						integral component of membrane [GO:0016021]	integral component of membrane [GO:0016021]			1 out of 5	UPI000051F169
AFUA_6G10880	AFUB_076910	1.54735	0.00321167	4.6614	11.493	Q4WM76	Q4WM76_ASPFU	Acyl-CoA dehydrogenase family protein (EC 1.3.99.-)	AFUA_6G10880	Neosartorya fumigata (strain ATCC MYA-4609 / Af293 / CBS 101355 / FGSC A1100) (Aspergillus fumigatus)	512		AAHF01000006;							acyl-CoA dehydrogenase activity [GO:0003995]; flavin adenine dinucleotide binding [GO:0050660]; heme binding [GO:0020037]; metal ion binding [GO:0046872]	acyl-CoA dehydrogenase activity [GO:0003995]; flavin adenine dinucleotide binding [GO:0050660]; heme binding [GO:0020037]; metal ion binding [GO:0046872]		1 out of 5	UPI000051E7AA
AFUA_6G08240	AFUB_074200	1.54243	0.00433004	6.06691	15.435	Q4WMY9	Q4WMY9_ASPFU	HEAT repeat protein (DRIM), putative	AFUA_6G08240	Neosartorya fumigata (strain ATCC MYA-4609 / Af293 / CBS 101355 / FGSC A1100) (Aspergillus fumigatus)	2582		AAHF01000006;						90S preribosome [GO:0030686]; nucleolus [GO:0005730]; small-subunit processome [GO:0032040]	90S preribosome [GO:0030686]; nucleolus [GO:0005730]; small-subunit processome [GO:0032040]			1 out of 5	UPI000051F834
AFUA_3G01480	AFUB_046920	1.52979	0.00313919	6.18372	17.7418	Q4WFP6	Q4WFP6_ASPFU	Uncharacterized protein	AFUA_3G01480	Neosartorya fumigata (strain ATCC MYA-4609 / Af293 / CBS 101355 / FGSC A1100) (Aspergillus fumigatus)	609		AAHF01000010;						integral component of membrane [GO:0016021]	integral component of membrane [GO:0016021]			1 out of 5	UPI000051FC78
AFUA_5G13800	AFUB_061540	1.50567	0.000423168	4.93379	11.8479	Q4WVZ0	YA800_ASPFU	Uncharacterized protein AFUA_5G13800	AFUA_5G13800	Neosartorya fumigata (strain ATCC MYA-4609 / Af293 / CBS 101355 / FGSC A1100) (Aspergillus fumigatus)	261		AAHF01000003;										1 out of 5	UPI000051ED4A
AFUA_2G08900	AFUB_024810	1.50198	0.0002068	21.0273	94.7714	Q4X1S9	Q4X1S9_ASPFU	Voltage-gated chloride channel (ClcA), putative	AFUA_2G08900	Neosartorya fumigata (strain ATCC MYA-4609 / Af293 / CBS 101355 / FGSC A1100) (Aspergillus fumigatus)	911		AAHF01000001;						early endosome [GO:0005769]; endosome [GO:0005768]; Golgi apparatus [GO:0005794]; integral component of plasma membrane [GO:0005887]; plasma membrane [GO:0005886]	early endosome [GO:0005769]; endosome [GO:0005768]; Golgi apparatus [GO:0005794]; integral component of plasma membrane [GO:0005887]; plasma membrane [GO:0005886]; chloride ion binding [GO:0031404]; solute:proton antiporter activity [GO:0015299]; voltage-gated chloride channel activity [GO:0005247]	chloride ion binding [GO:0031404]; solute:proton antiporter activity [GO:0015299]; voltage-gated chloride channel activity [GO:0005247]		2 out of 5	UPI00005205DD
AFUA_4G03120	AFUB_100010	1.49363	0.00064725	7.15885	20.1438	Q4WA03	Q4WA03_ASPFU	Mitochondrial cytochrome b2, putative (EC 1.1.2.3)	AFUA_4G03120	Neosartorya fumigata (strain ATCC MYA-4609 / Af293 / CBS 101355 / FGSC A1100) (Aspergillus fumigatus)	500		AAHF01000016;					lactate metabolic process [GO:0006089]		heme binding [GO:0020037]; L-lactate dehydrogenase (cytochrome) activity [GO:0004460]; metal ion binding [GO:0046872]; lactate metabolic process [GO:0006089]	heme binding [GO:0020037]; L-lactate dehydrogenase (cytochrome) activity [GO:0004460]; metal ion binding [GO:0046872]	BINDING 132; /note="Substrate"; /evidence="ECO:0000256|PROSITE-ProRule:PRU00683"; BINDING 237; /note="FMN"; /evidence="ECO:0000256|PROSITE-ProRule:PRU00683"; BINDING 239; /note="Substrate"; /evidence="ECO:0000256|PROSITE-ProRule:PRU00683"; BINDING 265; /note="FMN"; /evidence="ECO:0000256|PROSITE-ProRule:PRU00683"; BINDING 274; /note="Substrate"; /evidence="ECO:0000256|PROSITE-ProRule:PRU00683"; B…	2 out of 5	UPI0000520921
AFUA_1G12620	AFUB_012090	1.48231	0.0022778	17.9391	73.8309	Q4WSI8	Q4WSI8_ASPFU	MFS toxin efflux pump (AflT), putative	AFUA_1G12620	Neosartorya fumigata (strain ATCC MYA-4609 / Af293 / CBS 101355 / FGSC A1100) (Aspergillus fumigatus)	551		AAHF01000004;					transmembrane transport [GO:0055085]	integral component of membrane [GO:0016021]; integral component of plasma membrane [GO:0005887]	integral component of membrane [GO:0016021]; integral component of plasma membrane [GO:0005887]; transmembrane transporter activity [GO:0022857]; transmembrane transport [GO:0055085]	transmembrane transporter activity [GO:0022857]		1 out of 5	UPI000051F47D
AFUA_6G13090	AFUB_001670	1.47362	0.00224812	9.61757	29.3626	Q4WLL6	Q4WLL6_ASPFU	Uncharacterized protein	AFUA_6G13090	Neosartorya fumigata (strain ATCC MYA-4609 / Af293 / CBS 101355 / FGSC A1100) (Aspergillus fumigatus)	651		AAHF01000006;										1 out of 5	UPI000051F829
AFUA_3G14170	AFUB_035050	1.46351	0.0019533	9.55134	27.352	Q4WYT3	Q4WYT3_ASPFU	MFS glucose transporter, putative	AFUA_3G14170	Neosartorya fumigata (strain ATCC MYA-4609 / Af293 / CBS 101355 / FGSC A1100) (Aspergillus fumigatus)	523		AAHF01000002;					glucose import [GO:0046323]	integral component of membrane [GO:0016021]; plasma membrane [GO:0005886]	integral component of membrane [GO:0016021]; plasma membrane [GO:0005886]; carbohydrate:proton symporter activity [GO:0005351]; glucose import [GO:0046323]	carbohydrate:proton symporter activity [GO:0005351]		2 out of 5	UPI000051EE89
AFUA_3G11110	AFUB_038030	1.46165	0.000113224	6.94129	18.1047	Q4WXY3	NOP9_ASPFU	Nucleolar protein 9 (Pumilio domain-containing protein nop9)	nop9 AFUA_3G11110	Neosartorya fumigata (strain ATCC MYA-4609 / Af293 / CBS 101355 / FGSC A1100) (Aspergillus fumigatus)	699		AAHF01000002;					rRNA processing [GO:0006364]	nucleolus [GO:0005730]	nucleolus [GO:0005730]; RNA binding [GO:0003723]; rRNA processing [GO:0006364]	RNA binding [GO:0003723]		2 out of 5	UPI000051EC2A
AFUA_4G11960	AFUB_068950	1.45469	0.00307914	7.37538	18.8894	Q4WQ87	NAR1_ASPFU	Cytosolic Fe-S cluster assembly factor nar1 (Nuclear architecture-related protein 1)	nar1 AFUA_4G11960	Neosartorya fumigata (strain ATCC MYA-4609 / Af293 / CBS 101355 / FGSC A1100) (Aspergillus fumigatus)	597		AAHF01000005;					iron-sulfur cluster assembly [GO:0016226]	CIA complex [GO:0097361]	CIA complex [GO:0097361]; 4 iron, 4 sulfur cluster binding [GO:0051539]; iron-sulfur cluster binding [GO:0051536]; metal ion binding [GO:0046872]; oxidoreductase activity [GO:0016491]; iron-sulfur cluster assembly [GO:0016226]	4 iron, 4 sulfur cluster binding [GO:0051539]; iron-sulfur cluster binding [GO:0051536]; metal ion binding [GO:0046872]; oxidoreductase activity [GO:0016491]		2 out of 5	UPI000051F9D3
AFUA_6G11100	AFUB_077120	1.45068	0.00192953	4.67464	9.98788	Q4WM58	Q4WM58_ASPFU	Amino acid permease, putative	AFUA_6G11100	Neosartorya fumigata (strain ATCC MYA-4609 / Af293 / CBS 101355 / FGSC A1100) (Aspergillus fumigatus)	558		AAHF01000006;					amino acid transmembrane transport [GO:0003333]	integral component of membrane [GO:0016021]	integral component of membrane [GO:0016021]; amino acid transmembrane transporter activity [GO:0015171]; amino acid transmembrane transport [GO:0003333]	amino acid transmembrane transporter activity [GO:0015171]		1 out of 5	UPI000051FCFC
AFUA_1G15430	AFUB_014980	1.44998	0.000946435	26.0381	121.992	Q4WRQ9	Q4WRQ9_ASPFU	Lipase/esterase, putative	AFUA_1G15430	Neosartorya fumigata (strain ATCC MYA-4609 / Af293 / CBS 101355 / FGSC A1100) (Aspergillus fumigatus)	330		AAHF01000004;							hydrolase activity [GO:0016787]	hydrolase activity [GO:0016787]		1 out of 5	UPI000051F1FA
AFUA_5G11550	AFUB_059120	1.44204	0.00399755	7.76743	19.9996	Q4WVB9	Q4WVB9_ASPFU	tRNA(M5U54)methyltransferase	AFUA_5G11550	Neosartorya fumigata (strain ATCC MYA-4609 / Af293 / CBS 101355 / FGSC A1100) (Aspergillus fumigatus)	578		AAHF01000003;							S-adenosylmethionine-dependent tRNA (m5U54) methyltransferase activity [GO:0030697]; tRNA (m5U54) methyltransferase activity [GO:0030696]	S-adenosylmethionine-dependent tRNA (m5U54) methyltransferase activity [GO:0030697]; tRNA (m5U54) methyltransferase activity [GO:0030696]	BINDING 395; /note="S-adenosyl-L-methionine"; /evidence="ECO:0000256|PROSITE-ProRule:PRU01024"; BINDING 431; /note="S-adenosyl-L-methionine; via carbonyl oxygen"; /evidence="ECO:0000256|PROSITE-ProRule:PRU01024"; BINDING 452; /note="S-adenosyl-L-methionine"; /evidence="ECO:0000256|PROSITE-ProRule:PRU01024"; BINDING 499; /note="S-adenosyl-L-methionine"; /evidence="ECO:0000256|PROSITE-ProRule:PRU01…	1 out of 5	UPI000051FBE4
AFUA_6G11530	AFUB_077540	1.42485	0.00312961	27.323	107.432	Q4WM16	Q4WM16_ASPFU	DUF636 domain protein	AFUA_6G11530	Neosartorya fumigata (strain ATCC MYA-4609 / Af293 / CBS 101355 / FGSC A1100) (Aspergillus fumigatus)	145		AAHF01000006;							carbon-sulfur lyase activity [GO:0016846]; metal ion binding [GO:0046872]	carbon-sulfur lyase activity [GO:0016846]; metal ion binding [GO:0046872]		1 out of 5	UPI000051FAAF
AFUA_2G03620	AFUB_020700	1.42209	0.000814069	8.18979	20.4532	Q4WHZ8	Q4WHZ8_ASPFU	Oxidoreductase, short-chain dehydrogenase/reductase family	AFUA_2G03620	Neosartorya fumigata (strain ATCC MYA-4609 / Af293 / CBS 101355 / FGSC A1100) (Aspergillus fumigatus)	429		AAHF01000008;							oxidoreductase activity [GO:0016491]	oxidoreductase activity [GO:0016491]		1 out of 5	UPI000051E5FC
AFUA_1G11180	AFUB_010610	1.41664	0.00209491	47.711	222.49	Q4WSY7	Q4WSY7_ASPFU	Heat shock protein/chaperonin HSP78, putative	AFUA_1G11180	Neosartorya fumigata (strain ATCC MYA-4609 / Af293 / CBS 101355 / FGSC A1100) (Aspergillus fumigatus)	797		AAHF01000004;							ATP binding [GO:0005524]	ATP binding [GO:0005524]		1 out of 5	UPI000051FBBB
AFUA_4G09110	AFUB_066210	1.41158	0.00481725	9.80636	26.2836	Q4WPF8	CCPR_ASPFU	Cytochrome c peroxidase, mitochondrial (CCP) (EC 1.11.1.5)	ccp1 AFUA_4G09110	Neosartorya fumigata (strain ATCC MYA-4609 / Af293 / CBS 101355 / FGSC A1100) (Aspergillus fumigatus)	366		AAHF01000005;					cellular response to oxidative stress [GO:0034599]; hydrogen peroxide catabolic process [GO:0042744]; response to reactive oxygen species [GO:0000302]	mitochondrial matrix [GO:0005759]	mitochondrial matrix [GO:0005759]; cytochrome-c peroxidase activity [GO:0004130]; heme binding [GO:0020037]; metal ion binding [GO:0046872]; peroxidase activity [GO:0004601]; cellular response to oxidative stress [GO:0034599]; hydrogen peroxide catabolic process [GO:0042744]; response to reactive oxygen species [GO:0000302]	cytochrome-c peroxidase activity [GO:0004130]; heme binding [GO:0020037]; metal ion binding [GO:0046872]; peroxidase activity [GO:0004601]		4 out of 5	UPI000051FEAB
AFUA_2G07720	AFUB_023760	1.41034	0.00173946	13.0701	38.0574	Q4X246	Q4X246_ASPFU	Cytochrome b5, putative	AFUA_2G07720	Neosartorya fumigata (strain ATCC MYA-4609 / Af293 / CBS 101355 / FGSC A1100) (Aspergillus fumigatus)	84		AAHF01000001;					sterol biosynthetic process [GO:0016126]	endoplasmic reticulum membrane [GO:0005789]; intracellular membrane-bounded organelle [GO:0043231]; membrane [GO:0016020]	endoplasmic reticulum membrane [GO:0005789]; intracellular membrane-bounded organelle [GO:0043231]; membrane [GO:0016020]; electron transfer activity [GO:0009055]; heme binding [GO:0020037]; metal ion binding [GO:0046872]; sterol biosynthetic process [GO:0016126]	electron transfer activity [GO:0009055]; heme binding [GO:0020037]; metal ion binding [GO:0046872]		1 out of 5	UPI000051F557
AFUA_1G15270	AFUB_010610	1.40767	0.000115343	153.446	1094.51	Q4WRS4	Q4WRS4_ASPFU	Heat shock protein Hsp98/Hsp104/ClpA, putative (EC 3.4.21.-)	AFUA_1G15270	Neosartorya fumigata (strain ATCC MYA-4609 / Af293 / CBS 101355 / FGSC A1100) (Aspergillus fumigatus)	997		AAHF01000004;							ATP binding [GO:0005524]; hydrolase activity [GO:0016787]	ATP binding [GO:0005524]; hydrolase activity [GO:0016787]		2 out of 5	UPI000051F1F2
AFUA_1G10080	AFUB_009490	1.40418	0.00495901	13.6069	41.8023	Q4WT96	Q4WT96_ASPFU	Zaf1, C2H2 transcription factor, putative	AFUA_1G10080	Neosartorya fumigata (strain ATCC MYA-4609 / Af293 / CBS 101355 / FGSC A1100) (Aspergillus fumigatus)	570		AAHF01000004;					cellular zinc ion homeostasis [GO:0006882]; positive regulation of transcription, DNA-templated [GO:0045893]	nucleus [GO:0005634]	nucleus [GO:0005634]; cellular zinc ion homeostasis [GO:0006882]; positive regulation of transcription, DNA-templated [GO:0045893]			1 out of 5	UPI000051FDFC
AFUA_1G07080	AFUB_007440	1.40042	0.00336456	6.55499	14.5814	Q4WJ65	Q4WJ65_ASPFU	tRNA-specific adenosine-34 deaminase subunit Tad3, putative (EC 3.5.4.-)	AFUA_1G07080	Neosartorya fumigata (strain ATCC MYA-4609 / Af293 / CBS 101355 / FGSC A1100) (Aspergillus fumigatus)	506		AAHF01000007;					tRNA wobble adenosine to inosine editing [GO:0002100]	tRNA-specific adenosine-34 deaminase complex [GO:0052718]	tRNA-specific adenosine-34 deaminase complex [GO:0052718]; tRNA-specific adenosine-34 deaminase activity [GO:0052717]; tRNA wobble adenosine to inosine editing [GO:0002100]	tRNA-specific adenosine-34 deaminase activity [GO:0052717]		1 out of 5	UPI000051FB49
AFUA_5G02190	AFUB_050720	1.398	0.00238226	9.39471	23.6638	Q4WE92	Q4WE92_ASPFU	Sulfite oxidase, putative (EC 1.8.3.1)	AFUA_5G02190	Neosartorya fumigata (strain ATCC MYA-4609 / Af293 / CBS 101355 / FGSC A1100) (Aspergillus fumigatus)	379		AAHF01000011;					sulfur compound metabolic process [GO:0006790]	mitochondrion [GO:0005739]	mitochondrion [GO:0005739]; heme binding [GO:0020037]; molybdenum ion binding [GO:0030151]; molybdopterin cofactor binding [GO:0043546]; sulfite oxidase activity [GO:0008482]; sulfur compound metabolic process [GO:0006790]	heme binding [GO:0020037]; molybdenum ion binding [GO:0030151]; molybdopterin cofactor binding [GO:0043546]; sulfite oxidase activity [GO:0008482]		1 out of 5	UPI0000F51C97
AFUA_6G10280	AFUB_076330	1.39669	0.000104295	10.096	26.6059	Q4WMD6	Q4WMD6_ASPFU	Uncharacterized protein	AFUA_6G10280	Neosartorya fumigata (strain ATCC MYA-4609 / Af293 / CBS 101355 / FGSC A1100) (Aspergillus fumigatus)	316		AAHF01000006;					coenzyme A biosynthetic process [GO:0015937]	integral component of membrane [GO:0016021]	integral component of membrane [GO:0016021]; dephospho-CoA kinase activity [GO:0004140]; coenzyme A biosynthetic process [GO:0015937]	dephospho-CoA kinase activity [GO:0004140]		1 out of 5	UPI000051EC03
AFUA_5G07460	AFUB_055010	1.39421	0.00152134	3.88939	7.10063	Q4WU76	Q4WU76_ASPFU	Uncharacterized protein	AFUA_5G07460	Neosartorya fumigata (strain ATCC MYA-4609 / Af293 / CBS 101355 / FGSC A1100) (Aspergillus fumigatus)	657		AAHF01000003;						integral component of membrane [GO:0016021]	integral component of membrane [GO:0016021]			1 out of 5	UPI000051E8AA
AFUA_2G12780	AFUB_028410	1.39325	0.00164451	31.0838	111.222	Q4X0P4	Q4X0P4_ASPFU	von Willebrand domain protein	AFUA_2G12780	Neosartorya fumigata (strain ATCC MYA-4609 / Af293 / CBS 101355 / FGSC A1100) (Aspergillus fumigatus)	946		AAHF01000001;						chromosome [GO:0005694]	chromosome [GO:0005694]			1 out of 5	UPI000051FF06
AFUA_2G14210	AFUB_029830	1.3897	0.000178913	22.3196	79.1116	Q4X099	Q4X099_ASPFU	Dihydroxy acid dehydratase Ilv3, putative	AFUA_2G14210	Neosartorya fumigata (strain ATCC MYA-4609 / Af293 / CBS 101355 / FGSC A1100) (Aspergillus fumigatus)	606		AAHF01000001;					branched-chain amino acid biosynthetic process [GO:0009082]		4 iron, 4 sulfur cluster binding [GO:0051539]; dihydroxy-acid dehydratase activity [GO:0004160]; hydro-lyase activity [GO:0016836]; metal ion binding [GO:0046872]; branched-chain amino acid biosynthetic process [GO:0009082]	4 iron, 4 sulfur cluster binding [GO:0051539]; dihydroxy-acid dehydratase activity [GO:0004160]; hydro-lyase activity [GO:0016836]; metal ion binding [GO:0046872]		2 out of 5	UPI0000E64644
AFUA_4G10690	AFUB_067770	1.38178	0.00158225	37.5564	158.798	Q4WPW4	Q4WPW4_ASPFU	Iron-sulfur cluster assembly accessory protein Isa1, putative	AFUA_4G10690	Neosartorya fumigata (strain ATCC MYA-4609 / Af293 / CBS 101355 / FGSC A1100) (Aspergillus fumigatus)	228		AAHF01000005;					iron-sulfur cluster assembly [GO:0016226]; protein maturation by iron-sulfur cluster transfer [GO:0097428]	cytoplasm [GO:0005737]; mitochondrion [GO:0005739]	cytoplasm [GO:0005737]; mitochondrion [GO:0005739]; 2 iron, 2 sulfur cluster binding [GO:0051537]; structural molecule activity [GO:0005198]; iron-sulfur cluster assembly [GO:0016226]; protein maturation by iron-sulfur cluster transfer [GO:0097428]	2 iron, 2 sulfur cluster binding [GO:0051537]; structural molecule activity [GO:0005198]		1 out of 5	UPI000051EDA7
AFUA_7G01550	AFUB_088120	1.36584	0.00174608	7.9787	17.6383	Q4WAJ7	Q4WAJ7_ASPFU	Mitochondrial exoribonuclease Cyt-4, putative (EC 3.1.-.-)	AFUA_7G01550	Neosartorya fumigata (strain ATCC MYA-4609 / Af293 / CBS 101355 / FGSC A1100) (Aspergillus fumigatus)	1043		AAHF01000015;						exosome (RNase complex) [GO:0000178]	exosome (RNase complex) [GO:0000178]; 3'-5'-exoribonuclease activity [GO:0000175]; RNA binding [GO:0003723]	3'-5'-exoribonuclease activity [GO:0000175]; RNA binding [GO:0003723]		1 out of 5	UPI000051E8EB
AFUA_6G09190	AFUB_075170	1.36517	0.000134301	11.9114	31.2218	Q4WMP5	Q4WMP5_ASPFU	Aminoacylproline aminopeptidase (EC 3.4.11.9) (Prolidase)	AFUA_6G09190	Neosartorya fumigata (strain ATCC MYA-4609 / Af293 / CBS 101355 / FGSC A1100) (Aspergillus fumigatus)	510		AAHF01000006;						mitochondrion [GO:0005739]	mitochondrion [GO:0005739]; aminopeptidase activity [GO:0004177]; manganese ion binding [GO:0030145]; metalloaminopeptidase activity [GO:0070006]; peptidase activity [GO:0008233]	aminopeptidase activity [GO:0004177]; manganese ion binding [GO:0030145]; metalloaminopeptidase activity [GO:0070006]; peptidase activity [GO:0008233]		2 out of 5	UPI0000F51973
AFUA_1G15280	AFUB_014830	1.36067	0.000242393	23.7597	79.3565	Q4WRS3	Q4WRS3_ASPFU	Polysaccharide deacetylase family protein (EC 1.1.1.47)	AFUA_1G15280	Neosartorya fumigata (strain ATCC MYA-4609 / Af293 / CBS 101355 / FGSC A1100) (Aspergillus fumigatus)	584		AAHF01000004;					carbohydrate metabolic process [GO:0005975]		glucose 1-dehydrogenase [NAD(P)] activity [GO:0047936]; hydrolase activity, acting on carbon-nitrogen (but not peptide) bonds [GO:0016810]; carbohydrate metabolic process [GO:0005975]	glucose 1-dehydrogenase [NAD(P)] activity [GO:0047936]; hydrolase activity, acting on carbon-nitrogen (but not peptide) bonds [GO:0016810]		1 out of 5	UPI000051ECF2
AFUA_7G05490	AFUB_091070	1.35458	0.00201281	70.3291	342.232	Q4WGL9	Q4WGL9_ASPFU	Uncharacterized protein	AFUA_7G05490	Neosartorya fumigata (strain ATCC MYA-4609 / Af293 / CBS 101355 / FGSC A1100) (Aspergillus fumigatus)	72		AAHF01000009;										1 out of 5	UPI000051F0D2
AFUA_3G04050	AFUB_043880	1.35087	0.000648257	5.92868	11.6661	Q4WEZ0	Q4WEZ0_ASPFU	Uncharacterized protein	AFUA_3G04050	Neosartorya fumigata (strain ATCC MYA-4609 / Af293 / CBS 101355 / FGSC A1100) (Aspergillus fumigatus)	447		AAHF01000010;						integral component of membrane [GO:0016021]	integral component of membrane [GO:0016021]			1 out of 5	UPI000051E47E
AFUA_6G04330	AFUB_093960	1.34652	0.00383497	6.59102	13.5198	Q4WDD1	Q4WDD1_ASPFU	DEAH-box RNA helicase (Dhr1), putative	AFUA_6G04330	Neosartorya fumigata (strain ATCC MYA-4609 / Af293 / CBS 101355 / FGSC A1100) (Aspergillus fumigatus)	1211		AAHF01000012;					maturation of SSU-rRNA from tricistronic rRNA transcript (SSU-rRNA, 5.8S rRNA, LSU-rRNA) [GO:0000462]	nucleolus [GO:0005730]; nucleus [GO:0005634]	nucleolus [GO:0005730]; nucleus [GO:0005634]; ATP binding [GO:0005524]; helicase activity [GO:0004386]; RNA binding [GO:0003723]; maturation of SSU-rRNA from tricistronic rRNA transcript (SSU-rRNA, 5.8S rRNA, LSU-rRNA) [GO:0000462]	ATP binding [GO:0005524]; helicase activity [GO:0004386]; RNA binding [GO:0003723]		1 out of 5	UPI0000520927
AFUA_1G13550	AFUB_013040	1.34204	0.00120404	9.55577	21.8078	Q4WS95	Q4WS95_ASPFU	Uncharacterized protein	AFUA_1G13550	Neosartorya fumigata (strain ATCC MYA-4609 / Af293 / CBS 101355 / FGSC A1100) (Aspergillus fumigatus)	162		AAHF01000004;										1 out of 5	UPI00005204C2
AFUA_2G06220	AFUB_023300	1.33809	0.000137886	29.9253	100.097	Q4WH92	Q4WH92_ASPFU	Zinc knuckle domain protein	AFUA_2G06220	Neosartorya fumigata (strain ATCC MYA-4609 / Af293 / CBS 101355 / FGSC A1100) (Aspergillus fumigatus)	632		AAHF01000008;					mRNA processing [GO:0006397]	nucleus [GO:0005634]	nucleus [GO:0005634]; nucleic acid binding [GO:0003676]; ubiquitin protein ligase activity [GO:0061630]; zinc ion binding [GO:0008270]; mRNA processing [GO:0006397]	nucleic acid binding [GO:0003676]; ubiquitin protein ligase activity [GO:0061630]; zinc ion binding [GO:0008270]		1 out of 5	UPI000051EAA6
AFUA_5G02655	AFUB_051190	1.3305	0.00236497	34.6584	112.141	A4DA05	XANC_ASPFU	Xanthocillin biosynthesis cluster transcription factor xanC (Xanthocillin biosynthesis cluster protein C)	xanC AFUA_5G02655	Neosartorya fumigata (strain ATCC MYA-4609 / Af293 / CBS 101355 / FGSC A1100) (Aspergillus fumigatus)	318		AAHF01000011;						nucleus [GO:0005634]	nucleus [GO:0005634]; DNA binding [GO:0003677]; DNA-binding transcription factor activity [GO:0003700]	DNA binding [GO:0003677]; DNA-binding transcription factor activity [GO:0003700]		3 out of 5	UPI0000F51C51
AFUA_8G05040	AFUB_082460	1.32334	0.00480611	15.2269	38.3888	Q4WCB3	Q4WCB3_ASPFU	Dihydrodipicolinate synthetase family protein (EC 4.2.1.-)	AFUA_8G05040	Neosartorya fumigata (strain ATCC MYA-4609 / Af293 / CBS 101355 / FGSC A1100) (Aspergillus fumigatus)	316		AAHF01000013;							lyase activity [GO:0016829]	lyase activity [GO:0016829]		1 out of 5	UPI000051ED15
AFUA_1G06610	AFUB_006990	1.31081	0.00411284	29.7385	89.6664	Q4WJB0	Q4WJB0_ASPFU	NADH-quinone oxidoreductase, 23 kDa subunit, putative (EC 1.6.5.3)	AFUA_1G06610	Neosartorya fumigata (strain ATCC MYA-4609 / Af293 / CBS 101355 / FGSC A1100) (Aspergillus fumigatus)	228		AAHF01000007;					aerobic respiration [GO:0009060]; mitochondrial electron transport, NADH to ubiquinone [GO:0006120]; mitochondrial respiratory chain complex I assembly [GO:0032981]	membrane [GO:0016020]; mitochondrion [GO:0005739]	membrane [GO:0016020]; mitochondrion [GO:0005739]; 4 iron, 4 sulfur cluster binding [GO:0051539]; oxidoreductase activity, acting on NAD(P)H [GO:0016651]; aerobic respiration [GO:0009060]; mitochondrial electron transport, NADH to ubiquinone [GO:0006120]; mitochondrial respiratory chain complex I assembly [GO:0032981]	4 iron, 4 sulfur cluster binding [GO:0051539]; oxidoreductase activity, acting on NAD(P)H [GO:0016651]		2 out of 5	UPI000051EC6C
AFUA_3G01270	AFUB_047110	1.3074	0.00187432	12.6688	28.9583	Q4WFR7	Q4WFR7_ASPFU	Uncharacterized protein	AFUA_3G01270	Neosartorya fumigata (strain ATCC MYA-4609 / Af293 / CBS 101355 / FGSC A1100) (Aspergillus fumigatus)	275		AAHF01000010;					ceramide biosynthetic process [GO:0046513]; ceramide catabolic process [GO:0046514]	endoplasmic reticulum [GO:0005783]; integral component of endoplasmic reticulum membrane [GO:0030176]	endoplasmic reticulum [GO:0005783]; integral component of endoplasmic reticulum membrane [GO:0030176]; phytoceramidase activity [GO:0070774]; ceramide biosynthetic process [GO:0046513]; ceramide catabolic process [GO:0046514]	phytoceramidase activity [GO:0070774]		1 out of 5	UPI0000F51CC4
AFUA_5G12840	AFUB_060510	1.30658	0.00297171	18.6162	48.0942	Q4WVP5	Q4WVP5_ASPFU	Glyoxalase II (EC 3.1.2.6)	AFUA_5G12840	Neosartorya fumigata (strain ATCC MYA-4609 / Af293 / CBS 101355 / FGSC A1100) (Aspergillus fumigatus)	246		AAHF01000003;							hydroxyacylglutathione hydrolase activity [GO:0004416]; metal ion binding [GO:0046872]	hydroxyacylglutathione hydrolase activity [GO:0004416]; metal ion binding [GO:0046872]		2 out of 5	UPI000051ED39
AFUA_2G09130	AFUB_025010	1.30492	0.000761593	43.7714	145.478	Q4X1Q6	Q4X1Q6_ASPFU	NADH-ubiquinone dehydrogenase 24 kDa subunit, putative (EC 1.6.5.3)	AFUA_2G09130	Neosartorya fumigata (strain ATCC MYA-4609 / Af293 / CBS 101355 / FGSC A1100) (Aspergillus fumigatus)	268		AAHF01000001;							2 iron, 2 sulfur cluster binding [GO:0051537]; metal ion binding [GO:0046872]; oxidoreductase activity [GO:0016491]	2 iron, 2 sulfur cluster binding [GO:0051537]; metal ion binding [GO:0046872]; oxidoreductase activity [GO:0016491]		2 out of 5	UPI0000520121
AFUA_3G10170	AFUB_039000	1.3046	0.00294521	10.9068	22.9171	Q4WXN8	Q4WXN8_ASPFU	Uncharacterized protein	AFUA_3G10170	Neosartorya fumigata (strain ATCC MYA-4609 / Af293 / CBS 101355 / FGSC A1100) (Aspergillus fumigatus)	1022		AAHF01000002;										1 out of 5	UPI000051F39D
AFUA_6G11160	AFUB_077180	1.30187	0.000238184	26.5977	74.7921	Q4WM52	Q4WM52_ASPFU	Isopentenyl-diphosphate Delta-isomerase (EC 5.3.3.2)	AFUA_6G11160	Neosartorya fumigata (strain ATCC MYA-4609 / Af293 / CBS 101355 / FGSC A1100) (Aspergillus fumigatus)	279		AAHF01000006;					dimethylallyl diphosphate biosynthetic process [GO:0050992]; isopentenyl diphosphate biosynthetic process [GO:0009240]	cytoplasm [GO:0005737]	cytoplasm [GO:0005737]; hydrolase activity [GO:0016787]; isopentenyl-diphosphate delta-isomerase activity [GO:0004452]; dimethylallyl diphosphate biosynthetic process [GO:0050992]; isopentenyl diphosphate biosynthetic process [GO:0009240]	hydrolase activity [GO:0016787]; isopentenyl-diphosphate delta-isomerase activity [GO:0004452]		2 out of 5	UPI000051E515
AFUA_6G08300	AFUB_074260	1.30081	0.00249459	19.17	48.8047	Q4WMY3	Q4WMY3_ASPFU	DNA-directed RNA polymerase subunit beta (EC 2.7.7.6)	AFUA_6G08300	Neosartorya fumigata (strain ATCC MYA-4609 / Af293 / CBS 101355 / FGSC A1100) (Aspergillus fumigatus)	1235		AAHF01000006;					transcription, DNA-templated [GO:0006351]	RNA polymerase I complex [GO:0005736]	RNA polymerase I complex [GO:0005736]; DNA binding [GO:0003677]; DNA-directed 5'-3' RNA polymerase activity [GO:0003899]; ribonucleoside binding [GO:0032549]; transcription, DNA-templated [GO:0006351]	DNA binding [GO:0003677]; DNA-directed 5'-3' RNA polymerase activity [GO:0003899]; ribonucleoside binding [GO:0032549]		2 out of 5	UPI000051EE6F
AFUA_5G10370	AFUB_057960	1.29992	0.000164762	30.9168	91.5337	Q4WV09	Q4WV09_ASPFU	Succinate dehydrogenase [ubiquinone] iron-sulfur subunit, mitochondrial (EC 1.3.5.1)	AFUA_5G10370	Neosartorya fumigata (strain ATCC MYA-4609 / Af293 / CBS 101355 / FGSC A1100) (Aspergillus fumigatus)	299		AAHF01000003;					aerobic respiration [GO:0009060]; respiratory electron transport chain [GO:0022904]; tricarboxylic acid cycle [GO:0006099]	mitochondrial inner membrane [GO:0005743]; mitochondrial membrane [GO:0031966]	mitochondrial inner membrane [GO:0005743]; mitochondrial membrane [GO:0031966]; 2 iron, 2 sulfur cluster binding [GO:0051537]; 3 iron, 4 sulfur cluster binding [GO:0051538]; 4 iron, 4 sulfur cluster binding [GO:0051539]; electron transfer activity [GO:0009055]; metal ion binding [GO:0046872]; succinate dehydrogenase (ubiquinone) activity [GO:0008177]; aerobic respiration [GO:0009060]; respiratory…	2 iron, 2 sulfur cluster binding [GO:0051537]; 3 iron, 4 sulfur cluster binding [GO:0051538]; 4 iron, 4 sulfur cluster binding [GO:0051539]; electron transfer activity [GO:0009055]; metal ion binding [GO:0046872]; succinate dehydrogenase (ubiquinone) activity [GO:0008177]		3 out of 5	UPI00005204FE
AFUA_4G07630	AFUB_064720	1.29666	0.00194564	14.9523	34.7179	Q4WP10	YTM1_ASPFU	Ribosome biogenesis protein ytm1	ytm1 AFUA_4G07630	Neosartorya fumigata (strain ATCC MYA-4609 / Af293 / CBS 101355 / FGSC A1100) (Aspergillus fumigatus)	488		AAHF01000005;					maturation of 5.8S rRNA from tricistronic rRNA transcript (SSU-rRNA, 5.8S rRNA, LSU-rRNA) [GO:0000466]; maturation of LSU-rRNA from tricistronic rRNA transcript (SSU-rRNA, 5.8S rRNA, LSU-rRNA) [GO:0000463]	nucleolus [GO:0005730]; nucleoplasm [GO:0005654]; preribosome, large subunit precursor [GO:0030687]	nucleolus [GO:0005730]; nucleoplasm [GO:0005654]; preribosome, large subunit precursor [GO:0030687]; ribonucleoprotein complex binding [GO:0043021]; maturation of 5.8S rRNA from tricistronic rRNA transcript (SSU-rRNA, 5.8S rRNA, LSU-rRNA) [GO:0000466]; maturation of LSU-rRNA from tricistronic rRNA transcript (SSU-rRNA, 5.8S rRNA, LSU-rRNA) [GO:0000463]	ribonucleoprotein complex binding [GO:0043021]		2 out of 5	UPI000051EB72
AFUA_5G01760	AFUB_050290	1.29363	0.000670368	17.1442	41.7185	Q4WE49	Q4WE49_ASPFU	Nucleolar RNA methyltransferase (Nop2), putative	AFUA_5G01760	Neosartorya fumigata (strain ATCC MYA-4609 / Af293 / CBS 101355 / FGSC A1100) (Aspergillus fumigatus)	751		AAHF01000011;					maturation of LSU-rRNA [GO:0000470]; RNA methylation [GO:0001510]; rRNA base methylation [GO:0070475]	nucleolus [GO:0005730]	nucleolus [GO:0005730]; RNA binding [GO:0003723]; rRNA (cytosine-C5-)-methyltransferase activity [GO:0009383]; maturation of LSU-rRNA [GO:0000470]; RNA methylation [GO:0001510]; rRNA base methylation [GO:0070475]	RNA binding [GO:0003723]; rRNA (cytosine-C5-)-methyltransferase activity [GO:0009383]	BINDING 412; /note="S-adenosyl-L-methionine"; /evidence="ECO:0000256|PROSITE-ProRule:PRU01023"; BINDING 439; /note="S-adenosyl-L-methionine"; /evidence="ECO:0000256|PROSITE-ProRule:PRU01023"; BINDING 457; /note="S-adenosyl-L-methionine"; /evidence="ECO:0000256|PROSITE-ProRule:PRU01023"	2 out of 5	UPI000051E4A4
AFUA_8G04380	AFUB_083160	1.29143	0.00467687	60.0935	208.127	Q4WCH7	Q4WCH7_ASPFU	Pyr_redox_2 domain-containing protein	AFUA_8G04380	Neosartorya fumigata (strain ATCC MYA-4609 / Af293 / CBS 101355 / FGSC A1100) (Aspergillus fumigatus)	407		AAHF01000013;							oxidoreductase activity [GO:0016491]	oxidoreductase activity [GO:0016491]		1 out of 5	UPI0000520291
AFUA_2G04780	AFUB_021820	1.29039	0.00469695	14.4684	31.2343	Q4WHN4	Q4WHN4_ASPFU	WD repeat protein	AFUA_2G04780	Neosartorya fumigata (strain ATCC MYA-4609 / Af293 / CBS 101355 / FGSC A1100) (Aspergillus fumigatus)	721		AAHF01000008;					maturation of SSU-rRNA from tricistronic rRNA transcript (SSU-rRNA, 5.8S rRNA, LSU-rRNA) [GO:0000462]	nucleolus [GO:0005730]; small-subunit processome [GO:0032040]	nucleolus [GO:0005730]; small-subunit processome [GO:0032040]; maturation of SSU-rRNA from tricistronic rRNA transcript (SSU-rRNA, 5.8S rRNA, LSU-rRNA) [GO:0000462]			2 out of 5	UPI000052070B
AFUA_2G05930	AFUB_022970	1.28809	0.00217252	16.3147	38.6824	Q4WHC1	Q4WHC1_ASPFU	Small nucleolar ribonucleoprotein complex subunit, putative	AFUA_2G05930	Neosartorya fumigata (strain ATCC MYA-4609 / Af293 / CBS 101355 / FGSC A1100) (Aspergillus fumigatus)	618		AAHF01000008;						Pwp2p-containing subcomplex of 90S preribosome [GO:0034388]; small-subunit processome [GO:0032040]; viral nucleocapsid [GO:0019013]	Pwp2p-containing subcomplex of 90S preribosome [GO:0034388]; small-subunit processome [GO:0032040]; viral nucleocapsid [GO:0019013]			1 out of 5	UPI000051F1B3
AFUA_6G13370	AFUB_001400	1.28412	0.00244601	16.2073	36.8218	Q4WLI9	UTP10_ASPFU	U3 small nucleolar RNA-associated protein 10	utp10 AFUA_6G13370	Neosartorya fumigata (strain ATCC MYA-4609 / Af293 / CBS 101355 / FGSC A1100) (Aspergillus fumigatus)	1798		AAHF01000006;					maturation of SSU-rRNA from tricistronic rRNA transcript (SSU-rRNA, 5.8S rRNA, LSU-rRNA) [GO:0000462]; positive regulation of transcription by RNA polymerase I [GO:0045943]	90S preribosome [GO:0030686]; integral component of membrane [GO:0016021]; small-subunit processome [GO:0032040]; t-UTP complex [GO:0034455]	90S preribosome [GO:0030686]; integral component of membrane [GO:0016021]; small-subunit processome [GO:0032040]; t-UTP complex [GO:0034455]; snoRNA binding [GO:0030515]; maturation of SSU-rRNA from tricistronic rRNA transcript (SSU-rRNA, 5.8S rRNA, LSU-rRNA) [GO:0000462]; positive regulation of transcription by RNA polymerase I [GO:0045943]	snoRNA binding [GO:0030515]		3 out of 5	UPI000051F5D1
AFUA_4G13330	AFUB_070250	1.28256	0.00213436	31.2599	86.8731	Q4WQM4	HAS1_ASPFU	ATP-dependent RNA helicase has1 (EC 3.6.4.13)	has1 AFUA_4G13330	Neosartorya fumigata (strain ATCC MYA-4609 / Af293 / CBS 101355 / FGSC A1100) (Aspergillus fumigatus)	622		AAHF01000005;					maturation of LSU-rRNA from tricistronic rRNA transcript (SSU-rRNA, 5.8S rRNA, LSU-rRNA) [GO:0000463]	nucleolus [GO:0005730]	nucleolus [GO:0005730]; ATP binding [GO:0005524]; RNA binding [GO:0003723]; RNA helicase activity [GO:0003724]; maturation of LSU-rRNA from tricistronic rRNA transcript (SSU-rRNA, 5.8S rRNA, LSU-rRNA) [GO:0000463]	ATP binding [GO:0005524]; RNA binding [GO:0003723]; RNA helicase activity [GO:0003724]		3 out of 5	UPI00006E22A9
AFUA_5G08600	AFUB_054770	1.27862	0.00100465	21.377	52.8619	Q4WUI7	Q4WUI7_ASPFU	Homoserine O-acetyltransferase (EC 2.3.1.31)	AFUA_5G08600	Neosartorya fumigata (strain ATCC MYA-4609 / Af293 / CBS 101355 / FGSC A1100) (Aspergillus fumigatus)	532		AAHF01000003;					homoserine metabolic process [GO:0009092]; methionine biosynthetic process [GO:0009086]		homoserine O-acetyltransferase activity [GO:0004414]; homoserine metabolic process [GO:0009092]; methionine biosynthetic process [GO:0009086]	homoserine O-acetyltransferase activity [GO:0004414]		1 out of 5	UPI000051EFDF
AFUA_6G13650	AFUB_001100	1.27427	0.000467686	23.0418	56.2973	Q4WLG1	NM111_ASPFU	Pro-apoptotic serine protease nma111 (EC 3.4.21.-)	nma111 AFUA_6G13650	Neosartorya fumigata (strain ATCC MYA-4609 / Af293 / CBS 101355 / FGSC A1100) (Aspergillus fumigatus)	1028		AAHF01000006;					apoptotic process [GO:0006915]	nucleus [GO:0005634]	nucleus [GO:0005634]; serine-type endopeptidase activity [GO:0004252]; apoptotic process [GO:0006915]	serine-type endopeptidase activity [GO:0004252]		2 out of 5	UPI000051E9E8
AFUA_4G07540	AFUB_064630	1.27339	0.000859556	15.0827	32.6667	Q4WP01	Q4WP01_ASPFU	Small nucleolar ribonucleoprotein complex subunit, putative	AFUA_4G07540	Neosartorya fumigata (strain ATCC MYA-4609 / Af293 / CBS 101355 / FGSC A1100) (Aspergillus fumigatus)	966		AAHF01000005;					endonucleolytic cleavage in 5'-ETS of tricistronic rRNA transcript (SSU-rRNA, 5.8S rRNA, LSU-rRNA) [GO:0000480]; endonucleolytic cleavage to generate mature 5'-end of SSU-rRNA from (SSU-rRNA, 5.8S rRNA, LSU-rRNA) [GO:0000472]	90S preribosome [GO:0030686]; nucleolus [GO:0005730]; small-subunit processome [GO:0032040]; viral nucleocapsid [GO:0019013]	90S preribosome [GO:0030686]; nucleolus [GO:0005730]; small-subunit processome [GO:0032040]; viral nucleocapsid [GO:0019013]; U3 snoRNA binding [GO:0034511]; endonucleolytic cleavage in 5'-ETS of tricistronic rRNA transcript (SSU-rRNA, 5.8S rRNA, LSU-rRNA) [GO:0000480]; endonucleolytic cleavage to generate mature 5'-end of SSU-rRNA from (SSU-rRNA, 5.8S rRNA, LSU-rRNA) [GO:0000472]	U3 snoRNA binding [GO:0034511]		2 out of 5	UPI000051E8FD
AFUA_2G13110	AFUB_028740	1.27319	0.000434548	121.4	441.625	Q4X0L0	Q4X0L0_ASPFU	Cytochrome c	AFUA_2G13110	Neosartorya fumigata (strain ATCC MYA-4609 / Af293 / CBS 101355 / FGSC A1100) (Aspergillus fumigatus)	235		AAHF01000001;					mitochondrial electron transport, cytochrome c to oxygen [GO:0006123]; mitochondrial electron transport, ubiquinol to cytochrome c [GO:0006122]; pathogenesis [GO:0009405]; spore germination [GO:0009847]	mitochondrial intermembrane space [GO:0005758]; respirasome [GO:0070469]	mitochondrial intermembrane space [GO:0005758]; respirasome [GO:0070469]; electron transfer activity [GO:0009055]; heme binding [GO:0020037]; metal ion binding [GO:0046872]; mitochondrial electron transport, cytochrome c to oxygen [GO:0006123]; mitochondrial electron transport, ubiquinol to cytochrome c [GO:0006122]; pathogenesis [GO:0009405]; spore germination [GO:0009847]	electron transfer activity [GO:0009055]; heme binding [GO:0020037]; metal ion binding [GO:0046872]		2 out of 5	UPI000052081E
AFUA_2G12610	AFUB_028270	1.27283	0.000108585	24.5866	61.6462	Q4X0R0	Q4X0R0_ASPFU	NADPH:adrenodoxin oxidoreductase, mitochondrial (EC 1.18.1.6)	AFUA_2G12610	Neosartorya fumigata (strain ATCC MYA-4609 / Af293 / CBS 101355 / FGSC A1100) (Aspergillus fumigatus)	537		AAHF01000001;					ubiquinone biosynthetic process [GO:0006744]	mitochondrion [GO:0005739]	mitochondrion [GO:0005739]; NADPH-adrenodoxin reductase activity [GO:0015039]; oxidoreductase activity [GO:0016491]; ubiquinone biosynthetic process [GO:0006744]	NADPH-adrenodoxin reductase activity [GO:0015039]; oxidoreductase activity [GO:0016491]	BINDING 60; /note="FAD; via amide nitrogen"; /evidence="ECO:0000256|PIRSR:PIRSR000362-1"; BINDING 81; /note="FAD"; /evidence="ECO:0000256|PIRSR:PIRSR000362-1"; BINDING 89; /note="FAD; via amide nitrogen"; /evidence="ECO:0000256|PIRSR:PIRSR000362-1"; BINDING 125; /note="FAD; via amide nitrogen and carbonyl oxygen"; /evidence="ECO:0000256|PIRSR:PIRSR000362-1"; BINDING 254; /note="NADP"; /evidence="…	2 out of 5	UPI000051F2F0
AFUA_1G13900	AFUB_013390	1.27167	0.00108945	16.8638	37.3174	Q4WS60	Q4WS60_ASPFU	DNA-directed RNA polymerase subunit (EC 2.7.7.6)	AFUA_1G13900	Neosartorya fumigata (strain ATCC MYA-4609 / Af293 / CBS 101355 / FGSC A1100) (Aspergillus fumigatus)	1680		AAHF01000004;					transcription, DNA-templated [GO:0006351]	host cell nucleus [GO:0042025]; RNA polymerase I complex [GO:0005736]	host cell nucleus [GO:0042025]; RNA polymerase I complex [GO:0005736]; DNA binding [GO:0003677]; DNA-directed 5'-3' RNA polymerase activity [GO:0003899]; zinc ion binding [GO:0008270]; transcription, DNA-templated [GO:0006351]	DNA binding [GO:0003677]; DNA-directed 5'-3' RNA polymerase activity [GO:0003899]; zinc ion binding [GO:0008270]		2 out of 5	UPI000051F6C1
AFUA_2G12520	AFUB_028180	1.26931	0.00283342	25.6351	62.7927	Q4X0R9	Q4X0R9_ASPFU	Uncharacterized protein	AFUA_2G12520	Neosartorya fumigata (strain ATCC MYA-4609 / Af293 / CBS 101355 / FGSC A1100) (Aspergillus fumigatus)	1045		AAHF01000001;					histone deacetylation [GO:0016575]		histone deacetylation [GO:0016575]			1 out of 5	UPI000052081D
AFUA_4G04550	AFUB_098460	1.26793	0.000334489	36.4721	99.3968	Q4W9L0	Q4W9L0_ASPFU	Xanthine-guanine phosphoribosyl transferase Xpt1, putative	AFUA_4G04550	Neosartorya fumigata (strain ATCC MYA-4609 / Af293 / CBS 101355 / FGSC A1100) (Aspergillus fumigatus)	173		AAHF01000016;					GMP salvage [GO:0032263]; hypoxanthine metabolic process [GO:0046100]; IMP salvage [GO:0032264]; XMP salvage [GO:0032265]		hypoxanthine phosphoribosyltransferase activity [GO:0004422]; phosphomannomutase activity [GO:0004615]; GMP salvage [GO:0032263]; hypoxanthine metabolic process [GO:0046100]; IMP salvage [GO:0032264]; XMP salvage [GO:0032265]	hypoxanthine phosphoribosyltransferase activity [GO:0004422]; phosphomannomutase activity [GO:0004615]		1 out of 5	UPI000052020C
AFUA_4G08110	AFUB_065210	1.26758	0.00128288	25.455	61.1687	Q4WP57	EFGM_ASPFU	Elongation factor G, mitochondrial (EF-Gmt) (Elongation factor G 1, mitochondrial) (mEF-G 1) (Elongation factor G1)	mef1 AFUA_4G08110	Neosartorya fumigata (strain ATCC MYA-4609 / Af293 / CBS 101355 / FGSC A1100) (Aspergillus fumigatus)	802		AAHF01000005;					mitochondrial translational elongation [GO:0070125]	mitochondrion [GO:0005739]	mitochondrion [GO:0005739]; GTP binding [GO:0005525]; GTPase activity [GO:0003924]; translation elongation factor activity [GO:0003746]; mitochondrial translational elongation [GO:0070125]	GTPase activity [GO:0003924]; GTP binding [GO:0005525]; translation elongation factor activity [GO:0003746]		3 out of 5	UPI0000F51C29
AFUA_3G14100	AFUB_035130	1.26384	0.00167717	25.5456	62.5649	Q4WYS6	Q4WYS6_ASPFU	RNA polymerase II Elongator complex associated protein Kti12, putative	AFUA_3G14100	Neosartorya fumigata (strain ATCC MYA-4609 / Af293 / CBS 101355 / FGSC A1100) (Aspergillus fumigatus)	441		AAHF01000002;					regulation of transcription by RNA polymerase II [GO:0006357]; tRNA wobble uridine modification [GO:0002098]	Elongator holoenzyme complex [GO:0033588]	Elongator holoenzyme complex [GO:0033588]; ATP binding [GO:0005524]; regulation of transcription by RNA polymerase II [GO:0006357]; tRNA wobble uridine modification [GO:0002098]	ATP binding [GO:0005524]		1 out of 5	UPI000051FD20
AFUA_4G11050	AFUB_068090	1.26095	0.00219302	46.4356	130.37	Q4WPZ9	Q4WPZ9_ASPFU	NADH dehydrogenase [ubiquinone] flavoprotein 1, mitochondrial (EC 7.1.1.2)	AFUA_4G11050	Neosartorya fumigata (strain ATCC MYA-4609 / Af293 / CBS 101355 / FGSC A1100) (Aspergillus fumigatus)	496		AAHF01000005;					mitochondrial electron transport, NADH to ubiquinone [GO:0006120]	mitochondrial inner membrane [GO:0005743]; mitochondrion [GO:0005739]; respirasome [GO:0070469]	mitochondrial inner membrane [GO:0005743]; mitochondrion [GO:0005739]; respirasome [GO:0070469]; 4 iron, 4 sulfur cluster binding [GO:0051539]; FMN binding [GO:0010181]; metal ion binding [GO:0046872]; NAD binding [GO:0051287]; NADH dehydrogenase (ubiquinone) activity [GO:0008137]; mitochondrial electron transport, NADH to ubiquinone [GO:0006120]	4 iron, 4 sulfur cluster binding [GO:0051539]; FMN binding [GO:0010181]; metal ion binding [GO:0046872]; NAD binding [GO:0051287]; NADH dehydrogenase (ubiquinone) activity [GO:0008137]		3 out of 5	UPI000051F00C
AFUA_1G02700	AFUB_003090	1.25943	0.000213849	17.6238	38.8603	Q4WKF0	Q4WKF0_ASPFU	Zinc metallopeptidase, putative	AFUA_1G02700	Neosartorya fumigata (strain ATCC MYA-4609 / Af293 / CBS 101355 / FGSC A1100) (Aspergillus fumigatus)	414		AAHF01000007;							metal ion binding [GO:0046872]	metal ion binding [GO:0046872]		1 out of 5	UPI000051E5A5
AFUA_1G04680	AFUB_005020	1.25901	0.00166046	46.2668	125.087	Q4WJV3	Q4WJV3_ASPFU	NifU-related protein	AFUA_1G04680	Neosartorya fumigata (strain ATCC MYA-4609 / Af293 / CBS 101355 / FGSC A1100) (Aspergillus fumigatus)	326		AAHF01000007;					iron-sulfur cluster assembly [GO:0016226]; protein maturation by iron-sulfur cluster transfer [GO:0097428]	mitochondrion [GO:0005739]	mitochondrion [GO:0005739]; 4 iron, 4 sulfur cluster binding [GO:0051539]; iron ion binding [GO:0005506]; iron-sulfur cluster assembly [GO:0016226]; protein maturation by iron-sulfur cluster transfer [GO:0097428]	4 iron, 4 sulfur cluster binding [GO:0051539]; iron ion binding [GO:0005506]		2 out of 5	UPI00005208FF
AFUA_2G12880	AFUB_028500	1.25687	0.00381294	21.5808	49.1324	Q4X0N4	Q4X0N4_ASPFU	Pre-rRNA processing protein Tsr1, putative	AFUA_2G12880	Neosartorya fumigata (strain ATCC MYA-4609 / Af293 / CBS 101355 / FGSC A1100) (Aspergillus fumigatus)	803		AAHF01000001;					endonucleolytic cleavage of tricistronic rRNA transcript (SSU-rRNA, 5.8S rRNA, LSU-rRNA) [GO:0000479]; maturation of SSU-rRNA from tricistronic rRNA transcript (SSU-rRNA, 5.8S rRNA, LSU-rRNA) [GO:0000462]	nucleolus [GO:0005730]; preribosome, small subunit precursor [GO:0030688]	nucleolus [GO:0005730]; preribosome, small subunit precursor [GO:0030688]; GTP binding [GO:0005525]; GTPase activity [GO:0003924]; U3 snoRNA binding [GO:0034511]; endonucleolytic cleavage of tricistronic rRNA transcript (SSU-rRNA, 5.8S rRNA, LSU-rRNA) [GO:0000479]; maturation of SSU-rRNA from tricistronic rRNA transcript (SSU-rRNA, 5.8S rRNA, LSU-rRNA) [GO:0000462]	GTPase activity [GO:0003924]; GTP binding [GO:0005525]; U3 snoRNA binding [GO:0034511]		2 out of 5	UPI000052082D
AFUA_4G06250	AFUB_063370	1.25521	0.00453602	16.1384	34.7374	Q4WNM3	Q4WNM3_ASPFU	Ribosome biogenesis (Nop4), putative	AFUA_4G06250	Neosartorya fumigata (strain ATCC MYA-4609 / Af293 / CBS 101355 / FGSC A1100) (Aspergillus fumigatus)	740		AAHF01000005;							RNA binding [GO:0003723]	RNA binding [GO:0003723]		1 out of 5	UPI000051FE9C
AFUA_1G10440	AFUB_009860	1.24211	0.00279719	22.2192	49.6557	Q4WT60	Q4WT60_ASPFU	PUM-HD domain-containing protein	AFUA_1G10440	Neosartorya fumigata (strain ATCC MYA-4609 / Af293 / CBS 101355 / FGSC A1100) (Aspergillus fumigatus)	698		AAHF01000004;					regulation of translation [GO:0006417]	nucleolus [GO:0005730]	nucleolus [GO:0005730]; mRNA binding [GO:0003729]; regulation of translation [GO:0006417]	mRNA binding [GO:0003729]		2 out of 5	UPI0000F51B0D
AFUA_1G03650	AFUB_004060	1.24084	0.0016174	35.0231	85.1773	Q4WK55	Q4WK55_ASPFU	Uncharacterized protein	AFUA_1G03650	Neosartorya fumigata (strain ATCC MYA-4609 / Af293 / CBS 101355 / FGSC A1100) (Aspergillus fumigatus)	776		AAHF01000007;										1 out of 5	UPI000051F16E
AFUA_4G14030	AFUB_070950	1.23221	0.000379746	71.9769	204.239	Q4WQU3	Q4WQU3_ASPFU	Uncharacterized protein	AFUA_4G14030	Neosartorya fumigata (strain ATCC MYA-4609 / Af293 / CBS 101355 / FGSC A1100) (Aspergillus fumigatus)	161		AAHF01000005;										1 out of 5	UPI00005200A9
AFUA_3G14540	AFUB_034690	1.23087	0.00334443	1757.35	8114.99	Q4WYW9	Q4WYW9_ASPFU	Heat shock protein Hsp30/Hsp42, putative	AFUA_3G14540	Neosartorya fumigata (strain ATCC MYA-4609 / Af293 / CBS 101355 / FGSC A1100) (Aspergillus fumigatus)	180		AAHF01000002;										1 out of 5	UPI000051EE8F
AFUA_1G02680	#N/A	1.23041	0.00233664	15.3075	29.4114	Q4WKF2	Q4WKF2_ASPFU	Small nucleolar ribonucleoprotein complex subunit Dip2, putative	AFUA_1G02680	Neosartorya fumigata (strain ATCC MYA-4609 / Af293 / CBS 101355 / FGSC A1100) (Aspergillus fumigatus)	1000		AAHF01000007;					maturation of SSU-rRNA [GO:0030490]	Pwp2p-containing subcomplex of 90S preribosome [GO:0034388]; small-subunit processome [GO:0032040]; viral nucleocapsid [GO:0019013]	Pwp2p-containing subcomplex of 90S preribosome [GO:0034388]; small-subunit processome [GO:0032040]; viral nucleocapsid [GO:0019013]; snoRNA binding [GO:0030515]; maturation of SSU-rRNA [GO:0030490]	snoRNA binding [GO:0030515]		1 out of 5	UPI000051F620
AFUA_5G04180	AFUB_052700	1.22969	0.00165485	83.1651	236.479	Q4WEU0	Q4WEU0_ASPFU	Septin-type G domain-containing protein	AFUA_5G04180	Neosartorya fumigata (strain ATCC MYA-4609 / Af293 / CBS 101355 / FGSC A1100) (Aspergillus fumigatus)	739		AAHF01000011;					cellular protein localization [GO:0034613]; cytoskeleton-dependent cytokinesis [GO:0061640]	cell division site [GO:0032153]; integral component of membrane [GO:0016021]; microtubule cytoskeleton [GO:0015630]; septin complex [GO:0031105]; septin ring [GO:0005940]	cell division site [GO:0032153]; integral component of membrane [GO:0016021]; microtubule cytoskeleton [GO:0015630]; septin complex [GO:0031105]; septin ring [GO:0005940]; GTP binding [GO:0005525]; GTPase activity [GO:0003924]; molecular adaptor activity [GO:0060090]; cellular protein localization [GO:0034613]; cytoskeleton-dependent cytokinesis [GO:0061640]	GTPase activity [GO:0003924]; GTP binding [GO:0005525]; molecular adaptor activity [GO:0060090]		2 out of 5	UPI000051F2C5
AFUA_6G11680	AFUB_077670	1.22943	0.00047505	8.2571	14.0085	Q4WM01	Q4WM01_ASPFU	Pyruvate decarboxylase (EC 4.1.1.1)	AFUA_6G11680	Neosartorya fumigata (strain ATCC MYA-4609 / Af293 / CBS 101355 / FGSC A1100) (Aspergillus fumigatus)	589		AAHF01000006;					isoleucine biosynthetic process [GO:0009097]; valine biosynthetic process [GO:0009099]	acetolactate synthase complex [GO:0005948]	acetolactate synthase complex [GO:0005948]; acetolactate synthase activity [GO:0003984]; flavin adenine dinucleotide binding [GO:0050660]; magnesium ion binding [GO:0000287]; pyruvate decarboxylase activity [GO:0004737]; thiamine pyrophosphate binding [GO:0030976]; isoleucine biosynthetic process [GO:0009097]; valine biosynthetic process [GO:0009099]	acetolactate synthase activity [GO:0003984]; flavin adenine dinucleotide binding [GO:0050660]; magnesium ion binding [GO:0000287]; pyruvate decarboxylase activity [GO:0004737]; thiamine pyrophosphate binding [GO:0030976]		2 out of 5	UPI0000F51A28
AFUA_5G09320	AFUB_056860	1.22931	0.00064927	15.8559	30.9873	Q4WUQ7	Q4WUQ7_ASPFU	Signal transduction protein Syg1, putative	AFUA_5G09320	Neosartorya fumigata (strain ATCC MYA-4609 / Af293 / CBS 101355 / FGSC A1100) (Aspergillus fumigatus)	996		AAHF01000003;					cellular response to phosphate starvation [GO:0016036]; phosphate ion transport [GO:0006817]	cytoplasm [GO:0005737]; Golgi apparatus [GO:0005794]; integral component of membrane [GO:0016021]; plasma membrane [GO:0005886]	cytoplasm [GO:0005737]; Golgi apparatus [GO:0005794]; integral component of membrane [GO:0016021]; plasma membrane [GO:0005886]; inositol hexakisphosphate binding [GO:0000822]; phosphate ion transmembrane transporter activity [GO:0015114]; cellular response to phosphate starvation [GO:0016036]; phosphate ion transport [GO:0006817]	inositol hexakisphosphate binding [GO:0000822]; phosphate ion transmembrane transporter activity [GO:0015114]		2 out of 5	UPI0000F51B8C
AFUA_8G05530	AFUB_082020	1.22841	0.00284167	30.15	69.0799	Q4WC67	Q4WC67_ASPFU	Fumarate reductase Osm1, putative (EC 1.3.99.1)	AFUA_8G05530	Neosartorya fumigata (strain ATCC MYA-4609 / Af293 / CBS 101355 / FGSC A1100) (Aspergillus fumigatus)	630		AAHF01000013;							succinate dehydrogenase activity [GO:0000104]	succinate dehydrogenase activity [GO:0000104]		1 out of 5	UPI000051F495
AFUA_5G07750	AFUB_055280	1.22817	0.00113895	17.4401	34.9304	Q4WUA3	Q4WUA3_ASPFU	Ferrochelatase (EC 4.99.1.1)	AFUA_5G07750	Neosartorya fumigata (strain ATCC MYA-4609 / Af293 / CBS 101355 / FGSC A1100) (Aspergillus fumigatus)	428		AAHF01000003;					heme biosynthetic process [GO:0006783]	mitochondrial inner membrane [GO:0005743]; mitochondrion [GO:0005739]	mitochondrial inner membrane [GO:0005743]; mitochondrion [GO:0005739]; ferrochelatase activity [GO:0004325]; heme biosynthetic process [GO:0006783]	ferrochelatase activity [GO:0004325]		2 out of 5	UPI00003E614F
AFUA_8G04340	AFUB_083200	1.22453	6.63414e-05	29.2692	65.0787	Q4WCI1	Q4WCI1_ASPFU	Cystathionine gamma-lyase (EC 4.4.1.8)	AFUA_8G04340	Neosartorya fumigata (strain ATCC MYA-4609 / Af293 / CBS 101355 / FGSC A1100) (Aspergillus fumigatus)	412		AAHF01000013;					cysteine biosynthetic process via cystathionine [GO:0019343]; transsulfuration [GO:0019346]	cytoplasm [GO:0005737]	cytoplasm [GO:0005737]; carbon-sulfur lyase activity [GO:0016846]; cystathionine beta-lyase activity [GO:0004121]; cystathionine gamma-lyase activity [GO:0004123]; pyridoxal phosphate binding [GO:0030170]; cysteine biosynthetic process via cystathionine [GO:0019343]; transsulfuration [GO:0019346]	carbon-sulfur lyase activity [GO:0016846]; cystathionine beta-lyase activity [GO:0004121]; cystathionine gamma-lyase activity [GO:0004123]; pyridoxal phosphate binding [GO:0030170]		2 out of 5	UPI000051F94E
AFUA_4G02830	AFUB_100290	1.22307	0.00131502	13.7736	25.8307	Q4WA32	Q4WA32_ASPFU	Aldehyde dehydrogenase, putative (EC 1.2.1.-)	AFUA_4G02830	Neosartorya fumigata (strain ATCC MYA-4609 / Af293 / CBS 101355 / FGSC A1100) (Aspergillus fumigatus)	484		AAHF01000016;							aldehyde dehydrogenase (NAD+) activity [GO:0004029]	aldehyde dehydrogenase (NAD+) activity [GO:0004029]		1 out of 5	UPI000051F645
AFUA_1G04370	AFUB_004710	1.22268	0.0011964	29.2624	64.8414	Q4WJY5	Q4WJY5_ASPFU	Ribosome assembly and transport protein Srp40, putative	AFUA_1G04370	Neosartorya fumigata (strain ATCC MYA-4609 / Af293 / CBS 101355 / FGSC A1100) (Aspergillus fumigatus)	437		AAHF01000007;						nucleolus [GO:0005730]; nucleoplasm [GO:0005654]	nucleolus [GO:0005730]; nucleoplasm [GO:0005654]			1 out of 5	UPI000051FFAE
AFUA_3G08310	AFUB_040790	1.22039	0.0023907	95.9664	275.507	Q4WX58	Q4WX58_ASPFU	4-nitrophenylphosphatase (PNPPase) (EC 3.1.3.41)	AFUA_3G08310	Neosartorya fumigata (strain ATCC MYA-4609 / Af293 / CBS 101355 / FGSC A1100) (Aspergillus fumigatus)	324		AAHF01000002;					dephosphorylation [GO:0016311]; protein dephosphorylation [GO:0006470]	cytoplasm [GO:0005737]	cytoplasm [GO:0005737]; alkaline phosphatase activity [GO:0004035]; phosphatase activity [GO:0016791]; phosphoglycolate phosphatase activity [GO:0008967]; phosphoprotein phosphatase activity [GO:0004721]; dephosphorylation [GO:0016311]; protein dephosphorylation [GO:0006470]	alkaline phosphatase activity [GO:0004035]; phosphatase activity [GO:0016791]; phosphoglycolate phosphatase activity [GO:0008967]; phosphoprotein phosphatase activity [GO:0004721]		2 out of 5	UPI000051EC5C
AFUA_2G13980	AFUB_029610	1.22005	0.000814084	19.8349	40.0721	Q4X0C2	DBP9_ASPFU	ATP-dependent RNA helicase dbp9 (EC 3.6.4.13)	dbp9 AFUA_2G13980	Neosartorya fumigata (strain ATCC MYA-4609 / Af293 / CBS 101355 / FGSC A1100) (Aspergillus fumigatus)	649		AAHF01000001;					rRNA processing [GO:0006364]	nucleolus [GO:0005730]	nucleolus [GO:0005730]; ATP binding [GO:0005524]; RNA binding [GO:0003723]; RNA helicase activity [GO:0003724]; rRNA processing [GO:0006364]	ATP binding [GO:0005524]; RNA binding [GO:0003723]; RNA helicase activity [GO:0003724]		3 out of 5	UPI000051FC9E
AFUA_2G03930	AFUB_021000	1.21961	0.00291364	19.9785	40.0163	Q4WHW8	Q4WHW8_ASPFU	Small nucleolar ribonucleoprotein complex subunit, putative	AFUA_2G03930	Neosartorya fumigata (strain ATCC MYA-4609 / Af293 / CBS 101355 / FGSC A1100) (Aspergillus fumigatus)	976		AAHF01000008;					maturation of SSU-rRNA from tricistronic rRNA transcript (SSU-rRNA, 5.8S rRNA, LSU-rRNA) [GO:0000462]	90S preribosome [GO:0030686]; small-subunit processome [GO:0032040]; t-UTP complex [GO:0034455]; viral nucleocapsid [GO:0019013]	90S preribosome [GO:0030686]; small-subunit processome [GO:0032040]; t-UTP complex [GO:0034455]; viral nucleocapsid [GO:0019013]; maturation of SSU-rRNA from tricistronic rRNA transcript (SSU-rRNA, 5.8S rRNA, LSU-rRNA) [GO:0000462]			1 out of 5	UPI000051E5F7
AFUA_3G10110	AFUB_039060	1.21596	0.00160312	17.9887	35.1633	Q4WXN2	Q4WXN2_ASPFU	Electron-transferring-flavoprotein dehydrogenase (EC 1.5.5.1)	AFUA_3G10110	Neosartorya fumigata (strain ATCC MYA-4609 / Af293 / CBS 101355 / FGSC A1100) (Aspergillus fumigatus)	733		AAHF01000002;					respiratory electron transport chain [GO:0022904]	integral component of mitochondrial inner membrane [GO:0031305]	integral component of mitochondrial inner membrane [GO:0031305]; 4 iron, 4 sulfur cluster binding [GO:0051539]; electron transfer activity [GO:0009055]; electron-transferring-flavoprotein dehydrogenase activity [GO:0004174]; oxidoreductase activity, oxidizing metal ions with flavin as acceptor [GO:0043783]; ubiquinone binding [GO:0048039]; respiratory electron transport chain [GO:0022904]	4 iron, 4 sulfur cluster binding [GO:0051539]; electron transfer activity [GO:0009055]; electron-transferring-flavoprotein dehydrogenase activity [GO:0004174]; oxidoreductase activity, oxidizing metal ions with flavin as acceptor [GO:0043783]; ubiquinone binding [GO:0048039]		2 out of 5	UPI00005208B6
AFUA_1G01990	AFUB_002370	1.21116	0.0045477	15.3821	28.7397	Q4WKM1	Q4WKM1_ASPFU	Ribosome biogenesis protein Rsa4, putative	AFUA_1G01990	Neosartorya fumigata (strain ATCC MYA-4609 / Af293 / CBS 101355 / FGSC A1100) (Aspergillus fumigatus)	515		AAHF01000007;					ribosomal large subunit assembly [GO:0000027]	nucleolus [GO:0005730]	nucleolus [GO:0005730]; ribosomal large subunit assembly [GO:0000027]			1 out of 5	UPI000051FFC3
AFUA_1G16860	AFUB_016250	1.21013	0.00435892	5.86534	8.87857	Q4WRB6	Q4WRB6_ASPFU	Uncharacterized protein	AFUA_1G16860	Neosartorya fumigata (strain ATCC MYA-4609 / Af293 / CBS 101355 / FGSC A1100) (Aspergillus fumigatus)	488		AAHF01000004;										1 out of 5	UPI00005204DA
AFUA_1G14940	AFUB_014480	1.20367	0.00371846	71.649	177.247	Q4WRV7	Q4WRV7_ASPFU	Protein translocation complex componenet (Npl1), putative	AFUA_1G14940	Neosartorya fumigata (strain ATCC MYA-4609 / Af293 / CBS 101355 / FGSC A1100) (Aspergillus fumigatus)	697		AAHF01000004;					posttranslational protein targeting to endoplasmic reticulum membrane [GO:0006620]; posttranslational protein targeting to membrane, translocation [GO:0031204]; SRP-dependent cotranslational protein targeting to membrane [GO:0006614]	endoplasmic reticulum [GO:0005783]; integral component of membrane [GO:0016021]; Sec62/Sec63 complex [GO:0031207]	endoplasmic reticulum [GO:0005783]; integral component of membrane [GO:0016021]; Sec62/Sec63 complex [GO:0031207]; protein transmembrane transporter activity [GO:0008320]; RNA binding [GO:0003723]; posttranslational protein targeting to endoplasmic reticulum membrane [GO:0006620]; posttranslational protein targeting to membrane, translocation [GO:0031204]; SRP-dependent cotranslational protein ta…	protein transmembrane transporter activity [GO:0008320]; RNA binding [GO:0003723]		2 out of 5	UPI000051E3DD
AFUA_6G08430	AFUB_074390	1.20358	0.000241834	16.656	30.6834	Q4WMX0	Q4WMX0_ASPFU	RNA binding protein Pym, putative	AFUA_6G08430	Neosartorya fumigata (strain ATCC MYA-4609 / Af293 / CBS 101355 / FGSC A1100) (Aspergillus fumigatus)	224		AAHF01000006;					exon-exon junction complex disassembly [GO:1903259]	cytoplasm [GO:0005737]; exon-exon junction complex [GO:0035145]	cytoplasm [GO:0005737]; exon-exon junction complex [GO:0035145]; RNA binding [GO:0003723]; exon-exon junction complex disassembly [GO:1903259]	RNA binding [GO:0003723]		1 out of 5	UPI000051EBF5
AFUA_5G09750	AFUB_057300	1.19832	0.00024046	37.2168	79.1126	Q4WUV0	Q4WUV0_ASPFU	Nucleoside transporter, putative	AFUA_5G09750	Neosartorya fumigata (strain ATCC MYA-4609 / Af293 / CBS 101355 / FGSC A1100) (Aspergillus fumigatus)	591		AAHF01000003;					adenine transport [GO:0015853]; guanine transport [GO:0015854]	integral component of membrane [GO:0016021]; plasma membrane [GO:0005886]	integral component of membrane [GO:0016021]; plasma membrane [GO:0005886]; purine nucleobase transmembrane transporter activity [GO:0005345]; adenine transport [GO:0015853]; guanine transport [GO:0015854]	purine nucleobase transmembrane transporter activity [GO:0005345]		1 out of 5	UPI000051F9A3
AFUA_7G00370	AFUB_086950	1.19715	0.00390965	16.3103	29.5501	Q4WA82	Q4WA82_ASPFU	Uncharacterized protein	AFUA_7G00370	Neosartorya fumigata (strain ATCC MYA-4609 / Af293 / CBS 101355 / FGSC A1100) (Aspergillus fumigatus)	198		AAHF01000015;										1 out of 5	UPI000051F754
AFUA_6G04170	AFUB_094130	1.19473	0.00112741	14.6374	25.6172	Q4WDB5	Q4WDB5_ASPFU	Elongator complex protein 5	AFUA_6G04170	Neosartorya fumigata (strain ATCC MYA-4609 / Af293 / CBS 101355 / FGSC A1100) (Aspergillus fumigatus)	347		AAHF01000012;					tRNA wobble uridine modification [GO:0002098]	cytoplasm [GO:0005737]; Elongator holoenzyme complex [GO:0033588]; nucleus [GO:0005634]	cytoplasm [GO:0005737]; Elongator holoenzyme complex [GO:0033588]; nucleus [GO:0005634]; tRNA wobble uridine modification [GO:0002098]			2 out of 5	UPI000051E5BE
AFUA_7G05420	AFUB_091000	1.1945	0.00166278	42.6698	92.154	Q4WGL2	MIA40_ASPFU	Mitochondrial intermembrane space import and assembly protein 40 (Mitochondrial import inner membrane translocase TIM40)	mia40 tim40 AFUA_7G05420	Neosartorya fumigata (strain ATCC MYA-4609 / Af293 / CBS 101355 / FGSC A1100) (Aspergillus fumigatus)	297		AAHF01000009;					protein import into mitochondrial intermembrane space [GO:0045041]; protein maturation by protein folding [GO:0022417]	integral component of membrane [GO:0016021]; mitochondrial inner membrane [GO:0005743]; mitochondrial intermembrane space [GO:0005758]	integral component of membrane [GO:0016021]; mitochondrial inner membrane [GO:0005743]; mitochondrial intermembrane space [GO:0005758]; protein disulfide oxidoreductase activity [GO:0015035]; protein import into mitochondrial intermembrane space [GO:0045041]; protein maturation by protein folding [GO:0022417]	protein disulfide oxidoreductase activity [GO:0015035]		3 out of 5	UPI000051FA77
AFUA_3G06120	AFUB_042930	1.19294	0.00102297	20.3634	37.5227	Q4WWJ7	Q4WWJ7_ASPFU	Hexaprenyl pyrophosphate synthetase Coq1, putative (EC 2.5.1.-)	AFUA_3G06120	Neosartorya fumigata (strain ATCC MYA-4609 / Af293 / CBS 101355 / FGSC A1100) (Aspergillus fumigatus)	450		AAHF01000002;					isoprenoid biosynthetic process [GO:0008299]; ubiquinone biosynthetic process [GO:0006744]	transferase complex [GO:1990234]	transferase complex [GO:1990234]; prenyltransferase activity [GO:0004659]; isoprenoid biosynthetic process [GO:0008299]; ubiquinone biosynthetic process [GO:0006744]	prenyltransferase activity [GO:0004659]		1 out of 5	UPI000051EA22
AFUA_5G08380	AFUB_055930	1.19136	0.00270532	51.8438	115.79	Q4WUG6	Q4WUG6_ASPFU	Uncharacterized protein	AFUA_5G08380	Neosartorya fumigata (strain ATCC MYA-4609 / Af293 / CBS 101355 / FGSC A1100) (Aspergillus fumigatus)	380		AAHF01000003;					mitochondrial translation [GO:0032543]	mitochondrial small ribosomal subunit [GO:0005763]	mitochondrial small ribosomal subunit [GO:0005763]; structural constituent of ribosome [GO:0003735]; mitochondrial translation [GO:0032543]	structural constituent of ribosome [GO:0003735]		1 out of 5	UPI000051EB15
AFUA_5G15020	AFUB_079130	1.19071	0.00214033	78.6266	186.921	Q4WWA9	Q4WWA9_ASPFU	Arsenic methyltransferase Cyt19, putative (EC 2.1.1.137)	AFUA_5G15020	Neosartorya fumigata (strain ATCC MYA-4609 / Af293 / CBS 101355 / FGSC A1100) (Aspergillus fumigatus)	299		AAHF01000003;					methylation [GO:0032259]		arsenite methyltransferase activity [GO:0030791]; methyltransferase activity [GO:0008168]; methylation [GO:0032259]	arsenite methyltransferase activity [GO:0030791]; methyltransferase activity [GO:0008168]		1 out of 5	UPI000051FC08
AFUA_3G13950	AFUB_035250	1.18827	0.00440952	17.3108	30.8838	A4D9E3	A4D9E3_ASPFU	Mis12-Mtw1 family protein	AFUA_3G13950	Neosartorya fumigata (strain ATCC MYA-4609 / Af293 / CBS 101355 / FGSC A1100) (Aspergillus fumigatus)	589		AAHF01000002;					cell division [GO:0051301]; mitotic sister chromatid segregation [GO:0000070]	condensed nuclear chromosome inner kinetochore [GO:0000941]; nuclear MIS12/MIND complex [GO:0000818]; spindle pole [GO:0000922]	condensed nuclear chromosome inner kinetochore [GO:0000941]; nuclear MIS12/MIND complex [GO:0000818]; spindle pole [GO:0000922]; cell division [GO:0051301]; mitotic sister chromatid segregation [GO:0000070]			1 out of 5	UPI0000F51A03
AFUA_6G09950	AFUB_076000	1.18711	0.00431897	50.3127	109.402	Q4WMG8	Q4WMG8_ASPFU	Tudor domain-containing protein	AFUA_6G09950	Neosartorya fumigata (strain ATCC MYA-4609 / Af293 / CBS 101355 / FGSC A1100) (Aspergillus fumigatus)	297		AAHF01000006;										1 out of 5	UPI000051FD0E
AFUA_3G07810	AFUB_041300	1.18587	0.000342975	54.3125	117.742	Q4WX09	Q4WX09_ASPFU	Succinate dehydrogenase [ubiquinone] flavoprotein subunit, mitochondrial (EC 1.3.5.1)	AFUA_3G07810	Neosartorya fumigata (strain ATCC MYA-4609 / Af293 / CBS 101355 / FGSC A1100) (Aspergillus fumigatus)	647		AAHF01000002;					mitochondrial electron transport, succinate to ubiquinone [GO:0006121]; tricarboxylic acid cycle [GO:0006099]	mitochondrial respiratory chain complex II, succinate dehydrogenase complex (ubiquinone) [GO:0005749]	mitochondrial respiratory chain complex II, succinate dehydrogenase complex (ubiquinone) [GO:0005749]; electron transfer activity [GO:0009055]; flavin adenine dinucleotide binding [GO:0050660]; oxidoreductase activity [GO:0016491]; succinate dehydrogenase (ubiquinone) activity [GO:0008177]; succinate dehydrogenase activity [GO:0000104]; mitochondrial electron transport, succinate to ubiquinone [G…	electron transfer activity [GO:0009055]; flavin adenine dinucleotide binding [GO:0050660]; oxidoreductase activity [GO:0016491]; succinate dehydrogenase (ubiquinone) activity [GO:0008177]; succinate dehydrogenase activity [GO:0000104]		3 out of 5	UPI00005201D3
AFUA_2G04980	AFUB_022010	1.18511	0.00477823	34.5459	68.8821	Q4WHL4	Q4WHL4_ASPFU	Tyrosine decarboxylase, putative (EC 4.1.1.-)	AFUA_2G04980	Neosartorya fumigata (strain ATCC MYA-4609 / Af293 / CBS 101355 / FGSC A1100) (Aspergillus fumigatus)	506		AAHF01000008;					carboxylic acid metabolic process [GO:0019752]		carboxy-lyase activity [GO:0016831]; pyridoxal phosphate binding [GO:0030170]; carboxylic acid metabolic process [GO:0019752]	carboxy-lyase activity [GO:0016831]; pyridoxal phosphate binding [GO:0030170]		1 out of 5	UPI000052025E
AFUA_5G05930	AFUB_053470	1.18479	0.00359092	21.3802	39.2532	Q4WTS5	Q4WTS5_ASPFU	RNA processing factor 1	AFUA_5G05930	Neosartorya fumigata (strain ATCC MYA-4609 / Af293 / CBS 101355 / FGSC A1100) (Aspergillus fumigatus)	425		AAHF01000003;					maturation of 5.8S rRNA [GO:0000460]; maturation of LSU-rRNA [GO:0000470]; rRNA processing [GO:0006364]	nucleolus [GO:0005730]; preribosome, large subunit precursor [GO:0030687]	nucleolus [GO:0005730]; preribosome, large subunit precursor [GO:0030687]; maturation of 5.8S rRNA [GO:0000460]; maturation of LSU-rRNA [GO:0000470]; rRNA processing [GO:0006364]			1 out of 5	UPI00005202D2
AFUA_1G13180	AFUB_012660	1.18025	0.00310637	12.9648	21.4634	Q4WSD2	Q4WSD2_ASPFU	Mitochondrial outer membrane protein (Sam35), putative	AFUA_1G13180	Neosartorya fumigata (strain ATCC MYA-4609 / Af293 / CBS 101355 / FGSC A1100) (Aspergillus fumigatus)	296		AAHF01000004;										1 out of 5	UPI000052028C
AFUA_6G13410	AFUB_001340	1.17952	0.00132697	67.2369	148.209	Q4WLI5	RSE1_ASPFU	Pre-mRNA-splicing factor rse1	rse1 AFUA_6G13410	Neosartorya fumigata (strain ATCC MYA-4609 / Af293 / CBS 101355 / FGSC A1100) (Aspergillus fumigatus)	1225		AAHF01000006;					mRNA splicing, via spliceosome [GO:0000398]	nucleus [GO:0005634]; spliceosomal complex [GO:0005681]	nucleus [GO:0005634]; spliceosomal complex [GO:0005681]; nucleic acid binding [GO:0003676]; mRNA splicing, via spliceosome [GO:0000398]	nucleic acid binding [GO:0003676]		2 out of 5	UPI000051E519
AFUA_5G11540	AFUB_059110	1.17679	0.00431755	35.1781	68.7754	Q4WVB8	Q4WVB8_ASPFU	37S ribosomal protein S5	AFUA_5G11540	Neosartorya fumigata (strain ATCC MYA-4609 / Af293 / CBS 101355 / FGSC A1100) (Aspergillus fumigatus)	412		AAHF01000003;					translation [GO:0006412]	mitochondrial small ribosomal subunit [GO:0005763]	mitochondrial small ribosomal subunit [GO:0005763]; RNA binding [GO:0003723]; structural constituent of ribosome [GO:0003735]; translation [GO:0006412]	RNA binding [GO:0003723]; structural constituent of ribosome [GO:0003735]		1 out of 5	UPI0000520784
AFUA_3G10610	AFUB_038550	1.17609	0.00395976	32.7153	61.8088	Q4WXT3	Q4WXT3_ASPFU	Uncharacterized protein	AFUA_3G10610	Neosartorya fumigata (strain ATCC MYA-4609 / Af293 / CBS 101355 / FGSC A1100) (Aspergillus fumigatus)	938		AAHF01000002;										1 out of 5	UPI000051E9FE
AFUA_8G03930	AFUB_083640	1.17481	0.00322764	248.966	682.133	Q4WCM2	Q4WCM2_ASPFU	Hsp70 chaperone (HscA), putative	AFUA_8G03930	Neosartorya fumigata (strain ATCC MYA-4609 / Af293 / CBS 101355 / FGSC A1100) (Aspergillus fumigatus)	614		AAHF01000013;					'de novo' cotranslational protein folding [GO:0051083]; cellular response to unfolded protein [GO:0034620]; chaperone cofactor-dependent protein refolding [GO:0051085]; cytoplasmic translation [GO:0002181]; protein refolding [GO:0042026]; regulation of translational fidelity [GO:0006450]; response to unfolded protein [GO:0006986]; ribosomal subunit export from nucleus [GO:0000054]; translational …	cytoplasm [GO:0005737]; polysome [GO:0005844]	cytoplasm [GO:0005737]; polysome [GO:0005844]; ATP binding [GO:0005524]; ATPase activity [GO:0016887]; heat shock protein binding [GO:0031072]; misfolded protein binding [GO:0051787]; protein folding chaperone [GO:0044183]; unfolded protein binding [GO:0051082]; 'de novo' cotranslational protein folding [GO:0051083]; cellular response to unfolded protein [GO:0034620]; chaperone cofactor-dependent…	ATPase activity [GO:0016887]; ATP binding [GO:0005524]; heat shock protein binding [GO:0031072]; misfolded protein binding [GO:0051787]; protein folding chaperone [GO:0044183]; unfolded protein binding [GO:0051082]		3 out of 5	UPI0000520749
AFUA_2G04470	AFUB_021500	1.17439	0.00334568	39.7827	77.5441	Q4WHR5	Q4WHR5_ASPFU	Uncharacterized protein	AFUA_2G04470	Neosartorya fumigata (strain ATCC MYA-4609 / Af293 / CBS 101355 / FGSC A1100) (Aspergillus fumigatus)	489		AAHF01000008;										1 out of 5	UPI000051EA94
AFUA_5G04370	AFUB_052930	1.17419	0.001598	69.7016	149.26	Q4WEV9	Q4WEV9_ASPFU	NADH-ubiquinone oxidoreductase, subunit G, putative (EC 1.6.5.3)	AFUA_5G04370	Neosartorya fumigata (strain ATCC MYA-4609 / Af293 / CBS 101355 / FGSC A1100) (Aspergillus fumigatus)	666		AAHF01000011;					ATP synthesis coupled electron transport [GO:0042773]	membrane [GO:0016020]	membrane [GO:0016020]; 4 iron, 4 sulfur cluster binding [GO:0051539]; electron transfer activity [GO:0009055]; NADH dehydrogenase (ubiquinone) activity [GO:0008137]; ATP synthesis coupled electron transport [GO:0042773]	4 iron, 4 sulfur cluster binding [GO:0051539]; electron transfer activity [GO:0009055]; NADH dehydrogenase (ubiquinone) activity [GO:0008137]		1 out of 5	UPI000051FA27
AFUA_5G05710	AFUB_053260	1.17289	0.000967725	77.2862	171.131	O43102	CBF5_ASPFU	H/ACA ribonucleoprotein complex subunit cbf5 (EC 5.4.99.-) (Centromere-binding factor 5) (H/ACA snoRNP protein cbf5) (Small nucleolar RNP protein cbf5)	cbf5 AFUA_5G05710	Neosartorya fumigata (strain ATCC MYA-4609 / Af293 / CBS 101355 / FGSC A1100) (Aspergillus fumigatus)	487		U59150;AAHF01000003;					box H/ACA snoRNA 3'-end processing [GO:0000495]; mRNA pseudouridine synthesis [GO:1990481]; rRNA pseudouridine synthesis [GO:0031118]; snRNA pseudouridine synthesis [GO:0031120]	box H/ACA snoRNP complex [GO:0031429]; microtubule [GO:0005874]	box H/ACA snoRNP complex [GO:0031429]; microtubule [GO:0005874]; DNA binding [GO:0003677]; pseudouridine synthase activity [GO:0009982]; RNA binding [GO:0003723]; box H/ACA snoRNA 3'-end processing [GO:0000495]; mRNA pseudouridine synthesis [GO:1990481]; rRNA pseudouridine synthesis [GO:0031118]; snRNA pseudouridine synthesis [GO:0031120]	DNA binding [GO:0003677]; pseudouridine synthase activity [GO:0009982]; RNA binding [GO:0003723]		4 out of 5	UPI0000127174
AFUA_8G01710	AFUB_084880	1.17285	0.00153569	203.545	533.421	Q4WBB5	Q4WBB5_ASPFU	Antigenic thaumatin domain protein, putative	AFUA_8G01710	Neosartorya fumigata (strain ATCC MYA-4609 / Af293 / CBS 101355 / FGSC A1100) (Aspergillus fumigatus)	167		AAHF01000014;										1 out of 5	UPI000051F1A1
AFUA_4G13060	AFUB_069960	1.17218	0.00217954	13.0717	21.1291	Q4WQJ7	Q4WQJ7_ASPFU	Zinc knuckle transcription factor (CnjB), putative	AFUA_4G13060	Neosartorya fumigata (strain ATCC MYA-4609 / Af293 / CBS 101355 / FGSC A1100) (Aspergillus fumigatus)	509		AAHF01000005;					positive regulation of cytoplasmic translation [GO:2000767]	cytoplasm [GO:0005737]	cytoplasm [GO:0005737]; mRNA binding [GO:0003729]; single-stranded RNA binding [GO:0003727]; translation regulator activity [GO:0045182]; zinc ion binding [GO:0008270]; positive regulation of cytoplasmic translation [GO:2000767]	mRNA binding [GO:0003729]; single-stranded RNA binding [GO:0003727]; translation regulator activity [GO:0045182]; zinc ion binding [GO:0008270]		1 out of 5	UPI000051E6B1
AFUA_3G05940	AFUB_043110	1.17163	1.09237e-05	22.5514	40.0209	Q4WWH9	Q4WWH9_ASPFU	Transcription factor Rba50, putative	AFUA_3G05940	Neosartorya fumigata (strain ATCC MYA-4609 / Af293 / CBS 101355 / FGSC A1100) (Aspergillus fumigatus)	489		AAHF01000002;					transcription by RNA polymerase II [GO:0006366]		transcription by RNA polymerase II [GO:0006366]			1 out of 5	UPI0000520682
AFUA_5G03340	AFUB_051870	1.16871	0.000938183	135.486	316.454	Q4WEK6	Q4WEK6_ASPFU	Uncharacterized protein	AFUA_5G03340	Neosartorya fumigata (strain ATCC MYA-4609 / Af293 / CBS 101355 / FGSC A1100) (Aspergillus fumigatus)	498		AAHF01000011;										1 out of 5	UPI0000520580
AFUA_2G16170	AFUB_031850	1.1669	0.00497803	15.7237	25.5488	Q4WZQ0	Q4WZQ0_ASPFU	DNA-directed RNA polymerase III RPC4, putative	AFUA_2G16170	Neosartorya fumigata (strain ATCC MYA-4609 / Af293 / CBS 101355 / FGSC A1100) (Aspergillus fumigatus)	606		AAHF01000001;					transcription by RNA polymerase III [GO:0006383]	RNA polymerase III complex [GO:0005666]	RNA polymerase III complex [GO:0005666]; DNA binding [GO:0003677]; DNA-directed 5'-3' RNA polymerase activity [GO:0003899]; transcription by RNA polymerase III [GO:0006383]	DNA binding [GO:0003677]; DNA-directed 5'-3' RNA polymerase activity [GO:0003899]		1 out of 5	UPI000051FEF6
AFUA_3G00490	AFUB_047970	1.16664	0.00150118	17.2544	28.7522	Q4WFZ6	Q4WFZ6_ASPFU	C6 finger domain protein, putative	AFUA_3G00490	Neosartorya fumigata (strain ATCC MYA-4609 / Af293 / CBS 101355 / FGSC A1100) (Aspergillus fumigatus)	400		AAHF01000010;						host cell nucleus [GO:0042025]; integral component of membrane [GO:0016021]; nucleus [GO:0005634]	host cell nucleus [GO:0042025]; integral component of membrane [GO:0016021]; nucleus [GO:0005634]; DNA binding [GO:0003677]; DNA-binding transcription factor activity, RNA polymerase II-specific [GO:0000981]; zinc ion binding [GO:0008270]	DNA binding [GO:0003677]; DNA-binding transcription factor activity, RNA polymerase II-specific [GO:0000981]; zinc ion binding [GO:0008270]		1 out of 5	UPI000051E482
AFUA_3G08480	AFUB_040610	1.16637	0.00052014	27.3365	49.2055	Q4WX75	Q4WX75_ASPFU	Sucrose transporter, putative	AFUA_3G08480	Neosartorya fumigata (strain ATCC MYA-4609 / Af293 / CBS 101355 / FGSC A1100) (Aspergillus fumigatus)	467		AAHF01000002;						integral component of plasma membrane [GO:0005887]; membrane [GO:0016020]	integral component of plasma membrane [GO:0005887]; membrane [GO:0016020]; sucrose:proton symporter activity [GO:0008506]	sucrose:proton symporter activity [GO:0008506]		1 out of 5	UPI000051E55E
AFUA_4G08190	AFUB_065290	1.16545	0.00221775	35.8627	67.6607	Q4WP65	PESC_ASPFU	Pescadillo homolog (Nucleolar protein 7 homolog)	nop7 AFUA_4G08190	Neosartorya fumigata (strain ATCC MYA-4609 / Af293 / CBS 101355 / FGSC A1100) (Aspergillus fumigatus)	675		AAHF01000005;					maturation of 5.8S rRNA from tricistronic rRNA transcript (SSU-rRNA, 5.8S rRNA, LSU-rRNA) [GO:0000466]; maturation of LSU-rRNA from tricistronic rRNA transcript (SSU-rRNA, 5.8S rRNA, LSU-rRNA) [GO:0000463]	nucleoplasm [GO:0005654]; PeBoW complex [GO:0070545]; preribosome, large subunit precursor [GO:0030687]	nucleoplasm [GO:0005654]; PeBoW complex [GO:0070545]; preribosome, large subunit precursor [GO:0030687]; ribonucleoprotein complex binding [GO:0043021]; maturation of 5.8S rRNA from tricistronic rRNA transcript (SSU-rRNA, 5.8S rRNA, LSU-rRNA) [GO:0000466]; maturation of LSU-rRNA from tricistronic rRNA transcript (SSU-rRNA, 5.8S rRNA, LSU-rRNA) [GO:0000463]	ribonucleoprotein complex binding [GO:0043021]		3 out of 5	UPI0000520321
AFUA_6G09070	AFUB_075020	1.16494	0.00219645	123.629	286.12	Q4WMQ7	Q4WMQ7_ASPFU	3'(2'),5'-bisphosphate nucleotidase (EC 3.1.3.7)	AFUA_6G09070	Neosartorya fumigata (strain ATCC MYA-4609 / Af293 / CBS 101355 / FGSC A1100) (Aspergillus fumigatus)	415		AAHF01000006;					inositol phosphate dephosphorylation [GO:0046855]; phosphatidylinositol phosphorylation [GO:0046854]; sulfate assimilation [GO:0000103]	integral component of membrane [GO:0016021]	integral component of membrane [GO:0016021]; 3'(2'),5'-bisphosphate nucleotidase activity [GO:0008441]; metal ion binding [GO:0046872]; phosphoric ester hydrolase activity [GO:0042578]; inositol phosphate dephosphorylation [GO:0046855]; phosphatidylinositol phosphorylation [GO:0046854]; sulfate assimilation [GO:0000103]	3'(2'),5'-bisphosphate nucleotidase activity [GO:0008441]; metal ion binding [GO:0046872]; phosphoric ester hydrolase activity [GO:0042578]		2 out of 5	UPI000051FAC6
AFUA_6G03580	AFUB_094710	1.16335	0.00302591	34.4797	63.5672	Q4WD57	Q4WD57_ASPFU	mRNA-nucleus export ATPase (Elf1), putative (EC 3.6.3.-)	AFUA_6G03580	Neosartorya fumigata (strain ATCC MYA-4609 / Af293 / CBS 101355 / FGSC A1100) (Aspergillus fumigatus)	1115		AAHF01000012;						integral component of membrane [GO:0016021]	integral component of membrane [GO:0016021]; ATP binding [GO:0005524]; ATPase activity [GO:0016887]	ATPase activity [GO:0016887]; ATP binding [GO:0005524]		2 out of 5	UPI000052045F
AFUA_3G04110	AFUB_043850	1.16333	0.00071547	32.9802	60.464	Q4WEY6	Q4WEY6_ASPFU	rRNA processing protein Bystin, putative	AFUA_3G04110	Neosartorya fumigata (strain ATCC MYA-4609 / Af293 / CBS 101355 / FGSC A1100) (Aspergillus fumigatus)	497		AAHF01000010;					rRNA processing [GO:0006364]	cytoplasm [GO:0005737]; nucleolus [GO:0005730]; nucleus [GO:0005634]; preribosome, small subunit precursor [GO:0030688]	cytoplasm [GO:0005737]; nucleolus [GO:0005730]; nucleus [GO:0005634]; preribosome, small subunit precursor [GO:0030688]; snoRNA binding [GO:0030515]; rRNA processing [GO:0006364]	snoRNA binding [GO:0030515]		2 out of 5	UPI000051F2A8
AFUA_2G08480	AFUB_024430	1.16182	0.00438571	16.0853	26.1228	Q4X1X0	MRH4_ASPFU	ATP-dependent RNA helicase mrh4, mitochondrial (EC 3.6.4.13)	mrh4 AFUA_2G08480	Neosartorya fumigata (strain ATCC MYA-4609 / Af293 / CBS 101355 / FGSC A1100) (Aspergillus fumigatus)	631		AAHF01000001;					rRNA processing [GO:0006364]	mitochondrion [GO:0005739]; nucleus [GO:0005634]	mitochondrion [GO:0005739]; nucleus [GO:0005634]; ATP binding [GO:0005524]; RNA binding [GO:0003723]; RNA helicase activity [GO:0003724]; rRNA processing [GO:0006364]	ATP binding [GO:0005524]; RNA binding [GO:0003723]; RNA helicase activity [GO:0003724]		3 out of 5	UPI000051E952
AFUA_5G03310	AFUB_051840	1.16173	0.00472423	57.4346	112.678	Q4WEK3	Q4WEK3_ASPFU	Uncharacterized protein	AFUA_5G03310	Neosartorya fumigata (strain ATCC MYA-4609 / Af293 / CBS 101355 / FGSC A1100) (Aspergillus fumigatus)	131		AAHF01000011;										1 out of 5	UPI00005207F3
AFUA_3G13320	AFUB_035880	1.16154	0.00115664	384.314	1048.73	Q4WYK1	RSSA_ASPFU	40S ribosomal protein S0	rps0 AFUA_3G13320	Neosartorya fumigata (strain ATCC MYA-4609 / Af293 / CBS 101355 / FGSC A1100) (Aspergillus fumigatus)	297		AAHF01000002;					cytoplasmic translation [GO:0002181]; ribosomal small subunit assembly [GO:0000028]; translation [GO:0006412]	cytosolic small ribosomal subunit [GO:0022627]	cytosolic small ribosomal subunit [GO:0022627]; structural constituent of ribosome [GO:0003735]; cytoplasmic translation [GO:0002181]; ribosomal small subunit assembly [GO:0000028]; translation [GO:0006412]	structural constituent of ribosome [GO:0003735]		2 out of 5	UPI000051FD23
AFUA_5G02170	AFUB_050700	1.15923	0.00496638	37.4089	67.905	Q4WE90	Q4WE90_ASPFU	Nuclear condensin complex subunit 3, putative	AFUA_5G02170	Neosartorya fumigata (strain ATCC MYA-4609 / Af293 / CBS 101355 / FGSC A1100) (Aspergillus fumigatus)	1120		AAHF01000011;					cell division [GO:0051301]; mitotic chromosome condensation [GO:0007076]	condensed chromosome [GO:0000793]; condensin complex [GO:0000796]	condensed chromosome [GO:0000793]; condensin complex [GO:0000796]; cell division [GO:0051301]; mitotic chromosome condensation [GO:0007076]			1 out of 5	UPI000051FEE8
AFUA_7G04070	AFUB_089600	1.15854	0.00105485	86.1062	180.786	Q4WG78	Q4WG78_ASPFU	Phospho-2-dehydro-3-deoxyheptonate aldolase (EC 2.5.1.54)	AFUA_7G04070	Neosartorya fumigata (strain ATCC MYA-4609 / Af293 / CBS 101355 / FGSC A1100) (Aspergillus fumigatus)	369		AAHF01000009;					aromatic amino acid family biosynthetic process [GO:0009073]	cytoplasm [GO:0005737]	cytoplasm [GO:0005737]; 3-deoxy-7-phosphoheptulonate synthase activity [GO:0003849]; aromatic amino acid family biosynthetic process [GO:0009073]	3-deoxy-7-phosphoheptulonate synthase activity [GO:0003849]		2 out of 5	UPI000051F805
AFUA_2G09740	AFUB_025590	1.15844	0.00144665	19.3469	32.181	Q4X1J6	Q4X1J6_ASPFU	Protein arginine methyltransferase NDUFAF7 (EC 2.1.1.320)	AFUA_2G09740	Neosartorya fumigata (strain ATCC MYA-4609 / Af293 / CBS 101355 / FGSC A1100) (Aspergillus fumigatus)	502		AAHF01000001;					mitochondrial respiratory chain complex I assembly [GO:0032981]	mitochondrion [GO:0005739]	mitochondrion [GO:0005739]; protein-arginine omega-N symmetric methyltransferase activity [GO:0035243]; mitochondrial respiratory chain complex I assembly [GO:0032981]	protein-arginine omega-N symmetric methyltransferase activity [GO:0035243]		2 out of 5	UPI0000F5191A
AFUA_1G15590	AFUB_015130	1.15655	0.00416249	88.0249	178.943	Q4WRP4	Q4WRP4_ASPFU	Succinate dehydrogenase [ubiquinone] cytochrome b small subunit	AFUA_1G15590	Neosartorya fumigata (strain ATCC MYA-4609 / Af293 / CBS 101355 / FGSC A1100) (Aspergillus fumigatus)	170		AAHF01000004;					mitochondrial electron transport, succinate to ubiquinone [GO:0006121]; tricarboxylic acid cycle [GO:0006099]	integral component of membrane [GO:0016021]; mitochondrial respiratory chain complex II, succinate dehydrogenase complex (ubiquinone) [GO:0005749]	integral component of membrane [GO:0016021]; mitochondrial respiratory chain complex II, succinate dehydrogenase complex (ubiquinone) [GO:0005749]; heme binding [GO:0020037]; ubiquinone binding [GO:0048039]; mitochondrial electron transport, succinate to ubiquinone [GO:0006121]; tricarboxylic acid cycle [GO:0006099]	heme binding [GO:0020037]; ubiquinone binding [GO:0048039]		2 out of 5	UPI000051EF7C
AFUA_5G10600	AFUB_058220	1.15578	0.00158423	25.6816	44.2005	Q4WV30	SHE9_ASPFU	Sensitive to high expression protein 9 homolog, mitochondrial	she9 AFUA_5G10600	Neosartorya fumigata (strain ATCC MYA-4609 / Af293 / CBS 101355 / FGSC A1100) (Aspergillus fumigatus)	502		AAHF01000003;					inner mitochondrial membrane organization [GO:0007007]	integral component of membrane [GO:0016021]; mitochondrial inner membrane [GO:0005743]	integral component of membrane [GO:0016021]; mitochondrial inner membrane [GO:0005743]; inner mitochondrial membrane organization [GO:0007007]			2 out of 5	UPI000051EFC4
AFUA_1G02030	AFUB_002410	1.15568	0.00471155	103.853	223.324	Q4WKL7	EIF3B_ASPFU	Eukaryotic translation initiation factor 3 subunit B (eIF3b) (Eukaryotic translation initiation factor 3 90 kDa subunit homolog) (eIF3 p90) (Translation initiation factor eIF3 p90 subunit homolog)	prt1 AFUA_1G02030	Neosartorya fumigata (strain ATCC MYA-4609 / Af293 / CBS 101355 / FGSC A1100) (Aspergillus fumigatus)	740		AAHF01000007;					formation of cytoplasmic translation initiation complex [GO:0001732]; translational initiation [GO:0006413]	eukaryotic 43S preinitiation complex [GO:0016282]; eukaryotic 48S preinitiation complex [GO:0033290]; eukaryotic translation initiation factor 3 complex [GO:0005852]	eukaryotic 43S preinitiation complex [GO:0016282]; eukaryotic 48S preinitiation complex [GO:0033290]; eukaryotic translation initiation factor 3 complex [GO:0005852]; translation initiation factor activity [GO:0003743]; translation initiation factor binding [GO:0031369]; formation of cytoplasmic translation initiation complex [GO:0001732]; translational initiation [GO:0006413]	translation initiation factor activity [GO:0003743]; translation initiation factor binding [GO:0031369]		3 out of 5	UPI000051E577
AFUA_1G14120	AFUB_013660	1.15384	0.00394383	78.3912	157.267	E9QRL5	E9QRL5_ASPFU	Nuclear segregation protein (Bfr1), putative	AFUA_1G14120	Neosartorya fumigata (strain ATCC MYA-4609 / Af293 / CBS 101355 / FGSC A1100) (Aspergillus fumigatus)	510		AAHF01000004;					intracellular mRNA localization [GO:0008298]	endoplasmic reticulum [GO:0005783]; nuclear outer membrane-endoplasmic reticulum membrane network [GO:0042175]; ribonucleoprotein complex [GO:1990904]	endoplasmic reticulum [GO:0005783]; nuclear outer membrane-endoplasmic reticulum membrane network [GO:0042175]; ribonucleoprotein complex [GO:1990904]; intracellular mRNA localization [GO:0008298]			1 out of 5	UPI0000241BE0
AFUA_5G03690	AFUB_052200	1.15183	0.000334645	196.931	455.763	Q4WEP0	SFH5_ASPFU	Phosphatidylinositol transfer protein sfh5 (PITP sfh5)	sfh5 AFUA_5G03690	Neosartorya fumigata (strain ATCC MYA-4609 / Af293 / CBS 101355 / FGSC A1100) (Aspergillus fumigatus)	424		AAHF01000011;					Golgi to plasma membrane protein transport [GO:0043001]; regulation of exocytosis [GO:0017157]	cortical endoplasmic reticulum [GO:0032541]; cytosol [GO:0005829]; endoplasmic reticulum membrane [GO:0005789]; plasma membrane [GO:0005886]	cortical endoplasmic reticulum [GO:0032541]; cytosol [GO:0005829]; endoplasmic reticulum membrane [GO:0005789]; plasma membrane [GO:0005886]; phosphatidylinositol transfer activity [GO:0008526]; Golgi to plasma membrane protein transport [GO:0043001]; regulation of exocytosis [GO:0017157]	phosphatidylinositol transfer activity [GO:0008526]		2 out of 5	UPI000051E94A
AFUA_2G02080	AFUB_019160	1.1495	0.00062972	59.1976	112.244	Q4WIF0	Q4WIF0_ASPFU	C2H2 finger domain protein, putative	AFUA_2G02080	Neosartorya fumigata (strain ATCC MYA-4609 / Af293 / CBS 101355 / FGSC A1100) (Aspergillus fumigatus)	206		AAHF01000008;						nucleus [GO:0005634]	nucleus [GO:0005634]			1 out of 5	UPI000051FDE7
AFUA_1G04870	AFUB_005210	1.14838	0.000197733	80.3408	159.65	Q4WJT4	Q4WJT4_ASPFU	Urea transporter (Dur3), putative	AFUA_1G04870	Neosartorya fumigata (strain ATCC MYA-4609 / Af293 / CBS 101355 / FGSC A1100) (Aspergillus fumigatus)	677		AAHF01000007;					putrescine transport [GO:0015847]; spermidine transport [GO:0015848]; urea transport [GO:0015840]	integral component of membrane [GO:0016021]; plasma membrane [GO:0005886]	integral component of membrane [GO:0016021]; plasma membrane [GO:0005886]; putrescine transmembrane transporter activity [GO:0015489]; spermidine transmembrane transporter activity [GO:0015606]; urea transmembrane transporter activity [GO:0015204]; putrescine transport [GO:0015847]; spermidine transport [GO:0015848]; urea transport [GO:0015840]	putrescine transmembrane transporter activity [GO:0015489]; spermidine transmembrane transporter activity [GO:0015606]; urea transmembrane transporter activity [GO:0015204]		2 out of 5	UPI0000F51A7E
AFUA_3G09370	AFUB_039760	1.14791	0.00403519	21.8369	35.3504	Q4WXF9	Q4WXF9_ASPFU	Spindle-pole body protein (Pcp1), putative	AFUA_3G09370	Neosartorya fumigata (strain ATCC MYA-4609 / Af293 / CBS 101355 / FGSC A1100) (Aspergillus fumigatus)	1271		AAHF01000002;						cytoplasm [GO:0005737]; microtubule organizing center [GO:0005815]	cytoplasm [GO:0005737]; microtubule organizing center [GO:0005815]			1 out of 5	UPI000051FD4D
AFUA_7G01460	AFUB_088030	1.1462	0.00291458	696.526	1873.96	Q4WAI8	Q4WAI8_ASPFU	Ribosomal protein S5	AFUA_7G01460	Neosartorya fumigata (strain ATCC MYA-4609 / Af293 / CBS 101355 / FGSC A1100) (Aspergillus fumigatus)	259		AAHF01000015;					translation [GO:0006412]	cytosolic small ribosomal subunit [GO:0022627]	cytosolic small ribosomal subunit [GO:0022627]; RNA binding [GO:0003723]; structural constituent of ribosome [GO:0003735]; translation [GO:0006412]	RNA binding [GO:0003723]; structural constituent of ribosome [GO:0003735]		1 out of 5	UPI000051F4E7
AFUA_7G06430	AFUB_091990	1.1451	0.00235757	23.3859	37.9302	Q4WGW2	Q4WGW2_ASPFU	BNR/Asp-box repeat domain protein	AFUA_7G06430	Neosartorya fumigata (strain ATCC MYA-4609 / Af293 / CBS 101355 / FGSC A1100) (Aspergillus fumigatus)	364		AAHF01000009;										1 out of 5	UPI000051F336
AFUA_2G01830	AFUB_018900	1.14432	0.00414139	89.0157	177.257	Q4WIH5	Q4WIH5_ASPFU	Uncharacterized protein	AFUA_2G01830	Neosartorya fumigata (strain ATCC MYA-4609 / Af293 / CBS 101355 / FGSC A1100) (Aspergillus fumigatus)	354		AAHF01000008;					ribosome assembly [GO:0042255]; translation [GO:0006412]	large ribosomal subunit [GO:0015934]	large ribosomal subunit [GO:0015934]; structural constituent of ribosome [GO:0003735]; ribosome assembly [GO:0042255]; translation [GO:0006412]	structural constituent of ribosome [GO:0003735]		2 out of 5	UPI000051FB7D
AFUA_5G04210	AFUB_052730	1.14417	0.000199656	160.304	343.533	Q4WEU3	Q4WEU3_ASPFU	Ubiquinol-cytochrome C reductase complex core protein 2, putative (EC 1.10.2.2)	AFUA_5G04210	Neosartorya fumigata (strain ATCC MYA-4609 / Af293 / CBS 101355 / FGSC A1100) (Aspergillus fumigatus)	460		AAHF01000011;					protein processing involved in protein targeting to mitochondrion [GO:0006627]	mitochondrial inner membrane [GO:0005743]; mitochondrial processing peptidase complex [GO:0017087]; mitochondrion [GO:0005739]	mitochondrial inner membrane [GO:0005743]; mitochondrial processing peptidase complex [GO:0017087]; mitochondrion [GO:0005739]; metal ion binding [GO:0046872]; ubiquinol-cytochrome-c reductase activity [GO:0008121]; protein processing involved in protein targeting to mitochondrion [GO:0006627]	metal ion binding [GO:0046872]; ubiquinol-cytochrome-c reductase activity [GO:0008121]		1 out of 5	UPI000051F54E
AFUA_5G10610	AFUB_058230	1.14402	8.22279e-06	122.124	252.934	Q4WV31	Q4WV31_ASPFU	Ubiquinol-cytochrome c reductase iron-sulfur subunit (EC 1.10.2.2)	AFUA_5G10610	Neosartorya fumigata (strain ATCC MYA-4609 / Af293 / CBS 101355 / FGSC A1100) (Aspergillus fumigatus)	298		AAHF01000003;					mitochondrial electron transport, ubiquinol to cytochrome c [GO:0006122]	integral component of membrane [GO:0016021]; mitochondrial respiratory chain complex III [GO:0005750]; mitochondrion [GO:0005739]	integral component of membrane [GO:0016021]; mitochondrial respiratory chain complex III [GO:0005750]; mitochondrion [GO:0005739]; 2 iron, 2 sulfur cluster binding [GO:0051537]; metal ion binding [GO:0046872]; oxidoreductase activity [GO:0016491]; ubiquinol-cytochrome-c reductase activity [GO:0008121]; mitochondrial electron transport, ubiquinol to cytochrome c [GO:0006122]	2 iron, 2 sulfur cluster binding [GO:0051537]; metal ion binding [GO:0046872]; oxidoreductase activity [GO:0016491]; ubiquinol-cytochrome-c reductase activity [GO:0008121]		2 out of 5	UPI000051F70D
AFUA_1G16550	AFUB_015880	1.14399	0.00172993	16.0188	24.8008	Q4WRF0	Q4WRF0_ASPFU	tRNA-dihydrouridine synthase 3 (EC 1.3.1.89) (tRNA-dihydrouridine(47) synthase [NAD(P)(+)])	AFUA_1G16550	Neosartorya fumigata (strain ATCC MYA-4609 / Af293 / CBS 101355 / FGSC A1100) (Aspergillus fumigatus)	541		AAHF01000004;							flavin adenine dinucleotide binding [GO:0050660]; metal ion binding [GO:0046872]; tRNA dihydrouridine synthase activity [GO:0017150]; tRNA-dihydrouridine47 synthase activity [GO:0102265]	flavin adenine dinucleotide binding [GO:0050660]; metal ion binding [GO:0046872]; tRNA-dihydrouridine47 synthase activity [GO:0102265]; tRNA dihydrouridine synthase activity [GO:0017150]		2 out of 5	UPI00005204D9
AFUA_2G02740	AFUB_019840	1.14215	0.00391346	60.5496	112.21	Q4WI84	Q4WI84_ASPFU	Uncharacterized protein	AFUA_2G02740	Neosartorya fumigata (strain ATCC MYA-4609 / Af293 / CBS 101355 / FGSC A1100) (Aspergillus fumigatus)	149		AAHF01000008;										1 out of 5	UPI000051EF44
AFUA_1G15620	AFUB_015150	1.1404	0.00368773	21.8346	34.7069	Q4WRP2	MS116_ASPFU	ATP-dependent RNA helicase mss116, mitochondrial (EC 3.6.4.13)	mss116 AFUA_1G15620	Neosartorya fumigata (strain ATCC MYA-4609 / Af293 / CBS 101355 / FGSC A1100) (Aspergillus fumigatus)	655		AAHF01000004;					mRNA processing [GO:0006397]; regulation of translation [GO:0006417]; RNA splicing [GO:0008380]	mitochondrial matrix [GO:0005759]	mitochondrial matrix [GO:0005759]; ATP binding [GO:0005524]; RNA binding [GO:0003723]; RNA helicase activity [GO:0003724]; mRNA processing [GO:0006397]; regulation of translation [GO:0006417]; RNA splicing [GO:0008380]	ATP binding [GO:0005524]; RNA binding [GO:0003723]; RNA helicase activity [GO:0003724]		3 out of 5	UPI000051ECFD
AFUA_1G05080	#N/A	1.13846	0.00470806	668.341	1660.74	Q4WJR3	Q4WJR3_ASPFU	60S acidic ribosomal protein P0	AFUA_1G05080	Neosartorya fumigata (strain ATCC MYA-4609 / Af293 / CBS 101355 / FGSC A1100) (Aspergillus fumigatus)	313		AAHF01000007;					cytoplasmic translation [GO:0002181]; ribosomal large subunit assembly [GO:0000027]	cytosolic large ribosomal subunit [GO:0022625]	cytosolic large ribosomal subunit [GO:0022625]; large ribosomal subunit rRNA binding [GO:0070180]; structural constituent of ribosome [GO:0003735]; cytoplasmic translation [GO:0002181]; ribosomal large subunit assembly [GO:0000027]	large ribosomal subunit rRNA binding [GO:0070180]; structural constituent of ribosome [GO:0003735]		2 out of 5	UPI000051F639
AFUA_4G08930	AFUB_066040	1.13799	0.00468879	42.3159	73.7117	Q4WPE1	Q4WPE1_ASPFU	Nucleolar GTP-binding protein 2	AFUA_4G08930	Neosartorya fumigata (strain ATCC MYA-4609 / Af293 / CBS 101355 / FGSC A1100) (Aspergillus fumigatus)	560		AAHF01000005;						nucleolus [GO:0005730]	nucleolus [GO:0005730]; GTP binding [GO:0005525]	GTP binding [GO:0005525]		2 out of 5	UPI000051E8F8
AFUA_4G10680	AFUB_067760	1.13445	0.000782001	24.2247	38.3806	Q4WPW3	Q4WPW3_ASPFU	DUF1741 domain-containing protein	AFUA_4G10680	Neosartorya fumigata (strain ATCC MYA-4609 / Af293 / CBS 101355 / FGSC A1100) (Aspergillus fumigatus)	649		AAHF01000005;						integral component of membrane [GO:0016021]	integral component of membrane [GO:0016021]			1 out of 5	UPI000051F9EA
AFUA_1G16730	AFUB_016110	1.1342	0.00264847	15.4444	23.0785	Q4WRD0	Q4WRD0_ASPFU	Pseudouridine synthase TruD/Pus7, putative	AFUA_1G16730	Neosartorya fumigata (strain ATCC MYA-4609 / Af293 / CBS 101355 / FGSC A1100) (Aspergillus fumigatus)	729		AAHF01000004;					pseudouridine synthesis [GO:0001522]	nucleus [GO:0005634]	nucleus [GO:0005634]; pseudouridine synthase activity [GO:0009982]; RNA binding [GO:0003723]; pseudouridine synthesis [GO:0001522]	pseudouridine synthase activity [GO:0009982]; RNA binding [GO:0003723]		1 out of 5	UPI000051F1E7
AFUA_1G04660	AFUB_005000	1.12933	0.00483537	700.953	1676.06	Q4WJV5	Q4WJV5_ASPFU	Ribosomal protein L15	AFUA_1G04660	Neosartorya fumigata (strain ATCC MYA-4609 / Af293 / CBS 101355 / FGSC A1100) (Aspergillus fumigatus)	232		AAHF01000007;					cytoplasmic translation [GO:0002181]	cytosolic large ribosomal subunit [GO:0022625]	cytosolic large ribosomal subunit [GO:0022625]; RNA binding [GO:0003723]; structural constituent of ribosome [GO:0003735]; cytoplasmic translation [GO:0002181]	RNA binding [GO:0003723]; structural constituent of ribosome [GO:0003735]		2 out of 5	UPI000051EC8A
AFUA_2G15770	AFUB_031420	1.12897	0.00431609	79.8028	145.142	Q4WZU1	Q4WZU1_ASPFU	Cell wall biogenesis protein/glutathione transferase (Gto1), putative	AFUA_2G15770	Neosartorya fumigata (strain ATCC MYA-4609 / Af293 / CBS 101355 / FGSC A1100) (Aspergillus fumigatus)	434		AAHF01000001;						cytoplasm [GO:0005737]; integral component of membrane [GO:0016021]	cytoplasm [GO:0005737]; integral component of membrane [GO:0016021]; glutathione transferase activity [GO:0004364]	glutathione transferase activity [GO:0004364]		1 out of 5	UPI000051EBCD
AFUA_1G05990	AFUB_006380	1.12807	0.00277185	745.676	1773.46	Q4WJH1	Q4WJH1_ASPFU	Ribosomal protein L16a	AFUA_1G05990	Neosartorya fumigata (strain ATCC MYA-4609 / Af293 / CBS 101355 / FGSC A1100) (Aspergillus fumigatus)	202		AAHF01000007;					negative regulation of translation [GO:0017148]; translation [GO:0006412]	cytosolic large ribosomal subunit [GO:0022625]; ribosome [GO:0005840]	cytosolic large ribosomal subunit [GO:0022625]; ribosome [GO:0005840]; mRNA binding [GO:0003729]; structural constituent of ribosome [GO:0003735]; negative regulation of translation [GO:0017148]; translation [GO:0006412]	mRNA binding [GO:0003729]; structural constituent of ribosome [GO:0003735]		1 out of 5	UPI0000F51A95
AFUA_1G04840	AFUB_005180	1.12781	0.000995869	46.169	77.8093	Q4WJT7	MRD1_ASPFU	Multiple RNA-binding domain-containing protein 1	mrd1 AFUA_1G04840	Neosartorya fumigata (strain ATCC MYA-4609 / Af293 / CBS 101355 / FGSC A1100) (Aspergillus fumigatus)	825		AAHF01000007;					rRNA processing [GO:0006364]	ribonucleoprotein complex [GO:1990904]; U2 snRNP [GO:0005686]	ribonucleoprotein complex [GO:1990904]; U2 snRNP [GO:0005686]; RNA binding [GO:0003723]; rRNA processing [GO:0006364]	RNA binding [GO:0003723]		2 out of 5	UPI000051F62D
AFUA_2G13710	AFUB_029340	1.12688	0.000270315	76.6536	137.193	Q4X0E9	Q4X0E9_ASPFU	NADH-ubiquinone oxidoreductase 49 kDa subunit, putative (EC 1.6.5.3)	AFUA_2G13710	Neosartorya fumigata (strain ATCC MYA-4609 / Af293 / CBS 101355 / FGSC A1100) (Aspergillus fumigatus)	470		AAHF01000001;					mitochondrial electron transport, NADH to ubiquinone [GO:0006120]	mitochondrion [GO:0005739]	mitochondrion [GO:0005739]; NAD binding [GO:0051287]; NADH dehydrogenase (ubiquinone) activity [GO:0008137]; quinone binding [GO:0048038]; mitochondrial electron transport, NADH to ubiquinone [GO:0006120]	NAD binding [GO:0051287]; NADH dehydrogenase (ubiquinone) activity [GO:0008137]; quinone binding [GO:0048038]		1 out of 5	UPI0000F51903
AFUA_5G02790	AFUB_051330	1.12665	0.000173327	32.3223	51.8457	Q4WEF2	Q4WEF2_ASPFU	Amino acid permease, putative	AFUA_5G02790	Neosartorya fumigata (strain ATCC MYA-4609 / Af293 / CBS 101355 / FGSC A1100) (Aspergillus fumigatus)	554		AAHF01000011;						integral component of membrane [GO:0016021]	integral component of membrane [GO:0016021]; transmembrane transporter activity [GO:0022857]	transmembrane transporter activity [GO:0022857]		1 out of 5	UPI0000F51CB4
AFUA_4G10660	AFUB_067750	1.12662	0.00452472	23.4441	36.2023	Q4WPW2	EAF3_ASPFU	Chromatin modification-related protein eaf3	eaf3 AFUA_4G10660	Neosartorya fumigata (strain ATCC MYA-4609 / Af293 / CBS 101355 / FGSC A1100) (Aspergillus fumigatus)	330		AAHF01000005;					chromatin silencing [GO:0006342]; DNA repair [GO:0006281]; histone acetylation [GO:0016573]; histone deacetylation [GO:0016575]; histone H2A acetylation [GO:0043968]; histone H4 acetylation [GO:0043967]	histone acetyltransferase complex [GO:0000123]; NuA4 histone acetyltransferase complex [GO:0035267]; Rpd3S complex [GO:0032221]	histone acetyltransferase complex [GO:0000123]; NuA4 histone acetyltransferase complex [GO:0035267]; Rpd3S complex [GO:0032221]; chromatin silencing [GO:0006342]; DNA repair [GO:0006281]; histone acetylation [GO:0016573]; histone deacetylation [GO:0016575]; histone H2A acetylation [GO:0043968]; histone H4 acetylation [GO:0043967]			3 out of 5	UPI000051F020
AFUA_2G04620	AFUB_021670	1.12524	0.00207941	153.405	295.605	Q4WHP9	Q4WHP9_ASPFU	Endoplasmic reticulum chaperone BiP (EC 3.6.4.10) (Immunoglobulin heavy chain-binding protein homolog)	AFUA_2G04620	Neosartorya fumigata (strain ATCC MYA-4609 / Af293 / CBS 101355 / FGSC A1100) (Aspergillus fumigatus)	672		AAHF01000008;					cellular response to unfolded protein [GO:0034620]; chaperone cofactor-dependent protein refolding [GO:0051085]; endoplasmic reticulum unfolded protein response [GO:0030968]; protein refolding [GO:0042026]; response to unfolded protein [GO:0006986]; ubiquitin-dependent ERAD pathway [GO:0030433]	cytoplasm [GO:0005737]; endoplasmic reticulum chaperone complex [GO:0034663]; endoplasmic reticulum lumen [GO:0005788]; membrane [GO:0016020]; nucleus [GO:0005634]	cytoplasm [GO:0005737]; endoplasmic reticulum chaperone complex [GO:0034663]; endoplasmic reticulum lumen [GO:0005788]; membrane [GO:0016020]; nucleus [GO:0005634]; ATP binding [GO:0005524]; ATPase activity [GO:0016887]; heat shock protein binding [GO:0031072]; misfolded protein binding [GO:0051787]; protein folding chaperone [GO:0044183]; unfolded protein binding [GO:0051082]; cellular response …	ATPase activity [GO:0016887]; ATP binding [GO:0005524]; heat shock protein binding [GO:0031072]; misfolded protein binding [GO:0051787]; protein folding chaperone [GO:0044183]; unfolded protein binding [GO:0051082]		3 out of 5	UPI000051E855
AFUA_1G02070	AFUB_002450	1.12448	0.000365341	124.586	234.436	Q4WKL3	Q4WKL3_ASPFU	Cytochrome C1/Cyt1, putative (EC 1.10.2.2)	AFUA_1G02070	Neosartorya fumigata (strain ATCC MYA-4609 / Af293 / CBS 101355 / FGSC A1100) (Aspergillus fumigatus)	319		AAHF01000007;					mitochondrial ATP synthesis coupled proton transport [GO:0042776]; mitochondrial electron transport, ubiquinol to cytochrome c [GO:0006122]	integral component of membrane [GO:0016021]; mitochondrial respiratory chain complex III [GO:0005750]	integral component of membrane [GO:0016021]; mitochondrial respiratory chain complex III [GO:0005750]; electron transporter, transferring electrons within CoQH2-cytochrome c reductase complex activity [GO:0045153]; heme binding [GO:0020037]; metal ion binding [GO:0046872]; ubiquinol-cytochrome-c reductase activity [GO:0008121]; mitochondrial ATP synthesis coupled proton transport [GO:0042776]; mi…	electron transporter, transferring electrons within CoQH2-cytochrome c reductase complex activity [GO:0045153]; heme binding [GO:0020037]; metal ion binding [GO:0046872]; ubiquinol-cytochrome-c reductase activity [GO:0008121]		2 out of 5	UPI000051E7EE
AFUA_1G05410	AFUB_005760	1.12435	0.00192155	26.1189	40.574	Q4WJN0	Q4WJN0_ASPFU	Ribosome biogenesis protein Kri1	AFUA_1G05410	Neosartorya fumigata (strain ATCC MYA-4609 / Af293 / CBS 101355 / FGSC A1100) (Aspergillus fumigatus)	617		AAHF01000007;					endonucleolytic cleavage in ITS1 to separate SSU-rRNA from 5.8S rRNA and LSU-rRNA from tricistronic rRNA transcript (SSU-rRNA, 5.8S rRNA, LSU-rRNA) [GO:0000447]	90S preribosome [GO:0030686]; nucleolus [GO:0005730]	90S preribosome [GO:0030686]; nucleolus [GO:0005730]; endonucleolytic cleavage in ITS1 to separate SSU-rRNA from 5.8S rRNA and LSU-rRNA from tricistronic rRNA transcript (SSU-rRNA, 5.8S rRNA, LSU-rRNA) [GO:0000447]			1 out of 5	UPI0000520698
AFUA_2G17200	AFUB_032850	1.12386	0.000975754	18.8216	28.0103	Q4WZE9	Q4WZE9_ASPFU	Uncharacterized protein	AFUA_2G17200	Neosartorya fumigata (strain ATCC MYA-4609 / Af293 / CBS 101355 / FGSC A1100) (Aspergillus fumigatus)	993		AAHF01000001;										1 out of 5	UPI000051E4DD
AFUA_4G13460	AFUB_070380	1.12167	0.00429356	33.6621	52.9199	Q4WQN7	Q4WQN7_ASPFU	SNF2 family helicase/ATPase, putative	AFUA_4G13460	Neosartorya fumigata (strain ATCC MYA-4609 / Af293 / CBS 101355 / FGSC A1100) (Aspergillus fumigatus)	1111		AAHF01000005;					ATP-dependent chromatin remodeling [GO:0043044]; nucleosome positioning [GO:0016584]; positive regulation of transcription by RNA polymerase II [GO:0045944]	nucleus [GO:0005634]	nucleus [GO:0005634]; ATP binding [GO:0005524]; DNA binding [GO:0003677]; DNA-dependent ATPase activity [GO:0008094]; helicase activity [GO:0004386]; nucleosome binding [GO:0031491]; ATP-dependent chromatin remodeling [GO:0043044]; nucleosome positioning [GO:0016584]; positive regulation of transcription by RNA polymerase II [GO:0045944]	ATP binding [GO:0005524]; DNA binding [GO:0003677]; DNA-dependent ATPase activity [GO:0008094]; helicase activity [GO:0004386]; nucleosome binding [GO:0031491]		2 out of 5	UPI000051F77A
AFUA_2G07410	AFUB_023460	1.12153	0.00407972	128.481	238.786	Q4X276	Q4X276_ASPFU	Pre-mRNA splicing factor (Srp1), putative	AFUA_2G07410	Neosartorya fumigata (strain ATCC MYA-4609 / Af293 / CBS 101355 / FGSC A1100) (Aspergillus fumigatus)	216		AAHF01000001;					mRNA cis splicing, via spliceosome [GO:0045292]; regulation of alternative mRNA splicing, via spliceosome [GO:0000381]	nuclear speck [GO:0016607]; nucleus [GO:0005634]	nuclear speck [GO:0016607]; nucleus [GO:0005634]; RNA binding [GO:0003723]; mRNA cis splicing, via spliceosome [GO:0045292]; regulation of alternative mRNA splicing, via spliceosome [GO:0000381]	RNA binding [GO:0003723]		1 out of 5	UPI000051E950
AFUA_2G09960	AFUB_025800	1.12101	0.00380537	320.032	649.758	Q4X1H5	Q4X1H5_ASPFU	Mitochondrial Hsp70 chaperone (Ssc70), putative	AFUA_2G09960	Neosartorya fumigata (strain ATCC MYA-4609 / Af293 / CBS 101355 / FGSC A1100) (Aspergillus fumigatus)	685		AAHF01000001;					cellular response to unfolded protein [GO:0034620]; chaperone cofactor-dependent protein refolding [GO:0051085]; protein refolding [GO:0042026]; response to unfolded protein [GO:0006986]	cytoplasm [GO:0005737]; mitochondrion [GO:0005739]	cytoplasm [GO:0005737]; mitochondrion [GO:0005739]; ATP binding [GO:0005524]; ATPase activity [GO:0016887]; heat shock protein binding [GO:0031072]; misfolded protein binding [GO:0051787]; protein folding chaperone [GO:0044183]; unfolded protein binding [GO:0051082]; cellular response to unfolded protein [GO:0034620]; chaperone cofactor-dependent protein refolding [GO:0051085]; protein refolding …	ATPase activity [GO:0016887]; ATP binding [GO:0005524]; heat shock protein binding [GO:0031072]; misfolded protein binding [GO:0051787]; protein folding chaperone [GO:0044183]; unfolded protein binding [GO:0051082]		2 out of 5	UPI000051E4BA
AFUA_3G13400	AFUB_035810	1.1182	0.00335713	87.0785	152.103	Q4WYK9	NOP58_ASPFU	Nucleolar protein 58	nop58 AFUA_3G13400	Neosartorya fumigata (strain ATCC MYA-4609 / Af293 / CBS 101355 / FGSC A1100) (Aspergillus fumigatus)	591		AAHF01000002;					rRNA processing [GO:0006364]	box C/D snoRNP complex [GO:0031428]; small-subunit processome [GO:0032040]	box C/D snoRNP complex [GO:0031428]; small-subunit processome [GO:0032040]; snoRNA binding [GO:0030515]; rRNA processing [GO:0006364]	snoRNA binding [GO:0030515]		2 out of 5	UPI000051EE95
AFUA_7G03940	AFUB_089470	1.11788	0.00286335	37.0361	58.5278	Q4WG65	Q4WG65_ASPFU	Alpha,alpha-trehalose phosphate synthase subunit TPS3, putative (EC 2.4.1.15)	AFUA_7G03940	Neosartorya fumigata (strain ATCC MYA-4609 / Af293 / CBS 101355 / FGSC A1100) (Aspergillus fumigatus)	919		AAHF01000009;						alpha,alpha-trehalose-phosphate synthase complex (UDP-forming) [GO:0005946]; cytoplasm [GO:0005737]; cytosol [GO:0005829]	alpha,alpha-trehalose-phosphate synthase complex (UDP-forming) [GO:0005946]; cytoplasm [GO:0005737]; cytosol [GO:0005829]; alpha,alpha-trehalose-phosphate synthase (UDP-forming) activity [GO:0003825]	alpha,alpha-trehalose-phosphate synthase (UDP-forming) activity [GO:0003825]		2 out of 5	UPI00005203A9
AFUA_3G06950	AFUB_042110	1.11695	0.00360883	25.0736	37.7769	Q4WWT0	Q4WWT0_ASPFU	Mitochondrial thiamine pyrophosphate carrier 1	AFUA_3G06950	Neosartorya fumigata (strain ATCC MYA-4609 / Af293 / CBS 101355 / FGSC A1100) (Aspergillus fumigatus)	383		AAHF01000002;					pyrimidine nucleotide import into mitochondrion [GO:1990519]	integral component of membrane [GO:0016021]; mitochondrial inner membrane [GO:0005743]	integral component of membrane [GO:0016021]; mitochondrial inner membrane [GO:0005743]; ATP transmembrane transporter activity [GO:0005347]; pyrimidine nucleotide transmembrane transporter activity [GO:0015218]; pyrimidine nucleotide import into mitochondrion [GO:1990519]	ATP transmembrane transporter activity [GO:0005347]; pyrimidine nucleotide transmembrane transporter activity [GO:0015218]		2 out of 5	UPI000051F866
AFUA_1G14200	AFUB_013740	1.11588	0.000410807	154.811	286.22	Q4WS30	Q4WS30_ASPFU	Mitochondrial processing peptidase beta subunit, putative (EC 3.4.24.64)	AFUA_1G14200	Neosartorya fumigata (strain ATCC MYA-4609 / Af293 / CBS 101355 / FGSC A1100) (Aspergillus fumigatus)	479		AAHF01000004;					protein processing involved in protein targeting to mitochondrion [GO:0006627]	mitochondrial inner membrane [GO:0005743]; mitochondrial processing peptidase complex [GO:0017087]; mitochondrion [GO:0005739]	mitochondrial inner membrane [GO:0005743]; mitochondrial processing peptidase complex [GO:0017087]; mitochondrion [GO:0005739]; metal ion binding [GO:0046872]; metalloendopeptidase activity [GO:0004222]; protein processing involved in protein targeting to mitochondrion [GO:0006627]	metal ion binding [GO:0046872]; metalloendopeptidase activity [GO:0004222]		2 out of 5	UPI000051FE03
AFUA_2G03610	AFUB_020690	1.1148	0.0045932	223.331	429.335	Q4WHZ9	IMDH_ASPFU	Inosine-5'-monophosphate dehydrogenase (IMP dehydrogenase) (IMPD) (IMPDH) (EC 1.1.1.205)	AFUA_2G03610	Neosartorya fumigata (strain ATCC MYA-4609 / Af293 / CBS 101355 / FGSC A1100) (Aspergillus fumigatus)	546		AAHF01000008;					GMP biosynthetic process [GO:0006177]; GTP biosynthetic process [GO:0006183]	cytoplasm [GO:0005737]	cytoplasm [GO:0005737]; IMP dehydrogenase activity [GO:0003938]; metal ion binding [GO:0046872]; nucleotide binding [GO:0000166]; GMP biosynthetic process [GO:0006177]; GTP biosynthetic process [GO:0006183]	IMP dehydrogenase activity [GO:0003938]; metal ion binding [GO:0046872]; nucleotide binding [GO:0000166]	BINDING 347; /note="IMP"; /evidence="ECO:0000255|HAMAP-Rule:MF_03156"; BINDING 472; /note="IMP"; /evidence="ECO:0000255|HAMAP-Rule:MF_03156"	4 out of 5	UPI000051E3AB
AFUA_1G13160	AFUB_012640	1.11459	0.0019187	46.4687	74.2299	E9R4Z9	E9R4Z9_ASPFU	Geranylgeranyl diphosphate synthase (EC 2.5.1.-)	AFUA_1G13160	Neosartorya fumigata (strain ATCC MYA-4609 / Af293 / CBS 101355 / FGSC A1100) (Aspergillus fumigatus)	387		AAHF01000004;					isoprenoid biosynthetic process [GO:0008299]		prenyltransferase activity [GO:0004659]; isoprenoid biosynthetic process [GO:0008299]	prenyltransferase activity [GO:0004659]		1 out of 5	UPI0000241B7E
AFUA_3G11280	AFUB_037900	1.11238	0.000286956	86.702	147.704	Q4WY00	Q4WY00_ASPFU	Chitinase (EC 3.2.1.14)	AFUA_3G11280	Neosartorya fumigata (strain ATCC MYA-4609 / Af293 / CBS 101355 / FGSC A1100) (Aspergillus fumigatus)	450		AAHF01000002;					chitin catabolic process [GO:0006032]; polysaccharide catabolic process [GO:0000272]		chitin binding [GO:0008061]; chitinase activity [GO:0004568]; chitin catabolic process [GO:0006032]; polysaccharide catabolic process [GO:0000272]	chitinase activity [GO:0004568]; chitin binding [GO:0008061]		2 out of 5	UPI0000F51998
AFUA_4G04460	AFUB_098550	1.11054	0.00355478	751.772	1618.39	Q4W9L9	Q4W9L9_ASPFU	60S ribosomal protein L13	AFUA_4G04460	Neosartorya fumigata (strain ATCC MYA-4609 / Af293 / CBS 101355 / FGSC A1100) (Aspergillus fumigatus)	226		AAHF01000016;					translation [GO:0006412]	cytosolic large ribosomal subunit [GO:0022625]	cytosolic large ribosomal subunit [GO:0022625]; RNA binding [GO:0003723]; structural constituent of ribosome [GO:0003735]; translation [GO:0006412]	RNA binding [GO:0003723]; structural constituent of ribosome [GO:0003735]		1 out of 5	UPI0000F51AA6
AFUA_6G12770	AFUB_078770	1.11047	0.000752603	106.74	184.451	Q4WLP7	Q4WLP7_ASPFU	Proteasome regulatory particle subunit (RpnI), putative	AFUA_6G12770	Neosartorya fumigata (strain ATCC MYA-4609 / Af293 / CBS 101355 / FGSC A1100) (Aspergillus fumigatus)	405		AAHF01000006;					proteasome assembly [GO:0043248]; ubiquitin-dependent protein catabolic process [GO:0006511]	cytosol [GO:0005829]; nucleus [GO:0005634]; proteasome regulatory particle, lid subcomplex [GO:0008541]	cytosol [GO:0005829]; nucleus [GO:0005634]; proteasome regulatory particle, lid subcomplex [GO:0008541]; structural molecule activity [GO:0005198]; proteasome assembly [GO:0043248]; ubiquitin-dependent protein catabolic process [GO:0006511]	structural molecule activity [GO:0005198]		1 out of 5	UPI000051F5D0
AFUA_4G11390	AFUB_068420	1.10974	0.00313578	218.057	399.407	Q4WQ32	Q4WQ32_ASPFU	Ubiquinol-cytochrome c reductase complex 17 kd protein	AFUA_4G11390	Neosartorya fumigata (strain ATCC MYA-4609 / Af293 / CBS 101355 / FGSC A1100) (Aspergillus fumigatus)	158		AAHF01000005;					aerobic respiration [GO:0009060]; mitochondrial electron transport, ubiquinol to cytochrome c [GO:0006122]	mitochondrial respiratory chain complex III [GO:0005750]	mitochondrial respiratory chain complex III [GO:0005750]; ubiquinol-cytochrome-c reductase activity [GO:0008121]; aerobic respiration [GO:0009060]; mitochondrial electron transport, ubiquinol to cytochrome c [GO:0006122]	ubiquinol-cytochrome-c reductase activity [GO:0008121]		1 out of 5	UPI000051F76E
AFUA_1G05120	AFUB_005480	1.10951	0.00104073	50.3935	79.8484	Q4WJQ9	Q4WJQ9_ASPFU	COPII-coated vesicle membrane protein Erv46, putative	AFUA_1G05120	Neosartorya fumigata (strain ATCC MYA-4609 / Af293 / CBS 101355 / FGSC A1100) (Aspergillus fumigatus)	438		AAHF01000007;					endoplasmic reticulum to Golgi vesicle-mediated transport [GO:0006888]; retrograde vesicle-mediated transport, Golgi to endoplasmic reticulum [GO:0006890]	COPII-coated ER to Golgi transport vesicle [GO:0030134]; endoplasmic reticulum [GO:0005783]; integral component of endoplasmic reticulum membrane [GO:0030176]; integral component of Golgi membrane [GO:0030173]	COPII-coated ER to Golgi transport vesicle [GO:0030134]; endoplasmic reticulum [GO:0005783]; integral component of endoplasmic reticulum membrane [GO:0030176]; integral component of Golgi membrane [GO:0030173]; endoplasmic reticulum to Golgi vesicle-mediated transport [GO:0006888]; retrograde vesicle-mediated transport, Golgi to endoplasmic reticulum [GO:0006890]			1 out of 5	UPI000051E7F5
AFUA_2G09210	AFUB_025090	1.10627	0.00261226	962.696	2048.29	Q4X1P8	Q4X1P8_ASPFU	60S ribosomal protein L10	AFUA_2G09210	Neosartorya fumigata (strain ATCC MYA-4609 / Af293 / CBS 101355 / FGSC A1100) (Aspergillus fumigatus)	223		AAHF01000001;					ribosomal large subunit assembly [GO:0000027]; translation [GO:0006412]	cytosolic large ribosomal subunit [GO:0022625]	cytosolic large ribosomal subunit [GO:0022625]; structural constituent of ribosome [GO:0003735]; ribosomal large subunit assembly [GO:0000027]; translation [GO:0006412]	structural constituent of ribosome [GO:0003735]		1 out of 5	UPI000051EE06
AFUA_6G13420	AFUB_001330	1.10615	0.00331228	159.684	280.513	Q4WLI4	Q4WLI4_ASPFU	Ubiquitin-like protein DskB, putative	AFUA_6G13420	Neosartorya fumigata (strain ATCC MYA-4609 / Af293 / CBS 101355 / FGSC A1100) (Aspergillus fumigatus)	472		AAHF01000006;					protein transport [GO:0015031]; ubiquitin-dependent protein catabolic process [GO:0006511]	cytosol [GO:0005829]	cytosol [GO:0005829]; polyubiquitin modification-dependent protein binding [GO:0031593]; protein transport [GO:0015031]; ubiquitin-dependent protein catabolic process [GO:0006511]	polyubiquitin modification-dependent protein binding [GO:0031593]		1 out of 5	UPI000051FF53
AFUA_2G12630	AFUB_028280	1.10573	0.00312836	289.949	536.992	O60022	AL15_ASPFU	Allergen Asp f 15 (Allergen Asp f 13) (allergen Asp f 15)	AFUA_2G12630	Neosartorya fumigata (strain ATCC MYA-4609 / Af293 / CBS 101355 / FGSC A1100) (Aspergillus fumigatus)	152		AJ002026;AAHF01000001;						extracellular region [GO:0005576]	extracellular region [GO:0005576]			2 out of 5	UPI0000125795
AFUA_1G09450	AFUB_008900	1.10392	0.00156298	46.6974	71.8749	Q4WTF8	Q4WTF8_ASPFU	Translation regulator GCD7	AFUA_1G09450	Neosartorya fumigata (strain ATCC MYA-4609 / Af293 / CBS 101355 / FGSC A1100) (Aspergillus fumigatus)	439		AAHF01000004;					regulation of translational initiation [GO:0006446]; translational initiation [GO:0006413]	eukaryotic translation initiation factor 2B complex [GO:0005851]	eukaryotic translation initiation factor 2B complex [GO:0005851]; translation initiation factor activity [GO:0003743]; regulation of translational initiation [GO:0006446]; translational initiation [GO:0006413]	translation initiation factor activity [GO:0003743]		1 out of 5	UPI00005204BE
AFUA_3G12030	AFUB_037150	1.10335	0.00138555	13.504	18.2306	Q4WY73	Q4WY73_ASPFU	PHD transcription factor, putative	AFUA_3G12030	Neosartorya fumigata (strain ATCC MYA-4609 / Af293 / CBS 101355 / FGSC A1100) (Aspergillus fumigatus)	861		AAHF01000002;					positive regulation of transcription, DNA-templated [GO:0045893]	Set1C/COMPASS complex [GO:0048188]	Set1C/COMPASS complex [GO:0048188]; metal ion binding [GO:0046872]; positive regulation of transcription, DNA-templated [GO:0045893]	metal ion binding [GO:0046872]		1 out of 5	UPI000051EC44
AFUA_1G14220	AFUB_013760	1.10246	0.00350457	171.891	300.415	E9QV42	E9QV42_ASPFU	Histone-glutamine methyltransferase (rRNA 2'-O-methyltransferase fibrillarin)	AFUA_1G14220	Neosartorya fumigata (strain ATCC MYA-4609 / Af293 / CBS 101355 / FGSC A1100) (Aspergillus fumigatus)	312		AAHF01000004;					box C/D snoRNA 3'-end processing [GO:0000494]; histone glutamine methylation [GO:1990258]; rRNA methylation [GO:0031167]	box C/D snoRNP complex [GO:0031428]; Cajal body [GO:0015030]; nucleolus [GO:0005730]; small-subunit processome [GO:0032040]	box C/D snoRNP complex [GO:0031428]; Cajal body [GO:0015030]; nucleolus [GO:0005730]; small-subunit processome [GO:0032040]; histone-glutamine methyltransferase activity [GO:1990259]; RNA binding [GO:0003723]; rRNA methyltransferase activity [GO:0008649]; box C/D snoRNA 3'-end processing [GO:0000494]; histone glutamine methylation [GO:1990258]; rRNA methylation [GO:0031167]	histone-glutamine methyltransferase activity [GO:1990259]; RNA binding [GO:0003723]; rRNA methyltransferase activity [GO:0008649]		3 out of 5	UPI0000241BEA
AFUA_1G02080	AFUB_002460	1.10238	0.00140423	50.0194	76.9421	Q4WKL2	Q4WKL2_ASPFU	Gamma-glutamylcyclotransferase (EC 4.3.2.9)	AFUA_1G02080	Neosartorya fumigata (strain ATCC MYA-4609 / Af293 / CBS 101355 / FGSC A1100) (Aspergillus fumigatus)	389		AAHF01000007;							gamma-glutamylcyclotransferase activity [GO:0003839]	gamma-glutamylcyclotransferase activity [GO:0003839]		1 out of 5	UPI000051F655
AFUA_7G05660	AFUB_091240	1.10231	0.00175172	506.224	985.286	Q4WGN6	Q4WGN6_ASPFU	Translation elongation factor eEF-3, putative (EC 3.6.3.-)	AFUA_7G05660	Neosartorya fumigata (strain ATCC MYA-4609 / Af293 / CBS 101355 / FGSC A1100) (Aspergillus fumigatus)	1065		AAHF01000009;						integral component of membrane [GO:0016021]	integral component of membrane [GO:0016021]; ATP binding [GO:0005524]; ATPase activity [GO:0016887]; translation elongation factor activity [GO:0003746]	ATPase activity [GO:0016887]; ATP binding [GO:0005524]; translation elongation factor activity [GO:0003746]		2 out of 5	UPI0000520874
AFUA_3G04120	AFUB_043840	1.10195	0.00453626	20.9211	29.2805	Q4WEY5	Q4WEY5_ASPFU	Protein SSH4 (Protein ssh4)	AFUA_3G04120	Neosartorya fumigata (strain ATCC MYA-4609 / Af293 / CBS 101355 / FGSC A1100) (Aspergillus fumigatus)	618		AAHF01000010;					histone H3-K4 dimethylation [GO:0044648]; histone H3-K4 methylation [GO:0051568]; histone H3-K4 trimethylation [GO:0080182]	endosome membrane [GO:0010008]; Set1C/COMPASS complex [GO:0048188]; vacuolar membrane [GO:0005774]	endosome membrane [GO:0010008]; Set1C/COMPASS complex [GO:0048188]; vacuolar membrane [GO:0005774]; methyltransferase activity [GO:0008168]; transcription regulatory region sequence-specific DNA binding [GO:0000976]; histone H3-K4 dimethylation [GO:0044648]; histone H3-K4 methylation [GO:0051568]; histone H3-K4 trimethylation [GO:0080182]	methyltransferase activity [GO:0008168]; transcription regulatory region sequence-specific DNA binding [GO:0000976]		3 out of 5	UPI000051E948
AFUA_4G05880	AFUB_062970	1.10161	0.00109355	38.145	56.8416	Q4WNI6	Q4WNI6_ASPFU	U3 small nucleolar ribonucleoprotein protein MPP10	AFUA_4G05880	Neosartorya fumigata (strain ATCC MYA-4609 / Af293 / CBS 101355 / FGSC A1100) (Aspergillus fumigatus)	717		AAHF01000005;					rRNA processing [GO:0006364]	Mpp10 complex [GO:0034457]; small nucleolar ribonucleoprotein complex [GO:0005732]; small-subunit processome [GO:0032040]; viral nucleocapsid [GO:0019013]	Mpp10 complex [GO:0034457]; small nucleolar ribonucleoprotein complex [GO:0005732]; small-subunit processome [GO:0032040]; viral nucleocapsid [GO:0019013]; rRNA processing [GO:0006364]			2 out of 5	UPI0000520575
AFUA_1G12850	AFUB_012320	1.10009	0.00166831	257.796	460.249	E9QQM2	E9QQM2_ASPFU	Nitrate/nitrite transporter	AFUA_1G12850	Neosartorya fumigata (strain ATCC MYA-4609 / Af293 / CBS 101355 / FGSC A1100) (Aspergillus fumigatus)	508		AAHF01000004;					nitrate assimilation [GO:0042128]; nitrate transport [GO:0015706]	integral component of membrane [GO:0016021]; plasma membrane [GO:0005886]	integral component of membrane [GO:0016021]; plasma membrane [GO:0005886]; nitrate transmembrane transporter activity [GO:0015112]; nitrite transmembrane transporter activity [GO:0015113]; nitrate assimilation [GO:0042128]; nitrate transport [GO:0015706]	nitrate transmembrane transporter activity [GO:0015112]; nitrite transmembrane transporter activity [GO:0015113]		2 out of 5	UPI0000241B6C
AFUA_1G11960	AFUB_011410	1.10006	0.00476156	86.507	137.77	Q4WSQ8	Q4WSQ8_ASPFU	Alternative NADH-dehydrogenase (EC 1.6.99.3)	AFUA_1G11960	Neosartorya fumigata (strain ATCC MYA-4609 / Af293 / CBS 101355 / FGSC A1100) (Aspergillus fumigatus)	603		AAHF01000004;							NADH dehydrogenase activity [GO:0003954]	NADH dehydrogenase activity [GO:0003954]		1 out of 5	UPI000051F6B5
AFUA_6G05350	AFUB_092930	1.09945	0.00110206	131.852	221.173	Q4WDN4	OPSB_ASPFU	Probable aspartic-type endopeptidase opsB (EC 3.4.23.-)	opsB AFUA_6G05350	Neosartorya fumigata (strain ATCC MYA-4609 / Af293 / CBS 101355 / FGSC A1100) (Aspergillus fumigatus)	485		AAHF01000012;					fungal-type cell wall organization [GO:0031505]; pathogenesis [GO:0009405]	anchored component of membrane [GO:0031225]; extracellular region [GO:0005576]; fungal-type cell wall [GO:0009277]; plasma membrane [GO:0005886]	anchored component of membrane [GO:0031225]; extracellular region [GO:0005576]; fungal-type cell wall [GO:0009277]; plasma membrane [GO:0005886]; aspartic-type endopeptidase activity [GO:0004190]; fungal-type cell wall organization [GO:0031505]; pathogenesis [GO:0009405]	aspartic-type endopeptidase activity [GO:0004190]		3 out of 5	UPI000051EF09
AFUA_6G08580	AFUB_074540	1.09631	0.000639206	108.04	174.816	Q4WMV5	FKBP4_ASPFU	FK506-binding protein 4 (EC 5.2.1.8) (Histone proline isomerase) (Peptidyl-prolyl cis-trans isomerase) (PPIase) (Rotamase)	fpr4 AFUA_6G08580	Neosartorya fumigata (strain ATCC MYA-4609 / Af293 / CBS 101355 / FGSC A1100) (Aspergillus fumigatus)	489		AAHF01000006;						nucleus [GO:0005634]	nucleus [GO:0005634]; peptidyl-prolyl cis-trans isomerase activity [GO:0003755]	peptidyl-prolyl cis-trans isomerase activity [GO:0003755]		3 out of 5	UPI0000D4FEA2
AFUA_1G12170	AFUB_011640	1.09607	0.000486569	209.846	361.194	E9RD31	E9RD31_ASPFU	Elongation factor Tu	AFUA_1G12170	Neosartorya fumigata (strain ATCC MYA-4609 / Af293 / CBS 101355 / FGSC A1100) (Aspergillus fumigatus)	440		AAHF01000004;					mitochondrial translational elongation [GO:0070125]; translational elongation [GO:0006414]	mitochondrion [GO:0005739]	mitochondrion [GO:0005739]; GTP binding [GO:0005525]; GTPase activity [GO:0003924]; translation elongation factor activity [GO:0003746]; mitochondrial translational elongation [GO:0070125]; translational elongation [GO:0006414]	GTPase activity [GO:0003924]; GTP binding [GO:0005525]; translation elongation factor activity [GO:0003746]		2 out of 5	UPI000006B345
AFUA_2G06200	AFUB_023280	1.09512	0.000961399	58.2082	88.0373	Q4WH94	Q4WH94_ASPFU	SHNi-TPR domain-containing protein	AFUA_2G06200	Neosartorya fumigata (strain ATCC MYA-4609 / Af293 / CBS 101355 / FGSC A1100) (Aspergillus fumigatus)	460		AAHF01000008;					CENP-A containing nucleosome assembly [GO:0034080]; DNA replication-dependent nucleosome assembly [GO:0006335]	nucleoplasm [GO:0005654]; nucleus [GO:0005634]	nucleoplasm [GO:0005654]; nucleus [GO:0005634]; histone binding [GO:0042393]; CENP-A containing nucleosome assembly [GO:0034080]; DNA replication-dependent nucleosome assembly [GO:0006335]	histone binding [GO:0042393]		2 out of 5	UPI000051FB8C
AFUA_4G11330	AFUB_068360	1.09162	0.00360579	125.372	200.439	Q4WQ26	Q4WQ26_ASPFU	Aha1 domain family	AFUA_4G11330	Neosartorya fumigata (strain ATCC MYA-4609 / Af293 / CBS 101355 / FGSC A1100) (Aspergillus fumigatus)	379		AAHF01000005;					positive regulation of ATPase activity [GO:0032781]; protein folding [GO:0006457]	cytosol [GO:0005829]; integral component of membrane [GO:0016021]	cytosol [GO:0005829]; integral component of membrane [GO:0016021]; ATPase activator activity [GO:0001671]; chaperone binding [GO:0051087]; Hsp90 protein binding [GO:0051879]; positive regulation of ATPase activity [GO:0032781]; protein folding [GO:0006457]	ATPase activator activity [GO:0001671]; chaperone binding [GO:0051087]; Hsp90 protein binding [GO:0051879]		2 out of 5	UPI000051EB55
AFUA_4G12610	AFUB_069540	1.09132	0.00143976	21.8454	29.8215	Q4WQF2	Q4WQF2_ASPFU	Uncharacterized protein	AFUA_4G12610	Neosartorya fumigata (strain ATCC MYA-4609 / Af293 / CBS 101355 / FGSC A1100) (Aspergillus fumigatus)	387		AAHF01000005;					protein dephosphorylation [GO:0006470]	cytoplasm [GO:0005737]; nucleus [GO:0005634]; protein phosphatase 4 complex [GO:0030289]	cytoplasm [GO:0005737]; nucleus [GO:0005634]; protein phosphatase 4 complex [GO:0030289]; protein phosphatase regulator activity [GO:0019888]; protein dephosphorylation [GO:0006470]	protein phosphatase regulator activity [GO:0019888]		1 out of 5	UPI000051E44F
AFUA_3G13310	AFUB_035890	1.09078	0.000749163	68.4804	103.41	Q4WYK0	Q4WYK0_ASPFU	Ribosomal protein S15, putative	AFUA_3G13310	Neosartorya fumigata (strain ATCC MYA-4609 / Af293 / CBS 101355 / FGSC A1100) (Aspergillus fumigatus)	300		AAHF01000002;					translation [GO:0006412]	ribosome [GO:0005840]	ribosome [GO:0005840]; structural constituent of ribosome [GO:0003735]; translation [GO:0006412]	structural constituent of ribosome [GO:0003735]		1 out of 5	UPI000051EEA0
AFUA_6G12530	AFUB_078530	1.09039	0.0040928	61.7504	92.3552	Q4WLS1	Q4WLS1_ASPFU	GDP-mannose pyrophosphorylase (EC 2.7.7.13) (GTP-mannose-1-phosphate guanylyltransferase) (Mannose-1-phosphate guanyltransferase) (eIF-2B GDP-GTP exchange factor subunit epsilon)	AFUA_6G12530	Neosartorya fumigata (strain ATCC MYA-4609 / Af293 / CBS 101355 / FGSC A1100) (Aspergillus fumigatus)	767		AAHF01000006;					GDP-mannose biosynthetic process [GO:0009298]	eukaryotic translation initiation factor 2B complex [GO:0005851]	eukaryotic translation initiation factor 2B complex [GO:0005851]; GTP binding [GO:0005525]; guanyl-nucleotide exchange factor activity [GO:0005085]; mannose-1-phosphate guanylyltransferase activity [GO:0004475]; translation initiation factor activity [GO:0003743]; translation initiation factor binding [GO:0031369]; GDP-mannose biosynthetic process [GO:0009298]	GTP binding [GO:0005525]; guanyl-nucleotide exchange factor activity [GO:0005085]; mannose-1-phosphate guanylyltransferase activity [GO:0004475]; translation initiation factor activity [GO:0003743]; translation initiation factor binding [GO:0031369]		3 out of 5	UPI0000520627
AFUA_4G12850	AFUB_069760	1.08835	0.00302246	124.572	194.908	Q6Q487	CALX_ASPFU	Calnexin homolog	AFUA_4G12850	Neosartorya fumigata (strain ATCC MYA-4609 / Af293 / CBS 101355 / FGSC A1100) (Aspergillus fumigatus)	563		AY560606;AAHF01000005;					cellular response to heat [GO:0034605]; cellular response to starvation [GO:0009267]; endoplasmic reticulum unfolded protein response [GO:0030968]; protein folding [GO:0006457]	endoplasmic reticulum membrane [GO:0005789]; integral component of membrane [GO:0016021]	endoplasmic reticulum membrane [GO:0005789]; integral component of membrane [GO:0016021]; calcium ion binding [GO:0005509]; carbohydrate binding [GO:0030246]; unfolded protein binding [GO:0051082]; cellular response to heat [GO:0034605]; cellular response to starvation [GO:0009267]; endoplasmic reticulum unfolded protein response [GO:0030968]; protein folding [GO:0006457]	calcium ion binding [GO:0005509]; carbohydrate binding [GO:0030246]; unfolded protein binding [GO:0051082]	BINDING 145; /note="Carbohydrate"; /evidence="ECO:0000250"; BINDING 147; /note="Carbohydrate"; /evidence="ECO:0000250"; BINDING 166; /note="Carbohydrate"; /evidence="ECO:0000250"; BINDING 197; /note="Carbohydrate"; /evidence="ECO:0000250"	4 out of 5	UPI000051F9D8
AFUA_6G04560	AFUB_093740	1.08392	0.00280818	57.1108	82.633	Q4WDF4	Q4WDF4_ASPFU	37S ribosomal protein S9	AFUA_6G04560	Neosartorya fumigata (strain ATCC MYA-4609 / Af293 / CBS 101355 / FGSC A1100) (Aspergillus fumigatus)	315		AAHF01000012;					translation [GO:0006412]	mitochondrial small ribosomal subunit [GO:0005763]; small ribosomal subunit [GO:0015935]	mitochondrial small ribosomal subunit [GO:0005763]; small ribosomal subunit [GO:0015935]; RNA binding [GO:0003723]; structural constituent of ribosome [GO:0003735]; translation [GO:0006412]	RNA binding [GO:0003723]; structural constituent of ribosome [GO:0003735]		1 out of 5	UPI000051F671
AFUA_6G00620	AFUB_096850	1.07997	0.00245843	74.2622	107.383	Q4W915	Q4W915_ASPFU	Uncharacterized protein	AFUA_6G00620	Neosartorya fumigata (strain ATCC MYA-4609 / Af293 / CBS 101355 / FGSC A1100) (Aspergillus fumigatus)	229		AAHF01000018;										1 out of 5	UPI000051ED5B
AFUA_5G02410	AFUB_050940	1.07794	0.00439913	55.7816	78.2364	Q4WEB4	FAL1_ASPFU	ATP-dependent RNA helicase fal1 (EC 3.6.4.13)	fal1 AFUA_5G02410	Neosartorya fumigata (strain ATCC MYA-4609 / Af293 / CBS 101355 / FGSC A1100) (Aspergillus fumigatus)	398		AAHF01000011;					rRNA processing [GO:0006364]	catalytic step 2 spliceosome [GO:0071013]; nucleolus [GO:0005730]	catalytic step 2 spliceosome [GO:0071013]; nucleolus [GO:0005730]; ATP binding [GO:0005524]; mRNA binding [GO:0003729]; RNA binding [GO:0003723]; RNA helicase activity [GO:0003724]; rRNA processing [GO:0006364]	ATP binding [GO:0005524]; mRNA binding [GO:0003729]; RNA binding [GO:0003723]; RNA helicase activity [GO:0003724]		3 out of 5	UPI00006E2292
AFUA_4G11360	AFUB_068390	1.07705	0.00194018	51.2513	71.2956	Q4WQ29	Q4WQ29_ASPFU	Glycerol-3-phosphate acyltransferase Sct1, putative (EC 2.3.1.-)	AFUA_4G11360	Neosartorya fumigata (strain ATCC MYA-4609 / Af293 / CBS 101355 / FGSC A1100) (Aspergillus fumigatus)	743		AAHF01000005;					phospholipid biosynthetic process [GO:0008654]	integral component of endoplasmic reticulum membrane [GO:0030176]	integral component of endoplasmic reticulum membrane [GO:0030176]; glycerol-3-phosphate O-acyltransferase activity [GO:0004366]; glycerone-phosphate O-acyltransferase activity [GO:0016287]; phospholipid biosynthetic process [GO:0008654]	glycerol-3-phosphate O-acyltransferase activity [GO:0004366]; glycerone-phosphate O-acyltransferase activity [GO:0016287]		2 out of 5	UPI000051F51F
AFUA_4G06070	AFUB_063180	1.07487	0.00232144	41.0894	55.8357	Q4WNK5	Q4WNK5_ASPFU	Translation initiation regulator (Gcn20), putative (EC 3.6.3.-)	AFUA_4G06070	Neosartorya fumigata (strain ATCC MYA-4609 / Af293 / CBS 101355 / FGSC A1100) (Aspergillus fumigatus)	751		AAHF01000005;						integral component of membrane [GO:0016021]	integral component of membrane [GO:0016021]; ATP binding [GO:0005524]; ATPase activity [GO:0016887]	ATPase activity [GO:0016887]; ATP binding [GO:0005524]		1 out of 5	UPI000051F781
AFUA_6G11230	AFUB_077250	1.073	0.00474029	32.2814	42.8101	E9R3F6	E9R3F6_ASPFU	C6 transcription factor, putative	AFUA_6G11230	Neosartorya fumigata (strain ATCC MYA-4609 / Af293 / CBS 101355 / FGSC A1100) (Aspergillus fumigatus)	625		AAHF01000006;					transcription, DNA-templated [GO:0006351]	host cell nucleus [GO:0042025]; nucleus [GO:0005634]	host cell nucleus [GO:0042025]; nucleus [GO:0005634]; DNA binding [GO:0003677]; DNA-binding transcription factor activity, RNA polymerase II-specific [GO:0000981]; zinc ion binding [GO:0008270]; transcription, DNA-templated [GO:0006351]	DNA binding [GO:0003677]; DNA-binding transcription factor activity, RNA polymerase II-specific [GO:0000981]; zinc ion binding [GO:0008270]		1 out of 5	UPI000006C02D
AFUA_3G13480	AFUB_035720	1.07276	0.000212989	122.489	178.543	Q4WYL7	Q4WYL7_ASPFU	Translation initiation factor 2 alpha subunit, putative	AFUA_3G13480	Neosartorya fumigata (strain ATCC MYA-4609 / Af293 / CBS 101355 / FGSC A1100) (Aspergillus fumigatus)	310		AAHF01000002;						eukaryotic 48S preinitiation complex [GO:0033290]; eukaryotic translation initiation factor 2B complex [GO:0005851]; eukaryotic translation initiation factor 2 complex [GO:0005850]; multi-eIF complex [GO:0043614]	eukaryotic 48S preinitiation complex [GO:0033290]; eukaryotic translation initiation factor 2 complex [GO:0005850]; eukaryotic translation initiation factor 2B complex [GO:0005851]; multi-eIF complex [GO:0043614]; ribosome binding [GO:0043022]; RNA binding [GO:0003723]; translation initiation factor activity [GO:0003743]	ribosome binding [GO:0043022]; RNA binding [GO:0003723]; translation initiation factor activity [GO:0003743]		2 out of 5	UPI000051FAF3
AFUA_1G08810	AFUB_008170	1.06855	0.00215256	65.5824	89.7303	Q4WTM2	Q4WTM2_ASPFU	Glycerol-3-phosphate dehydrogenase (EC 1.1.5.3)	AFUA_1G08810	Neosartorya fumigata (strain ATCC MYA-4609 / Af293 / CBS 101355 / FGSC A1100) (Aspergillus fumigatus)	705		AAHF01000004;					glycerol-3-phosphate metabolic process [GO:0006072]	glycerol-3-phosphate dehydrogenase complex [GO:0009331]; integral component of membrane [GO:0016021]; mitochondrion [GO:0005739]	glycerol-3-phosphate dehydrogenase complex [GO:0009331]; integral component of membrane [GO:0016021]; mitochondrion [GO:0005739]; sn-glycerol-3-phosphate:ubiquinone-8 oxidoreductase activity [GO:0052591]; glycerol-3-phosphate metabolic process [GO:0006072]	sn-glycerol-3-phosphate:ubiquinone-8 oxidoreductase activity [GO:0052591]		2 out of 5	UPI000051FDEA
AFUA_1G07720	AFUB_008050	1.06478	0.0010648	112.184	156.368	Q4WJ02	SPT16_ASPFU	FACT complex subunit spt16 (Facilitates chromatin transcription complex subunit spt16)	spt16 AFUA_1G07720	Neosartorya fumigata (strain ATCC MYA-4609 / Af293 / CBS 101355 / FGSC A1100) (Aspergillus fumigatus)	1019		AAHF01000007;					DNA repair [GO:0006281]; DNA replication [GO:0006260]; DNA replication-independent nucleosome organization [GO:0034724]; positive regulation of transcription elongation from RNA polymerase II promoter [GO:0032968]; transcription elongation from RNA polymerase II promoter [GO:0006368]	FACT complex [GO:0035101]	FACT complex [GO:0035101]; histone binding [GO:0042393]; nucleosome binding [GO:0031491]; DNA repair [GO:0006281]; DNA replication [GO:0006260]; DNA replication-independent nucleosome organization [GO:0034724]; positive regulation of transcription elongation from RNA polymerase II promoter [GO:0032968]; transcription elongation from RNA polymerase II promoter [GO:0006368]	histone binding [GO:0042393]; nucleosome binding [GO:0031491]		3 out of 5	UPI000051EED0
AFUA_3G12100	AFUB_037080	1.04408	0.000656987	155.46	198.64	Q4WY80	Q4WY80_ASPFU	Trehalose synthase (Ccg-9), putative (EC 2.4.1.-)	AFUA_3G12100	Neosartorya fumigata (strain ATCC MYA-4609 / Af293 / CBS 101355 / FGSC A1100) (Aspergillus fumigatus)	694		AAHF01000002;							transferase activity, transferring glycosyl groups [GO:0016757]	transferase activity, transferring glycosyl groups [GO:0016757]		1 out of 5	UPI000051F38A
AFUA_5G04230	AFUB_052750	1.04359	0.00456078	430.655	573.667	Q4WEU5	Q4WEU5_ASPFU	Citrate synthase	AFUA_5G04230	Neosartorya fumigata (strain ATCC MYA-4609 / Af293 / CBS 101355 / FGSC A1100) (Aspergillus fumigatus)	474		AAHF01000011;					carbohydrate metabolic process [GO:0005975]; citrate metabolic process [GO:0006101]; tricarboxylic acid cycle [GO:0006099]	mitochondrial matrix [GO:0005759]	mitochondrial matrix [GO:0005759]; citrate (Si)-synthase activity [GO:0004108]; carbohydrate metabolic process [GO:0005975]; citrate metabolic process [GO:0006101]; tricarboxylic acid cycle [GO:0006099]	citrate (Si)-synthase activity [GO:0004108]		2 out of 5	UPI000051F2AA
AFUA_6G05310	AFUB_092970	1.04252	0.00359742	101.045	125.687	Q4WDN0	Q4WDN0_ASPFU	Nucleolus protein required for cell viability, putative	AFUA_6G05310	Neosartorya fumigata (strain ATCC MYA-4609 / Af293 / CBS 101355 / FGSC A1100) (Aspergillus fumigatus)	241		AAHF01000012;						nucleus [GO:0005634]	nucleus [GO:0005634]			1 out of 5	UPI000051F66A
AFUA_2G12230	AFUB_027920	1.0394	0.00173947	79.4415	96.5637	Q4X0U8	Q4X0U8_ASPFU	Mitochondrial large ribosomal subunit protein L16, putative	AFUA_2G12230	Neosartorya fumigata (strain ATCC MYA-4609 / Af293 / CBS 101355 / FGSC A1100) (Aspergillus fumigatus)	231		AAHF01000001;					mitochondrial translation [GO:0032543]	mitochondrial large ribosomal subunit [GO:0005762]	mitochondrial large ribosomal subunit [GO:0005762]; rRNA binding [GO:0019843]; structural constituent of ribosome [GO:0003735]; mitochondrial translation [GO:0032543]	rRNA binding [GO:0019843]; structural constituent of ribosome [GO:0003735]		1 out of 5	UPI0000F5191D
AFUA_4G08480	AFUB_065580	1.02822	0.00253686	115.642	135.087	Q4WP94	Q4WP94_ASPFU	26S proteasome regulatory subunit RPN2	AFUA_4G08480	Neosartorya fumigata (strain ATCC MYA-4609 / Af293 / CBS 101355 / FGSC A1100) (Aspergillus fumigatus)	1140		AAHF01000005;					proteasome-mediated ubiquitin-dependent protein catabolic process [GO:0043161]; regulation of protein catabolic process [GO:0042176]	nucleus [GO:0005634]; proteasome regulatory particle, base subcomplex [GO:0008540]; proteasome storage granule [GO:0034515]	nucleus [GO:0005634]; proteasome regulatory particle, base subcomplex [GO:0008540]; proteasome storage granule [GO:0034515]; enzyme regulator activity [GO:0030234]; proteasome-mediated ubiquitin-dependent protein catabolic process [GO:0043161]; regulation of protein catabolic process [GO:0042176]	enzyme regulator activity [GO:0030234]		2 out of 5	UPI000051FC5A
AFUA_5G03880	AFUB_052380	1.02625	0.00289371	48.5829	54.9365	Q4WEQ8	Q4WEQ8_ASPFU	Signal recognition particle 54 kDa protein	AFUA_5G03880	Neosartorya fumigata (strain ATCC MYA-4609 / Af293 / CBS 101355 / FGSC A1100) (Aspergillus fumigatus)	522		AAHF01000011;					SRP-dependent cotranslational protein targeting to membrane, translocation [GO:0006616]	cytosol [GO:0005829]; signal recognition particle, endoplasmic reticulum targeting [GO:0005786]	cytosol [GO:0005829]; signal recognition particle, endoplasmic reticulum targeting [GO:0005786]; 7S RNA binding [GO:0008312]; endoplasmic reticulum signal peptide binding [GO:0030942]; GTP binding [GO:0005525]; GTPase activity [GO:0003924]; SRP-dependent cotranslational protein targeting to membrane, translocation [GO:0006616]	7S RNA binding [GO:0008312]; endoplasmic reticulum signal peptide binding [GO:0030942]; GTPase activity [GO:0003924]; GTP binding [GO:0005525]		2 out of 5	UPI000051EB8F

## Sheet: Down Glio
WT Gliotoxin / WT crt DMSO	Principal Ortholog CEA17	Experiment - Fold Change (Transformed values)	t-test: WT crt DMSO vs WT Gliotoxin original values - P-value	WT crt DMSO - Means RPKM	WT Gliotoxin - Means RPKM	Entry	Entry name	Protein names	Gene names	Organism	Length	Cross-reference (CCDS)	Cross-reference (EMBL)	Alternative sequence	Natural variant	Polymorphism	Gene encoded by	Gene ontology (biological process)	Gene ontology (cellular component)	Gene ontology (GO)	Gene ontology (molecular function)	Binding site	Annotation	UniParc
AFUA_4G09920	AFUB_067030	-32.8229	0.00160455	1.06533	14.1732	Q4WPN8	Q4WPN8_ASPFU	Nitroreductase domain-containing protein	AFUA_4G09920	Neosartorya fumigata (strain ATCC MYA-4609 / Af293 / CBS 101355 / FGSC A1100) (Aspergillus fumigatus)	284		AAHF01000005;					cellular response to oxidative stress [GO:0034599]		oxidoreductase activity, acting on NAD(P)H, nitrogenous group as acceptor [GO:0016657]; cellular response to oxidative stress [GO:0034599]	oxidoreductase activity, acting on NAD(P)H, nitrogenous group as acceptor [GO:0016657]		1 out of 5	UPI000051F017
AFUA_1G11170	AFUB_010600	-20.4017	2.48184e-06	0.921554	34.1176	Q4WSY8	Q4WSY8_ASPFU	DNA mismatch repair protein Msh5, putative	AFUA_1G11170	Neosartorya fumigata (strain ATCC MYA-4609 / Af293 / CBS 101355 / FGSC A1100) (Aspergillus fumigatus)	830		AAHF01000004;					mismatch repair [GO:0006298]; reciprocal meiotic recombination [GO:0007131]	nuclear chromosome [GO:0000228]; nucleus [GO:0005634]	nuclear chromosome [GO:0000228]; nucleus [GO:0005634]; ATP binding [GO:0005524]; DNA-dependent ATPase activity [GO:0008094]; mismatched DNA binding [GO:0030983]; mismatch repair [GO:0006298]; reciprocal meiotic recombination [GO:0007131]	ATP binding [GO:0005524]; DNA-dependent ATPase activity [GO:0008094]; mismatched DNA binding [GO:0030983]		1 out of 5	UPI0000F51AFC
AFUA_3G03470	AFUB_044770	-19.4194	0.000908071	0.931816	6.49819	Q4WF48	Q4WF48_ASPFU	Uncharacterized protein	AFUA_3G03470	Neosartorya fumigata (strain ATCC MYA-4609 / Af293 / CBS 101355 / FGSC A1100) (Aspergillus fumigatus)	184		AAHF01000010;						integral component of membrane [GO:0016021]	integral component of membrane [GO:0016021]			1 out of 5	UPI0000F51C9F
AFUA_6G13080	AFUB_001680	-17.1268	3.7278e-05	0.836577	5.97527	Q4WLL7	Q4WLL7_ASPFU	DEAD/DEAH box DNA helicase (Mer3), putative (EC 3.6.1.-)	AFUA_6G13080	Neosartorya fumigata (strain ATCC MYA-4609 / Af293 / CBS 101355 / FGSC A1100) (Aspergillus fumigatus)	1439		AAHF01000006;					RNA catabolic process [GO:0006401]		ATP binding [GO:0005524]; nucleic acid binding [GO:0003676]; RNA helicase activity [GO:0003724]; RNA catabolic process [GO:0006401]	ATP binding [GO:0005524]; nucleic acid binding [GO:0003676]; RNA helicase activity [GO:0003724]		1 out of 5	UPI000051F11D
AFUA_7G04030	AFUB_089560	-9.88248	0.00223033	4.34283	1.17404	Q4WG74	Q4WG74_ASPFU	Hva1_TUDOR domain-containing protein	AFUA_7G04030	Neosartorya fumigata (strain ATCC MYA-4609 / Af293 / CBS 101355 / FGSC A1100) (Aspergillus fumigatus)	79		AAHF01000009;										1 out of 5	UPI000051F807
AFUA_3G00400	AFUB_048060	-7.37318	0.00285449	0.775817	3.12961	Q4WG04	Q4WG04_ASPFU	Uncharacterized protein	AFUA_3G00400	Neosartorya fumigata (strain ATCC MYA-4609 / Af293 / CBS 101355 / FGSC A1100) (Aspergillus fumigatus)	163		AAHF01000010;										1 out of 5	UPI000051FA13
AFUA_4G13780	AFUB_070720	-6.62109	0.00241044	8.91583	1.54098	Q4WQR9	Q4WQR9_ASPFU	Polyphenol monooxygenase, putative (EC 1.-.-.-)	AFUA_4G13780	Neosartorya fumigata (strain ATCC MYA-4609 / Af293 / CBS 101355 / FGSC A1100) (Aspergillus fumigatus)	151		AAHF01000005;							monooxygenase activity [GO:0004497]	monooxygenase activity [GO:0004497]		1 out of 5	UPI00005200B2
AFUA_4G12530	AFUB_069470	-6.33597	0.000248872	0.632296	13.1058	Q4WQE4	Q4WQE4_ASPFU	Calcium transporter, putative	AFUA_4G12530	Neosartorya fumigata (strain ATCC MYA-4609 / Af293 / CBS 101355 / FGSC A1100) (Aspergillus fumigatus)	304		AAHF01000005;					cellular iron ion homeostasis [GO:0006879]; cellular manganese ion homeostasis [GO:0030026]; intracellular sequestering of iron ion [GO:0006880]	fungal-type vacuole membrane [GO:0000329]; integral component of membrane [GO:0016021]; membrane [GO:0016020]; vacuolar membrane [GO:0005774]	fungal-type vacuole membrane [GO:0000329]; integral component of membrane [GO:0016021]; membrane [GO:0016020]; vacuolar membrane [GO:0005774]; iron ion transmembrane transporter activity [GO:0005381]; manganese ion transmembrane transporter activity [GO:0005384]; cellular iron ion homeostasis [GO:0006879]; cellular manganese ion homeostasis [GO:0030026]; intracellular sequestering of iron ion [GO…	iron ion transmembrane transporter activity [GO:0005381]; manganese ion transmembrane transporter activity [GO:0005384]		2 out of 5	UPI000051F000
AFUA_7G04980	AFUB_090540	-5.35726	0.00022738	11.8879	1.51477	Q4WGG7	Q4WGG7_ASPFU	3-ketoacyl-acyl carrier protein reductase (EC 1.1.1.100)	AFUA_7G04980	Neosartorya fumigata (strain ATCC MYA-4609 / Af293 / CBS 101355 / FGSC A1100) (Aspergillus fumigatus)	256		AAHF01000009;					oxidation-reduction process [GO:0055114]		3-oxo-glutaryl-[acp] methyl ester reductase activity [GO:0102131]; 3-oxo-pimeloyl-[acp] methyl ester reductase activity [GO:0102132]; 3-oxoacyl-[acyl-carrier-protein] reductase (NADPH) activity [GO:0004316]; oxidoreductase activity, acting on the CH-OH group of donors, NAD or NADP as acceptor [GO:0016616]; oxidation-reduction process [GO:0055114]	3-oxoacyl-[acyl-carrier-protein] reductase (NADPH) activity [GO:0004316]; 3-oxo-glutaryl-[acp] methyl ester reductase activity [GO:0102131]; 3-oxo-pimeloyl-[acp] methyl ester reductase activity [GO:0102132]; oxidoreductase activity, acting on the CH-OH group of donors, NAD or NADP as acceptor [GO:0016616]		1 out of 5	UPI0000520605
AFUA_4G00450	AFUB_100990	-5.35148	0.00495043	0.72292	3.28453	Q4W968	Q4W968_ASPFU	Uncharacterized protein	AFUA_4G00450	Neosartorya fumigata (strain ATCC MYA-4609 / Af293 / CBS 101355 / FGSC A1100) (Aspergillus fumigatus)	263		AAHF01000017;										1 out of 5	UPI000051F4D9
AFUA_2G15312	AFUB_030970	-4.90861	0.000389798	0.718229	2.90473	A4D9B8	A4D9B8_ASPFU	Citrate synthase	AFUA_2G15312	Neosartorya fumigata (strain ATCC MYA-4609 / Af293 / CBS 101355 / FGSC A1100) (Aspergillus fumigatus)	433		AAHF01000001;					carbohydrate metabolic process [GO:0005975]; tricarboxylic acid cycle [GO:0006099]	mitochondrial matrix [GO:0005759]	mitochondrial matrix [GO:0005759]; citrate (Si)-synthase activity [GO:0004108]; carbohydrate metabolic process [GO:0005975]; tricarboxylic acid cycle [GO:0006099]	citrate (Si)-synthase activity [GO:0004108]		1 out of 5	UPI0000F518E6
AFUA_6G09670	AFUB_075720	-4.81817	0.00306125	0.395054	54.2089	E9RCR4	GLIC_ASPFU	Cytochrome P450 monooxygenase gliC (EC 1.-.-.-) (Gliotoxin biosynthesis protein C)	gliC AFUA_6G09670	Neosartorya fumigata (strain ATCC MYA-4609 / Af293 / CBS 101355 / FGSC A1100) (Aspergillus fumigatus)	512		AY838877;AAHF01000006;					pathogenesis [GO:0009405]		heme binding [GO:0020037]; iron ion binding [GO:0005506]; monooxygenase activity [GO:0004497]; oxidoreductase activity, acting on paired donors, with incorporation or reduction of molecular oxygen [GO:0016705]; pathogenesis [GO:0009405]	heme binding [GO:0020037]; iron ion binding [GO:0005506]; monooxygenase activity [GO:0004497]; oxidoreductase activity, acting on paired donors, with incorporation or reduction of molecular oxygen [GO:0016705]		3 out of 5	UPI000049DBFC
AFUA_5G14570	AFUB_062250	-3.81518	0.00292216	11.9932	1.94854	Q4WW64	Q4WW64_ASPFU	T5orf172 domain-containing protein	AFUA_5G14570	Neosartorya fumigata (strain ATCC MYA-4609 / Af293 / CBS 101355 / FGSC A1100) (Aspergillus fumigatus)	509		AAHF01000003;										1 out of 5	UPI000051ED24
AFUA_5G14740	AFUB_062410	-3.73602	0.00127831	4.17384	1.41771	Q4WW81	LECF_ASPFU	Fucose-specific lectin (Aspergillus fumigatus lectin) (AFL)	fleA AFUA_5G14740	Neosartorya fumigata (strain ATCC MYA-4609 / Af293 / CBS 101355 / FGSC A1100) (Aspergillus fumigatus)	315		AAHF01000003;							carbohydrate binding [GO:0030246]; metal ion binding [GO:0046872]	carbohydrate binding [GO:0030246]; metal ion binding [GO:0046872]	BINDING 25; /note="Carbohydrate 1"; /evidence="ECO:0000244|PDB:4AGT, ECO:0000244|PDB:4AH4, ECO:0000244|PDB:4AHA, ECO:0000244|PDB:4C1Y, ECO:0000244|PDB:4D4U, ECO:0000244|PDB:4D52, ECO:0000269|PubMed:25760594"; BINDING 37; /note="Carbohydrate 1"; /evidence="ECO:0000244|PDB:4AGT, ECO:0000244|PDB:4AH4, ECO:0000244|PDB:4AHA, ECO:0000244|PDB:4C1Y, ECO:0000244|PDB:4D4U, ECO:0000244|PDB:4D52, ECO:0000269…	4 out of 5	UPI000051ED36
AFUA_2G09580	AFUB_025450	-3.01098	0.00378962	19.7485	3.04659	Q4X1L1	Q4X1L1_ASPFU	UDP-N-acetylmuramate dehydrogenase, putative (EC 1.3.1.98)	AFUA_2G09580	Neosartorya fumigata (strain ATCC MYA-4609 / Af293 / CBS 101355 / FGSC A1100) (Aspergillus fumigatus)	189		AAHF01000001;							UDP-N-acetylmuramate dehydrogenase activity [GO:0008762]	UDP-N-acetylmuramate dehydrogenase activity [GO:0008762]		1 out of 5	UPI000051F321
AFUA_4G00510	AFUB_101060	-2.89488	0.000566076	11.9236	2.41177	Q4W974	Q4W974_ASPFU	Uncharacterized protein	AFUA_4G00510	Neosartorya fumigata (strain ATCC MYA-4609 / Af293 / CBS 101355 / FGSC A1100) (Aspergillus fumigatus)	524		AAHF01000017;										1 out of 5	UPI000051E8D6
AFUA_1G16670	AFUB_016050	-2.78018	0.000200749	0.546353	6.20219	Q4WRD6	Q4WRD6_ASPFU	Uncharacterized protein	AFUA_1G16670	Neosartorya fumigata (strain ATCC MYA-4609 / Af293 / CBS 101355 / FGSC A1100) (Aspergillus fumigatus)	341		AAHF01000004;										1 out of 5	UPI000051FDF8
AFUA_5G13730	AFUB_061470	-2.63128	0.00158738	6.52289	1.9437	Q4WVY3	Q4WVY3_ASPFU	NlpC/P60-like cell-wall peptidase, putative	AFUA_5G13730	Neosartorya fumigata (strain ATCC MYA-4609 / Af293 / CBS 101355 / FGSC A1100) (Aspergillus fumigatus)	359		AAHF01000003;										1 out of 5	UPI000051F975
AFUA_8G00170	AFUB_086360	-2.41012	0.00444181	34.5926	4.59402	Q4WAW3	FTMA_ASPFU	Nonribosomal peptide synthetase 13 (EC 6.3.3.-) (Brevianamide F synthase) (Fumitremorgin biosynthesis protein A)	NRPS13 ftmA pesN AFUA_8G00170	Neosartorya fumigata (strain ATCC MYA-4609 / Af293 / CBS 101355 / FGSC A1100) (Aspergillus fumigatus)	2211		AAHF01000014;					amino acid activation for nonribosomal peptide biosynthetic process [GO:0043041]; brevianamide F biosynthetic process [GO:1900805]; fumitremorgin B biosynthetic process [GO:1900772]; nonribosomal peptide biosynthetic process [GO:0019184]; pathogenesis [GO:0009405]; secondary metabolite biosynthetic process [GO:0044550]	cytoplasm [GO:0005737]	cytoplasm [GO:0005737]; isomerase activity [GO:0016853]; ligase activity [GO:0016874]; phosphopantetheine binding [GO:0031177]; amino acid activation for nonribosomal peptide biosynthetic process [GO:0043041]; brevianamide F biosynthetic process [GO:1900805]; fumitremorgin B biosynthetic process [GO:1900772]; nonribosomal peptide biosynthetic process [GO:0019184]; pathogenesis [GO:0009405]; secon…	isomerase activity [GO:0016853]; ligase activity [GO:0016874]; phosphopantetheine binding [GO:0031177]		5 out of 5	UPI0000520944
AFUA_2G04230	AFUB_021300	-2.20477	0.00444361	22.5619	3.92034	Q4WHT8	Q4WHT8_ASPFU	Fumarylacetoacetase (EC 3.7.1.2) (Fumarylacetoacetate hydrolase)	AFUA_2G04230	Neosartorya fumigata (strain ATCC MYA-4609 / Af293 / CBS 101355 / FGSC A1100) (Aspergillus fumigatus)	431		AAHF01000008;					homogentisate catabolic process [GO:1902000]; L-phenylalanine catabolic process [GO:0006559]; tyrosine catabolic process [GO:0006572]		fumarylacetoacetase activity [GO:0004334]; metal ion binding [GO:0046872]; homogentisate catabolic process [GO:1902000]; L-phenylalanine catabolic process [GO:0006559]; tyrosine catabolic process [GO:0006572]	fumarylacetoacetase activity [GO:0004334]; metal ion binding [GO:0046872]		2 out of 5	UPI000051F1D1
AFUA_5G15060	AFUB_062550	-2.1933	2.84527e-06	26.4849	4.26336	Q4WWB3	Q4WWB3_ASPFU	Terpene synthase family protein	AFUA_5G15060	Neosartorya fumigata (strain ATCC MYA-4609 / Af293 / CBS 101355 / FGSC A1100) (Aspergillus fumigatus)	933		AAHF01000003;					diterpenoid biosynthetic process [GO:0016102]		magnesium ion binding [GO:0000287]; terpene synthase activity [GO:0010333]; diterpenoid biosynthetic process [GO:0016102]	magnesium ion binding [GO:0000287]; terpene synthase activity [GO:0010333]		1 out of 5	UPI000051E667
AFUA_1G01100	AFUB_079700	-2.07473	0.00400871	18.2851	4.20817	Q4WKW0	Q4WKW0_ASPFU	Fungal specific transcription factor, putative	AFUA_1G01100	Neosartorya fumigata (strain ATCC MYA-4609 / Af293 / CBS 101355 / FGSC A1100) (Aspergillus fumigatus)	240		AAHF01000007;										1 out of 5	UPI000051F3CE
AFUA_4G01150	AFUB_101660	-1.88744	0.00375107	10.3286	3.44569	Q4W9D7	Q4W9D7_ASPFU	N,N-dimethylglycine oxidase (EC 1.5.8.3)	AFUA_4G01150	Neosartorya fumigata (strain ATCC MYA-4609 / Af293 / CBS 101355 / FGSC A1100) (Aspergillus fumigatus)	444		AAHF01000017;						cytoplasm [GO:0005737]; mitochondrion [GO:0005739]	cytoplasm [GO:0005737]; mitochondrion [GO:0005739]; oxidoreductase activity [GO:0016491]; sarcosine dehydrogenase activity [GO:0008480]	oxidoreductase activity [GO:0016491]; sarcosine dehydrogenase activity [GO:0008480]		1 out of 5	UPI000051F9B5
AFUA_2G14430	AFUB_030050	-1.83135	6.66404e-05	72.0408	10.5491	Q4X077	Q4X077_ASPFU	Cytochrome p450, putative (EC 1.14.-.-)	AFUA_2G14430	Neosartorya fumigata (strain ATCC MYA-4609 / Af293 / CBS 101355 / FGSC A1100) (Aspergillus fumigatus)	498		AAHF01000001;							heme binding [GO:0020037]; iron ion binding [GO:0005506]; oxidoreductase activity, acting on paired donors, with incorporation or reduction of molecular oxygen [GO:0016705]; steroid hydroxylase activity [GO:0008395]	heme binding [GO:0020037]; iron ion binding [GO:0005506]; oxidoreductase activity, acting on paired donors, with incorporation or reduction of molecular oxygen [GO:0016705]; steroid hydroxylase activity [GO:0008395]		1 out of 5	UPI000051FA5A
AFUA_6G14020	AFUB_000730	-1.80605	0.00450772	6.52068	2.77319	Q4WLC6	Q4WLC6_ASPFU	Uncharacterized protein	AFUA_6G14020	Neosartorya fumigata (strain ATCC MYA-4609 / Af293 / CBS 101355 / FGSC A1100) (Aspergillus fumigatus)	482		AAHF01000006;										1 out of 5	UPI000052089F
AFUA_6G08140	AFUB_074120	-1.66324	0.00287251	5.22104	2.61389	Q4WMZ8	Q4WMZ8_ASPFU	Cytochrome P450 monooxygenase, putative	AFUA_6G08140	Neosartorya fumigata (strain ATCC MYA-4609 / Af293 / CBS 101355 / FGSC A1100) (Aspergillus fumigatus)	524		AAHF01000006;							heme binding [GO:0020037]; iron ion binding [GO:0005506]; monooxygenase activity [GO:0004497]; oxidoreductase activity, acting on paired donors, with incorporation or reduction of molecular oxygen [GO:0016705]	heme binding [GO:0020037]; iron ion binding [GO:0005506]; monooxygenase activity [GO:0004497]; oxidoreductase activity, acting on paired donors, with incorporation or reduction of molecular oxygen [GO:0016705]		1 out of 5	UPI0000F51A12
AFUA_2G14440	AFUB_030060	-1.65611	0.000734141	19.2338	6.05769	Q4X076	Q4X076_ASPFU	Cytochrome P450, putative	AFUA_2G14440	Neosartorya fumigata (strain ATCC MYA-4609 / Af293 / CBS 101355 / FGSC A1100) (Aspergillus fumigatus)	375		AAHF01000001;							heme binding [GO:0020037]; iron ion binding [GO:0005506]; oxidoreductase activity, acting on paired donors, with incorporation or reduction of molecular oxygen [GO:0016705]	heme binding [GO:0020037]; iron ion binding [GO:0005506]; oxidoreductase activity, acting on paired donors, with incorporation or reduction of molecular oxygen [GO:0016705]		1 out of 5	UPI000051F32B
AFUA_6G03252	AFUB_095050	-1.62159	0.000687637	7.3734	3.36786	Q4WD25	Q4WD25_ASPFU	Protein kinase, putative (EC 2.7.1.-)	AFUA_6G03252	Neosartorya fumigata (strain ATCC MYA-4609 / Af293 / CBS 101355 / FGSC A1100) (Aspergillus fumigatus)	1281		AAHF01000012;							ATP binding [GO:0005524]; protein kinase activity [GO:0004672]	ATP binding [GO:0005524]; protein kinase activity [GO:0004672]		1 out of 5	UPI0000F51CCB
AFUA_2G00240	AFUB_017320	-1.61094	0.00173022	27.7874	7.69418	Q4WIY3	Q4WIY3_ASPFU	Uncharacterized protein	AFUA_2G00240	Neosartorya fumigata (strain ATCC MYA-4609 / Af293 / CBS 101355 / FGSC A1100) (Aspergillus fumigatus)	303		AAHF01000008;										1 out of 5	UPI0000F51815
AFUA_3G03270	AFUB_044980	-1.5885	0.000504019	18.8008	6.16886	Q4WF69	Q4WF69_ASPFU	Isochorismatase family hydrolase, putative	AFUA_3G03270	Neosartorya fumigata (strain ATCC MYA-4609 / Af293 / CBS 101355 / FGSC A1100) (Aspergillus fumigatus)	238		AAHF01000010;							hydrolase activity [GO:0016787]	hydrolase activity [GO:0016787]		1 out of 5	UPI000051F799
AFUA_1G13360	AFUB_012850	-1.57545	0.00141098	12.5834	4.88006	Q4WSB4	Q4WSB4_ASPFU	C4-dicarboxylate transporter/malic acid transport protein, putative	AFUA_1G13360	Neosartorya fumigata (strain ATCC MYA-4609 / Af293 / CBS 101355 / FGSC A1100) (Aspergillus fumigatus)	403		AAHF01000004;					sulfite transport [GO:0000316]	integral component of membrane [GO:0016021]; plasma membrane [GO:0005886]	integral component of membrane [GO:0016021]; plasma membrane [GO:0005886]; sulfite transmembrane transporter activity [GO:0000319]; sulfite transport [GO:0000316]	sulfite transmembrane transporter activity [GO:0000319]		2 out of 5	UPI000051F6BE
AFUA_4G13580	AFUB_070500	-1.57543	0.00124429	30.9121	8.76996	Q4WQP9	Q4WQP9_ASPFU	Gamma-glutamyltranspeptidase (EC 2.3.2.2)	AFUA_4G13580	Neosartorya fumigata (strain ATCC MYA-4609 / Af293 / CBS 101355 / FGSC A1100) (Aspergillus fumigatus)	600		AAHF01000005;							hypoglycin A gamma-glutamyl transpeptidase activity [GO:0102953]; leukotriene C4 gamma-glutamyl transferase activity [GO:0103068]	hypoglycin A gamma-glutamyl transpeptidase activity [GO:0102953]; leukotriene C4 gamma-glutamyl transferase activity [GO:0103068]		1 out of 5	UPI000051ED88
AFUA_5G08470	AFUB_054950	-1.56015	0.00010136	14.6602	5.49765	Q4WUH4	Q4WUH4_ASPFU	AMP-binding enzyme, putative (EC 6.2.1.3)	AFUA_5G08470	Neosartorya fumigata (strain ATCC MYA-4609 / Af293 / CBS 101355 / FGSC A1100) (Aspergillus fumigatus)	570		AAHF01000003;					fatty acid metabolic process [GO:0006631]		acyl-CoA ligase activity [GO:0003996]; decanoate-CoA ligase activity [GO:0102391]; long-chain fatty acid-CoA ligase activity [GO:0004467]; medium-chain fatty acid-CoA ligase activity [GO:0031956]; fatty acid metabolic process [GO:0006631]	acyl-CoA ligase activity [GO:0003996]; decanoate-CoA ligase activity [GO:0102391]; long-chain fatty acid-CoA ligase activity [GO:0004467]; medium-chain fatty acid-CoA ligase activity [GO:0031956]		1 out of 5	UPI000051F9A4
AFUA_7G06570	AFUB_092140	-1.54211	7.70968e-06	153.355	25.516	Q4WGX5	Q4WGX5_ASPFU	Cation diffusion facilitator family metal ion transporter, putative	AFUA_7G06570	Neosartorya fumigata (strain ATCC MYA-4609 / Af293 / CBS 101355 / FGSC A1100) (Aspergillus fumigatus)	401		AAHF01000009;					cellular zinc ion homeostasis [GO:0006882]; zinc ion transmembrane transport [GO:0071577]	fungal-type vacuole [GO:0000324]; integral component of membrane [GO:0016021]; plasma membrane [GO:0005886]	fungal-type vacuole [GO:0000324]; integral component of membrane [GO:0016021]; plasma membrane [GO:0005886]; zinc ion transmembrane transporter activity [GO:0005385]; cellular zinc ion homeostasis [GO:0006882]; zinc ion transmembrane transport [GO:0071577]	zinc ion transmembrane transporter activity [GO:0005385]		1 out of 5	UPI0000F51945
AFUA_5G08870	AFUB_056400	-1.52319	0.00225182	36.3644	10.8562	Q4WUL4	Q4WUL4_ASPFU	MARVEL domain-containing protein	AFUA_5G08870	Neosartorya fumigata (strain ATCC MYA-4609 / Af293 / CBS 101355 / FGSC A1100) (Aspergillus fumigatus)	219		AAHF01000003;						integral component of membrane [GO:0016021]	integral component of membrane [GO:0016021]			1 out of 5	UPI000051ED20
AFUA_6G01860	AFUB_096480	-1.51797	0.00183097	8.76032	4.09871	Q4WCN5	Q4WCN5_ASPFU	MFS lactose permease, putative	AFUA_6G01860	Neosartorya fumigata (strain ATCC MYA-4609 / Af293 / CBS 101355 / FGSC A1100) (Aspergillus fumigatus)	554		AAHF01000012;					glucose import [GO:0046323]	integral component of membrane [GO:0016021]; plasma membrane [GO:0005886]	integral component of membrane [GO:0016021]; plasma membrane [GO:0005886]; carbohydrate:proton symporter activity [GO:0005351]; glucose import [GO:0046323]	carbohydrate:proton symporter activity [GO:0005351]		1 out of 5	UPI000051E5C1
AFUA_6G00540	#N/A	-1.51091	0.00365386	34.5244	11.553	Q4W908	Q4W908_ASPFU	Uncharacterized protein	AFUA_6G00540	Neosartorya fumigata (strain ATCC MYA-4609 / Af293 / CBS 101355 / FGSC A1100) (Aspergillus fumigatus)	152		AAHF01000018;							dioxygenase activity [GO:0051213]	dioxygenase activity [GO:0051213]		1 out of 5	UPI00005202D6
AFUA_6G04550	AFUB_093750	-1.50808	0.000154859	17.5289	6.58982	Q4WDF3	Q4WDF3_ASPFU	Uncharacterized protein	AFUA_6G04550	Neosartorya fumigata (strain ATCC MYA-4609 / Af293 / CBS 101355 / FGSC A1100) (Aspergillus fumigatus)	338		AAHF01000012;										1 out of 5	UPI000051E829
AFUA_5G10180	AFUB_057780	-1.48639	0.00120706	8.07678	3.9942	Q4WUZ2	Q4WUZ2_ASPFU	Salicylate hydroxylase, putative (EC 1.14.13.-)	AFUA_5G10180	Neosartorya fumigata (strain ATCC MYA-4609 / Af293 / CBS 101355 / FGSC A1100) (Aspergillus fumigatus)	451		AAHF01000003;							FAD binding [GO:0071949]; monooxygenase activity [GO:0004497]	FAD binding [GO:0071949]; monooxygenase activity [GO:0004497]		1 out of 5	UPI0000F51B9C
AFUA_2G09110	AFUB_024990	-1.48618	0.00285292	37.1025	11.1804	Q4X1Q8	Q4X1Q8_ASPFU	Phenylalanine ammonia-lyase	AFUA_2G09110	Neosartorya fumigata (strain ATCC MYA-4609 / Af293 / CBS 101355 / FGSC A1100) (Aspergillus fumigatus)	727		AAHF01000001;					L-phenylalanine catabolic process [GO:0006559]	cytoplasm [GO:0005737]	cytoplasm [GO:0005737]; ammonia-lyase activity [GO:0016841]; L-phenylalanine catabolic process [GO:0006559]	ammonia-lyase activity [GO:0016841]		1 out of 5	UPI00005205C5
AFUA_1G16250	AFUB_015590	-1.47954	0.00304023	81.8681	19.5331	Q4WRH9	AGDC_ASPFU	Probable alpha/beta-glucosidase agdC (EC 3.2.1.20) (EC 3.2.1.21)	agdC AFUA_1G16250	Neosartorya fumigata (strain ATCC MYA-4609 / Af293 / CBS 101355 / FGSC A1100) (Aspergillus fumigatus)	881		AAHF01000004;					cell wall organization [GO:0071555]; polysaccharide catabolic process [GO:0000272]	extracellular region [GO:0005576]	extracellular region [GO:0005576]; beta-glucosidase activity [GO:0008422]; carbohydrate binding [GO:0030246]; maltose alpha-glucosidase activity [GO:0032450]; scopolin beta-glucosidase activity [GO:0102483]; cell wall organization [GO:0071555]; polysaccharide catabolic process [GO:0000272]	beta-glucosidase activity [GO:0008422]; carbohydrate binding [GO:0030246]; maltose alpha-glucosidase activity [GO:0032450]; scopolin beta-glucosidase activity [GO:0102483]		3 out of 5	UPI00005204D8
AFUA_2G02970	AFUB_020030	-1.46866	0.00227444	11.7047	5.25104	Q4WI61	Q4WI61_ASPFU	Uncharacterized protein	AFUA_2G02970	Neosartorya fumigata (strain ATCC MYA-4609 / Af293 / CBS 101355 / FGSC A1100) (Aspergillus fumigatus)	425		AAHF01000008;										1 out of 5	UPI000051EA9B
AFUA_2G01580	AFUB_018650	-1.4584	0.00471186	7.96144	4.1533	Q4WIK0	Q4WIK0_ASPFU	FAD monooxygenase, putative	AFUA_2G01580	Neosartorya fumigata (strain ATCC MYA-4609 / Af293 / CBS 101355 / FGSC A1100) (Aspergillus fumigatus)	689		AAHF01000008;							FAD binding [GO:0071949]; monooxygenase activity [GO:0004497]	FAD binding [GO:0071949]; monooxygenase activity [GO:0004497]		1 out of 5	UPI000051F68A
AFUA_1G12100	AFUB_011570	-1.45331	0.00117353	0.375573	3.94946	E9QSH1	E9QSH1_ASPFU	Uncharacterized protein	AFUA_1G12100	Neosartorya fumigata (strain ATCC MYA-4609 / Af293 / CBS 101355 / FGSC A1100) (Aspergillus fumigatus)	301		AAHF01000004;										1 out of 5	UPI000023981F
AFUA_7G00820	AFUB_087400	-1.44684	0.00442438	37.8008	13.6918	Q4WAC6	Q4WAC6_ASPFU	Uncharacterized protein	AFUA_7G00820	Neosartorya fumigata (strain ATCC MYA-4609 / Af293 / CBS 101355 / FGSC A1100) (Aspergillus fumigatus)	414		AAHF01000015;										1 out of 5	UPI000051FE75
AFUA_8G06090	AFUB_081390	-1.43382	0.00401982	13.837	6.1147	Q4WC11	Q4WC11_ASPFU	Amino acid permease, putative	AFUA_8G06090	Neosartorya fumigata (strain ATCC MYA-4609 / Af293 / CBS 101355 / FGSC A1100) (Aspergillus fumigatus)	514		AAHF01000013;						integral component of membrane [GO:0016021]	integral component of membrane [GO:0016021]; transmembrane transporter activity [GO:0022857]	transmembrane transporter activity [GO:0022857]		1 out of 5	UPI000051EF90
AFUA_6G13760	AFUB_000980	-1.43207	0.00233809	20.9872	8.24511	Q4WLF0	Q4WLF0_ASPFU	Alpha-1,2-mannosidase, putative subfamily	AFUA_6G13760	Neosartorya fumigata (strain ATCC MYA-4609 / Af293 / CBS 101355 / FGSC A1100) (Aspergillus fumigatus)	792		AAHF01000006;							carbohydrate binding [GO:0030246]; catalytic activity [GO:0003824]	carbohydrate binding [GO:0030246]; catalytic activity [GO:0003824]		1 out of 5	UPI000051EE59
AFUA_4G08560	AFUB_065650	-1.43136	0.00155885	49.1402	14.8463	Q4WPA1	Q4WPA1_ASPFU	F-box domain protein	AFUA_4G08560	Neosartorya fumigata (strain ATCC MYA-4609 / Af293 / CBS 101355 / FGSC A1100) (Aspergillus fumigatus)	495		AAHF01000005;										1 out of 5	UPI000051E460
AFUA_3G00230	AFUB_048210	-1.42483	0.000433884	4.54546	2.8487	Q4WG20	Q4WG20_ASPFU	Beta-glucosidase, putative (EC 3.2.1.21)	AFUA_3G00230	Neosartorya fumigata (strain ATCC MYA-4609 / Af293 / CBS 101355 / FGSC A1100) (Aspergillus fumigatus)	833		AAHF01000010;					glucan catabolic process [GO:0009251]		beta-glucosidase activity [GO:0008422]; scopolin beta-glucosidase activity [GO:0102483]; glucan catabolic process [GO:0009251]	beta-glucosidase activity [GO:0008422]; scopolin beta-glucosidase activity [GO:0102483]		1 out of 5	UPI0000520325
AFUA_2G15200	AFUB_030870	-1.42211	0.0026246	98.8827	24.936	Q4WZZ8	Q4WZZ8_ASPFU	Methyltransf_11 domain-containing protein	AFUA_2G15200	Neosartorya fumigata (strain ATCC MYA-4609 / Af293 / CBS 101355 / FGSC A1100) (Aspergillus fumigatus)	972		AAHF01000001;							methyltransferase activity [GO:0008168]	methyltransferase activity [GO:0008168]		1 out of 5	UPI00005205FA
AFUA_3G01600	AFUB_046800	-1.40971	0.00464738	38.2343	13.0084	Q4WFN4	Q4WFN4_ASPFU	Salicylate hydroxylase, putative (EC 1.14.13.1)	AFUA_3G01600	Neosartorya fumigata (strain ATCC MYA-4609 / Af293 / CBS 101355 / FGSC A1100) (Aspergillus fumigatus)	417		AAHF01000010;					secondary metabolite biosynthetic process [GO:0044550]		FAD binding [GO:0071949]; monooxygenase activity [GO:0004497]; salicylate 1-monooxygenase activity [GO:0018658]; secondary metabolite biosynthetic process [GO:0044550]	FAD binding [GO:0071949]; monooxygenase activity [GO:0004497]; salicylate 1-monooxygenase activity [GO:0018658]		1 out of 5	UPI0000F51C60
AFUA_2G01720	AFUB_018790	-1.40602	0.000665353	268.359	53.6627	Q4WII6	Q4WII6_ASPFU	Uncharacterized protein	AFUA_2G01720	Neosartorya fumigata (strain ATCC MYA-4609 / Af293 / CBS 101355 / FGSC A1100) (Aspergillus fumigatus)	635		AAHF01000008;										1 out of 5	UPI00005206FA
AFUA_6G07370	AFUB_073340	-1.39785	8.76158e-05	72.3043	21.1526	Q4WN72	Q4WN72_ASPFU	Uncharacterized protein	AFUA_6G07370	Neosartorya fumigata (strain ATCC MYA-4609 / Af293 / CBS 101355 / FGSC A1100) (Aspergillus fumigatus)	494		AAHF01000006;					mRNA splicing, via spliceosome [GO:0000398]	nucleus [GO:0005634]	nucleus [GO:0005634]; nucleic acid binding [GO:0003676]; mRNA splicing, via spliceosome [GO:0000398]	nucleic acid binding [GO:0003676]		1 out of 5	UPI000051F5D3
AFUA_2G11590	AFUB_027340	-1.39622	0.000254077	65.1132	19.5729	Q4X112	Q4X112_ASPFU	UDP-glucoronosyl and UDP-glucosyl transferase family protein	AFUA_2G11590	Neosartorya fumigata (strain ATCC MYA-4609 / Af293 / CBS 101355 / FGSC A1100) (Aspergillus fumigatus)	529		AAHF01000001;							UDP-glycosyltransferase activity [GO:0008194]	UDP-glycosyltransferase activity [GO:0008194]		1 out of 5	UPI000051E96C
AFUA_6G02170	AFUB_096170	-1.39615	0.000348669	47.0693	15.5026	Q4WCR6	Q4WCR6_ASPFU	Metalloreductase transmembrane component, putative (EC 1.16.1.-)	AFUA_6G02170	Neosartorya fumigata (strain ATCC MYA-4609 / Af293 / CBS 101355 / FGSC A1100) (Aspergillus fumigatus)	735		AAHF01000012;					cellular iron ion homeostasis [GO:0006879]; copper ion import [GO:0015677]; iron ion transport [GO:0006826]	integral component of membrane [GO:0016021]; mitochondrion [GO:0005739]; plasma membrane [GO:0005886]	integral component of membrane [GO:0016021]; mitochondrion [GO:0005739]; plasma membrane [GO:0005886]; ferric-chelate reductase activity [GO:0000293]; cellular iron ion homeostasis [GO:0006879]; copper ion import [GO:0015677]; iron ion transport [GO:0006826]	ferric-chelate reductase activity [GO:0000293]		2 out of 5	UPI000051F8CA
AFUA_5G12470	AFUB_059870	-1.39262	0.00425598	110.728	28.6423	Q4WVK9	Q4WVK9_ASPFU	Oxidoreductase, 2OG-Fe(II) oxygenase family	AFUA_5G12470	Neosartorya fumigata (strain ATCC MYA-4609 / Af293 / CBS 101355 / FGSC A1100) (Aspergillus fumigatus)	354		AAHF01000003;							metal ion binding [GO:0046872]; oxidoreductase activity [GO:0016491]	metal ion binding [GO:0046872]; oxidoreductase activity [GO:0016491]		1 out of 5	UPI000051F220
AFUA_1G04430	AFUB_004770	-1.38928	0.000577082	308.831	60.9434	Q4WJX9	Q4WJX9_ASPFU	Uncharacterized protein	AFUA_1G04430	Neosartorya fumigata (strain ATCC MYA-4609 / Af293 / CBS 101355 / FGSC A1100) (Aspergillus fumigatus)	424		AAHF01000007;						integral component of membrane [GO:0016021]	integral component of membrane [GO:0016021]			1 out of 5	UPI000051FFC6
AFUA_6G07200	AFUB_073140	-1.38538	0.000772953	23.445	9.73397	Q4WN89	Q4WN89_ASPFU	Uncharacterized protein	AFUA_6G07200	Neosartorya fumigata (strain ATCC MYA-4609 / Af293 / CBS 101355 / FGSC A1100) (Aspergillus fumigatus)	424		AAHF01000006;						integral component of membrane [GO:0016021]	integral component of membrane [GO:0016021]			1 out of 5	UPI000051F352
AFUA_2G15260	AFUB_030920	-1.38336	0.000365677	21.5608	9.0666	Q4WZZ2	Q4WZZ2_ASPFU	C6 transcription factor (Leu3), putative	AFUA_2G15260	Neosartorya fumigata (strain ATCC MYA-4609 / Af293 / CBS 101355 / FGSC A1100) (Aspergillus fumigatus)	393		AAHF01000001;						host cell nucleus [GO:0042025]; nucleus [GO:0005634]	host cell nucleus [GO:0042025]; nucleus [GO:0005634]; DNA binding [GO:0003677]; DNA-binding transcription factor activity, RNA polymerase II-specific [GO:0000981]; zinc ion binding [GO:0008270]	DNA binding [GO:0003677]; DNA-binding transcription factor activity, RNA polymerase II-specific [GO:0000981]; zinc ion binding [GO:0008270]		2 out of 5	UPI000052038C
AFUA_1G17260	AFUB_016650	-1.37878	0.00126475	39.0415	14.1852	Q4WR76	Q4WR76_ASPFU	Uncharacterized protein	AFUA_1G17260	Neosartorya fumigata (strain ATCC MYA-4609 / Af293 / CBS 101355 / FGSC A1100) (Aspergillus fumigatus)	301		AAHF01000004;						integral component of membrane [GO:0016021]	integral component of membrane [GO:0016021]			1 out of 5	UPI0000520043
AFUA_2G14450	AFUB_030070	-1.37856	0.00105808	88.4009	26.2414	Q4X075	Q4X075_ASPFU	Uncharacterized protein	AFUA_2G14450	Neosartorya fumigata (strain ATCC MYA-4609 / Af293 / CBS 101355 / FGSC A1100) (Aspergillus fumigatus)	374		AAHF01000001;						integral component of membrane [GO:0016021]	integral component of membrane [GO:0016021]			1 out of 5	UPI000051EE23
AFUA_8G02560	AFUB_084020	-1.36877	0.00420782	254.07	56.3571	Q4WBK0	Q4WBK0_ASPFU	Glyceraldehyde-3-phosphate dehydrogenase (phosphorylating) (EC 1.2.1.12)	AFUA_8G02560	Neosartorya fumigata (strain ATCC MYA-4609 / Af293 / CBS 101355 / FGSC A1100) (Aspergillus fumigatus)	360		AAHF01000014;					glucose metabolic process [GO:0006006]; glycolytic process [GO:0006096]	cytosol [GO:0005829]	cytosol [GO:0005829]; glyceraldehyde-3-phosphate dehydrogenase (NAD+) (phosphorylating) activity [GO:0004365]; NAD binding [GO:0051287]; NADP binding [GO:0050661]; glucose metabolic process [GO:0006006]; glycolytic process [GO:0006096]	glyceraldehyde-3-phosphate dehydrogenase (NAD+) (phosphorylating) activity [GO:0004365]; NAD binding [GO:0051287]; NADP binding [GO:0050661]	BINDING 99; /note="NAD; via carbonyl oxygen"; /evidence="ECO:0000256|PIRSR:PIRSR000149-3"; BINDING 142; /note="NAD"; /evidence="ECO:0000256|PIRSR:PIRSR000149-3"; BINDING 204; /note="Glyceraldehyde 3-phosphate"; /evidence="ECO:0000256|PIRSR:PIRSR000149-2"; BINDING 256; /note="Glyceraldehyde 3-phosphate"; /evidence="ECO:0000256|PIRSR:PIRSR000149-2"; BINDING 338; /note="NAD"; /evidence="ECO:0000256|…	3 out of 5	UPI000051E836
AFUA_5G06980	AFUB_054540	-1.36148	0.000333409	38.0947	14.2799	Q4WU28	Q4WU28_ASPFU	Uncharacterized protein	AFUA_5G06980	Neosartorya fumigata (strain ATCC MYA-4609 / Af293 / CBS 101355 / FGSC A1100) (Aspergillus fumigatus)	541		AAHF01000003;										1 out of 5	UPI000051F720
AFUA_3G08610	AFUB_040490	-1.35655	0.00412166	185.156	45.9819	Q4WX87	Q4WX87_ASPFU	Altered inheritance of mitochondria protein 24, mitochondrial	AFUA_3G08610	Neosartorya fumigata (strain ATCC MYA-4609 / Af293 / CBS 101355 / FGSC A1100) (Aspergillus fumigatus)	333		AAHF01000002;						mitochondrion [GO:0005739]	mitochondrion [GO:0005739]			1 out of 5	UPI0000F51991
AFUA_5G02000	AFUB_050520	-1.35503	0.00353068	22.9897	10.1453	Q4WE73	Q4WE73_ASPFU	Proline racemase, putative	AFUA_5G02000	Neosartorya fumigata (strain ATCC MYA-4609 / Af293 / CBS 101355 / FGSC A1100) (Aspergillus fumigatus)	401		AAHF01000011;							hydro-lyase activity [GO:0016836]	hydro-lyase activity [GO:0016836]		1 out of 5	UPI000051E49D
AFUA_6G07090	AFUB_073030	-1.34852	0.00142197	11.3537	6.04971	Q4WNA0	Q4WNA0_ASPFU	Maleylacetate reductase, putative (EC 1.3.1.-)	AFUA_6G07090	Neosartorya fumigata (strain ATCC MYA-4609 / Af293 / CBS 101355 / FGSC A1100) (Aspergillus fumigatus)	357		AAHF01000006;						cytosol [GO:0005829]	cytosol [GO:0005829]; alcohol dehydrogenase (NAD+) activity [GO:0004022]; maleylacetate reductase activity [GO:0018506]; metal ion binding [GO:0046872]	alcohol dehydrogenase (NAD+) activity [GO:0004022]; maleylacetate reductase activity [GO:0018506]; metal ion binding [GO:0046872]		1 out of 5	UPI00005208A3
AFUA_4G04210	AFUB_098810	-1.34727	0.00330959	89.3315	27.5186	Q4W9P4	LAP1_ASPFU	Leucine aminopeptidase 1 (EC 3.4.11.-) (Leucyl aminopeptidase 1) (LAP1)	lap1 AFUA_4G04210	Neosartorya fumigata (strain ATCC MYA-4609 / Af293 / CBS 101355 / FGSC A1100) (Aspergillus fumigatus)	388		AAHF01000016;					pathogenesis [GO:0009405]; proteolysis [GO:0006508]	extracellular region [GO:0005576]	extracellular region [GO:0005576]; aminopeptidase activity [GO:0004177]; metal ion binding [GO:0046872]; pathogenesis [GO:0009405]; proteolysis [GO:0006508]	aminopeptidase activity [GO:0004177]; metal ion binding [GO:0046872]		3 out of 5	UPI0000453C00
AFUA_3G14880	AFUB_034360	-1.34608	0.00472124	35.4105	14.9622	Q4WZ04	Q4WZ04_ASPFU	Oxidoreductase, 2OG-Fe(II) oxygenase family, putative	AFUA_3G14880	Neosartorya fumigata (strain ATCC MYA-4609 / Af293 / CBS 101355 / FGSC A1100) (Aspergillus fumigatus)	368		AAHF01000002;							metal ion binding [GO:0046872]; oxidoreductase activity [GO:0016491]	metal ion binding [GO:0046872]; oxidoreductase activity [GO:0016491]		1 out of 5	UPI000051EA02
AFUA_5G12930	AFUB_060650	-1.34475	0.00404282	28.8844	12.1275	Q4WVQ4	Q4WVQ4_ASPFU	C6 finger domain protein, putative	AFUA_5G12930	Neosartorya fumigata (strain ATCC MYA-4609 / Af293 / CBS 101355 / FGSC A1100) (Aspergillus fumigatus)	664		AAHF01000003;					regulation of transcription by RNA polymerase II [GO:0006357]	host cell nucleus [GO:0042025]; nucleus [GO:0005634]	host cell nucleus [GO:0042025]; nucleus [GO:0005634]; DNA binding [GO:0003677]; DNA-binding transcription factor activity, RNA polymerase II-specific [GO:0000981]; zinc ion binding [GO:0008270]; regulation of transcription by RNA polymerase II [GO:0006357]	DNA binding [GO:0003677]; DNA-binding transcription factor activity, RNA polymerase II-specific [GO:0000981]; zinc ion binding [GO:0008270]		1 out of 5	UPI000051F702
AFUA_5G00920	AFUB_049360	-1.34444	0.000294052	79.1266	25.5937	Q4WDW6	Q4WDW6_ASPFU	Transesterase (LovD), putative	AFUA_5G00920	Neosartorya fumigata (strain ATCC MYA-4609 / Af293 / CBS 101355 / FGSC A1100) (Aspergillus fumigatus)	408		AAHF01000011;										1 out of 5	UPI000051F079
AFUA_5G13250	AFUB_049410	-1.34226	6.78346e-05	189.393	49.5957	Q4WVT5	Q4WVT5_ASPFU	DUF614 domain protein	AFUA_5G13250	Neosartorya fumigata (strain ATCC MYA-4609 / Af293 / CBS 101355 / FGSC A1100) (Aspergillus fumigatus)	334		AAHF01000003;										1 out of 5	UPI0000520755
AFUA_3G09730	AFUB_039440	-1.33682	0.00320529	9.14804	5.17956	Q4WXJ5	Q4WXJ5_ASPFU	Uncharacterized protein	AFUA_3G09730	Neosartorya fumigata (strain ATCC MYA-4609 / Af293 / CBS 101355 / FGSC A1100) (Aspergillus fumigatus)	551		AAHF01000002;										1 out of 5	UPI000051F857
AFUA_3G14730	AFUB_034490	-1.33624	0.00175243	28.8529	12.2324	Q4WYY9	Q4WYY9_ASPFU	LysR family regulatory protein, putative	AFUA_3G14730	Neosartorya fumigata (strain ATCC MYA-4609 / Af293 / CBS 101355 / FGSC A1100) (Aspergillus fumigatus)	515		AAHF01000002;							transferase activity, transferring acyl groups other than amino-acyl groups [GO:0016747]	transferase activity, transferring acyl groups other than amino-acyl groups [GO:0016747]		1 out of 5	UPI000051FD4A
AFUA_2G08820	AFUB_024730	-1.33539	0.000941608	75.1876	25.4394	Q4X1T7	Q4X1T7_ASPFU	Uncharacterized protein	AFUA_2G08820	Neosartorya fumigata (strain ATCC MYA-4609 / Af293 / CBS 101355 / FGSC A1100) (Aspergillus fumigatus)	317		AAHF01000001;										1 out of 5	UPI000051EDFA
AFUA_6G13346	#N/A	-1.32885	0.00223905	166.029	49.9664	A4D9R0	A4D9R0_ASPFU	Uncharacterized protein	AFUA_6G13346	Neosartorya fumigata (strain ATCC MYA-4609 / Af293 / CBS 101355 / FGSC A1100) (Aspergillus fumigatus)	142		AAHF01000006;						integral component of membrane [GO:0016021]	integral component of membrane [GO:0016021]			1 out of 5	UPI0000F519BF
AFUA_5G07410	AFUB_054950	-1.32599	0.00377889	22.6726	10.5796	Q4WU71	Q4WU71_ASPFU	Phenylacetyl-CoA ligase (EC 6.2.1.3)	AFUA_5G07410	Neosartorya fumigata (strain ATCC MYA-4609 / Af293 / CBS 101355 / FGSC A1100) (Aspergillus fumigatus)	581		AAHF01000003;					secondary metabolic process [GO:0019748]		acyl-CoA ligase activity [GO:0003996]; CoA-ligase activity [GO:0016405]; decanoate-CoA ligase activity [GO:0102391]; long-chain fatty acid-CoA ligase activity [GO:0004467]; secondary metabolic process [GO:0019748]	acyl-CoA ligase activity [GO:0003996]; CoA-ligase activity [GO:0016405]; decanoate-CoA ligase activity [GO:0102391]; long-chain fatty acid-CoA ligase activity [GO:0004467]		1 out of 5	UPI0000F51B5F
AFUA_4G13990	AFUB_070900	-1.32445	0.000337073	563.395	119.683	Q4WQT9	Q4WQT9_ASPFU	Uncharacterized protein	AFUA_4G13990	Neosartorya fumigata (strain ATCC MYA-4609 / Af293 / CBS 101355 / FGSC A1100) (Aspergillus fumigatus)	214		AAHF01000005;										1 out of 5	UPI0000F51BC7
AFUA_1G15670	AFUB_015200	-1.32383	0.000747178	162.314	49.4979	Q4WRN7	Q4WRN7_ASPFU	Laccase TilA (EC 1.10.3.2)	AFUA_1G15670	Neosartorya fumigata (strain ATCC MYA-4609 / Af293 / CBS 101355 / FGSC A1100) (Aspergillus fumigatus)	596		AAHF01000004;							copper ion binding [GO:0005507]; hydroquinone:oxygen oxidoreductase activity [GO:0052716]; oxidoreductase activity [GO:0016491]	copper ion binding [GO:0005507]; hydroquinone:oxygen oxidoreductase activity [GO:0052716]; oxidoreductase activity [GO:0016491]		1 out of 5	UPI000051FB9E
AFUA_2G08250	AFUB_024230	-1.32328	0.000267384	49.681	19.2495	Q4X1Z4	Q4X1Z4_ASPFU	Glycerol-3-phosphate dehydrogenase [NAD(+)] (EC 1.1.1.8)	AFUA_2G08250	Neosartorya fumigata (strain ATCC MYA-4609 / Af293 / CBS 101355 / FGSC A1100) (Aspergillus fumigatus)	403		AAHF01000001;					carbohydrate metabolic process [GO:0005975]; glycerol-3-phosphate catabolic process [GO:0046168]; glycerol-3-phosphate metabolic process [GO:0006072]; NADH oxidation [GO:0006116]	cytosol [GO:0005829]; glycerol-3-phosphate dehydrogenase complex [GO:0009331]; nucleus [GO:0005634]	cytosol [GO:0005829]; glycerol-3-phosphate dehydrogenase complex [GO:0009331]; nucleus [GO:0005634]; glycerol-3-phosphate dehydrogenase [NAD+] activity [GO:0004367]; NAD binding [GO:0051287]; protein homodimerization activity [GO:0042803]; carbohydrate metabolic process [GO:0005975]; glycerol-3-phosphate catabolic process [GO:0046168]; glycerol-3-phosphate metabolic process [GO:0006072]; NADH oxi…	glycerol-3-phosphate dehydrogenase [NAD+] activity [GO:0004367]; NAD binding [GO:0051287]; protein homodimerization activity [GO:0042803]	BINDING 44; /note="NAD"; /evidence="ECO:0000256|PIRSR:PIRSR000114-3"; BINDING 114; /note="NAD"; /evidence="ECO:0000256|PIRSR:PIRSR000114-3"; BINDING 137; /note="Substrate"; /evidence="ECO:0000256|PIRSR:PIRSR000114-2"; BINDING 170; /note="NAD; via amide nitrogen"; /evidence="ECO:0000256|PIRSR:PIRSR000114-3"; BINDING 329; /note="NAD"; /evidence="ECO:0000256|PIRSR:PIRSR000114-3"; BINDING 356; /note=…	3 out of 5	UPI0000F518E4
AFUA_6G06970	AFUB_072900	-1.31404	0.00151489	54.2102	20.8084	Q4WNB2	Q4WNB2_ASPFU	Uncharacterized protein	AFUA_6G06970	Neosartorya fumigata (strain ATCC MYA-4609 / Af293 / CBS 101355 / FGSC A1100) (Aspergillus fumigatus)	648		AAHF01000006;										1 out of 5	UPI00005203B2
AFUA_2G15250	AFUB_030920	-1.3102	0.000333547	14.5456	7.66132	Q4WZZ3	Q4WZZ3_ASPFU	Uncharacterized protein	AFUA_2G15250	Neosartorya fumigata (strain ATCC MYA-4609 / Af293 / CBS 101355 / FGSC A1100) (Aspergillus fumigatus)	340		AAHF01000001;										1 out of 5	UPI000051F0C3
AFUA_2G03690	AFUB_020760	-1.30931	0.0012457	35.7663	15.2492	Q4WHZ2	Q4WHZ2_ASPFU	Uncharacterized protein	AFUA_2G03690	Neosartorya fumigata (strain ATCC MYA-4609 / Af293 / CBS 101355 / FGSC A1100) (Aspergillus fumigatus)	307		AAHF01000008;										1 out of 5	UPI000051E846
AFUA_5G07200	AFUB_054760	-1.29787	0.00398714	51.9026	20.719	Q4WU50	Q4WU50_ASPFU	Uncharacterized protein	AFUA_5G07200	Neosartorya fumigata (strain ATCC MYA-4609 / Af293 / CBS 101355 / FGSC A1100) (Aspergillus fumigatus)	468		AAHF01000003;										1 out of 5	UPI000051ED31
AFUA_4G11110	AFUB_068140	-1.29619	0.00201533	22.9201	11.1217	Q4WQ04	Q4WQ04_ASPFU	C2 domain protein	AFUA_4G11110	Neosartorya fumigata (strain ATCC MYA-4609 / Af293 / CBS 101355 / FGSC A1100) (Aspergillus fumigatus)	1242		AAHF01000005;					endoplasmic reticulum-plasma membrane tethering [GO:0061817]; lipid transport [GO:0006869]	integral component of membrane [GO:0016021]	integral component of membrane [GO:0016021]; lipid binding [GO:0008289]; endoplasmic reticulum-plasma membrane tethering [GO:0061817]; lipid transport [GO:0006869]	lipid binding [GO:0008289]		1 out of 5	UPI000051F01F
AFUA_7G06120	AFUB_091700	-1.29515	0.00138265	114.324	39.4412	Q4WGT1	Q4WGT1_ASPFU	Transmembrane transporter, putative	AFUA_7G06120	Neosartorya fumigata (strain ATCC MYA-4609 / Af293 / CBS 101355 / FGSC A1100) (Aspergillus fumigatus)	495		AAHF01000009;						integral component of membrane [GO:0016021]; intrinsic component of membrane [GO:0031224]	integral component of membrane [GO:0016021]; intrinsic component of membrane [GO:0031224]; transmembrane transporter activity [GO:0022857]	transmembrane transporter activity [GO:0022857]		1 out of 5	UPI0000F51932
AFUA_7G00710	AFUB_087290	-1.29376	0.001068	19.0377	9.77233	Q4WAB5	Q4WAB5_ASPFU	Oxalate/formate antiporter, putative	AFUA_7G00710	Neosartorya fumigata (strain ATCC MYA-4609 / Af293 / CBS 101355 / FGSC A1100) (Aspergillus fumigatus)	430		AAHF01000015;						integral component of fungal-type vacuolar membrane [GO:0071627]; integral component of membrane [GO:0016021]	integral component of fungal-type vacuolar membrane [GO:0071627]; integral component of membrane [GO:0016021]; transmembrane transporter activity [GO:0022857]	transmembrane transporter activity [GO:0022857]		1 out of 5	UPI000051E8E5
AFUA_4G13872	AFUB_070790	-1.29245	0.00163573	14.5075	7.82288	A4D9L4	A4D9L4_ASPFU	ANK_REP_REGION domain-containing protein	AFUA_4G13872	Neosartorya fumigata (strain ATCC MYA-4609 / Af293 / CBS 101355 / FGSC A1100) (Aspergillus fumigatus)	692		AAHF01000005;										1 out of 5	UPI0000F51C36
AFUA_4G08380	AFUB_065490	-1.29088	0.000156585	122.466	41.5588	Q4WP85	Q4WP85_ASPFU	Uncharacterized protein	AFUA_4G08380	Neosartorya fumigata (strain ATCC MYA-4609 / Af293 / CBS 101355 / FGSC A1100) (Aspergillus fumigatus)	268		AAHF01000005;										1 out of 5	UPI000051E900
AFUA_5G04250	AFUB_052770	-1.28944	0.00284708	144.98	47.5836	Q4WEU7	Q4WEU7_ASPFU	Homocysteine synthase CysD (EC 2.5.1.49)	AFUA_5G04250	Neosartorya fumigata (strain ATCC MYA-4609 / Af293 / CBS 101355 / FGSC A1100) (Aspergillus fumigatus)	434		AAHF01000011;					transsulfuration [GO:0019346]		O-acetylhomoserine aminocarboxypropyltransferase activity [GO:0003961]; pyridoxal phosphate binding [GO:0030170]; transsulfuration [GO:0019346]	O-acetylhomoserine aminocarboxypropyltransferase activity [GO:0003961]; pyridoxal phosphate binding [GO:0030170]		1 out of 5	UPI000051FECF
AFUA_7G01240	AFUB_087820	-1.28832	0.00144853	55.2445	22.7581	Q4WAG6	Q4WAG6_ASPFU	Phytase, putative (EC 3.1.3.8)	AFUA_7G01240	Neosartorya fumigata (strain ATCC MYA-4609 / Af293 / CBS 101355 / FGSC A1100) (Aspergillus fumigatus)	527		AAHF01000015;							3-phytase activity [GO:0016158]; acid phosphatase activity [GO:0003993]	3-phytase activity [GO:0016158]; acid phosphatase activity [GO:0003993]		1 out of 5	UPI000051F75C
AFUA_7G04350	AFUB_089890	-1.28738	0.00487948	4.70316	3.30243	Q4WGA5	Q4WGA5_ASPFU	Mandelate racemase/muconate lactonizing enzyme family protein	AFUA_7G04350	Neosartorya fumigata (strain ATCC MYA-4609 / Af293 / CBS 101355 / FGSC A1100) (Aspergillus fumigatus)	382		AAHF01000009;					carbohydrate catabolic process [GO:0016052]		hydro-lyase activity [GO:0016836]; L-rhamnonate dehydratase activity [GO:0050032]; magnesium ion binding [GO:0000287]; carbohydrate catabolic process [GO:0016052]	hydro-lyase activity [GO:0016836]; L-rhamnonate dehydratase activity [GO:0050032]; magnesium ion binding [GO:0000287]		1 out of 5	UPI000051E9A5
AFUA_2G01710	AFUB_018780	-1.28485	0.00310064	64.6836	26.916	Q4WII7	Q4WII7_ASPFU	GPI anchored protein, putative	AFUA_2G01710	Neosartorya fumigata (strain ATCC MYA-4609 / Af293 / CBS 101355 / FGSC A1100) (Aspergillus fumigatus)	366		AAHF01000008;										1 out of 5	UPI000051F68B
AFUA_8G01140	AFUB_085460	-1.28442	0.000574456	13.4787	7.53174	Q4WB58	Q4WB58_ASPFU	C6 transcription factor, putative	AFUA_8G01140	Neosartorya fumigata (strain ATCC MYA-4609 / Af293 / CBS 101355 / FGSC A1100) (Aspergillus fumigatus)	533		AAHF01000014;					transcription, DNA-templated [GO:0006351]	host cell nucleus [GO:0042025]; nucleus [GO:0005634]	host cell nucleus [GO:0042025]; nucleus [GO:0005634]; DNA binding [GO:0003677]; DNA-binding transcription factor activity, RNA polymerase II-specific [GO:0000981]; zinc ion binding [GO:0008270]; transcription, DNA-templated [GO:0006351]	DNA binding [GO:0003677]; DNA-binding transcription factor activity, RNA polymerase II-specific [GO:0000981]; zinc ion binding [GO:0008270]		1 out of 5	UPI0000F51AE5
AFUA_4G03680	AFUB_099340	-1.28387	0.00100715	21.0163	10.666	Q4W9U6	Q4W9U6_ASPFU	Oxidoreductase, short-chain dehydrogenase/reductase family (EC 1.1.-.-)	AFUA_4G03680	Neosartorya fumigata (strain ATCC MYA-4609 / Af293 / CBS 101355 / FGSC A1100) (Aspergillus fumigatus)	277		AAHF01000016;							oxidoreductase activity [GO:0016491]	oxidoreductase activity [GO:0016491]		1 out of 5	UPI0000F51A40
AFUA_8G01350	AFUB_085260	-1.28183	0.00180793	14.2609	7.95598	Q4WB79	Q4WB79_ASPFU	Uncharacterized protein	AFUA_8G01350	Neosartorya fumigata (strain ATCC MYA-4609 / Af293 / CBS 101355 / FGSC A1100) (Aspergillus fumigatus)	666		AAHF01000014;						integral component of membrane [GO:0016021]	integral component of membrane [GO:0016021]			1 out of 5	UPI000051FDCB
AFUA_6G14460	AFUB_000310	-1.28082	0.00242952	141.368	47.0855	Q4WL82	Q4WL82_ASPFU	Haloalkanoic acid dehalogenase, putative (EC 3.8.1.-)	AFUA_6G14460	Neosartorya fumigata (strain ATCC MYA-4609 / Af293 / CBS 101355 / FGSC A1100) (Aspergillus fumigatus)	237		AAHF01000006;							hydrolase activity [GO:0016787]	hydrolase activity [GO:0016787]		1 out of 5	UPI000051E787
AFUA_2G14470	AFUB_030090	-1.28039	0.00473777	32.892	15.662	Q4X073	Q4X073_ASPFU	Oxidoreductase, FAD-binding, putative	AFUA_2G14470	Neosartorya fumigata (strain ATCC MYA-4609 / Af293 / CBS 101355 / FGSC A1100) (Aspergillus fumigatus)	492		AAHF01000001;							FAD binding [GO:0071949]; oxidoreductase activity [GO:0016491]	FAD binding [GO:0071949]; oxidoreductase activity [GO:0016491]		1 out of 5	UPI000051EE24
AFUA_7G01930	AFUB_088500	-1.27786	0.000516262	1433.09	291.624	Q4WAN5	Q4WAN5_ASPFU	GTP-binding protein EsdC	AFUA_7G01930	Neosartorya fumigata (strain ATCC MYA-4609 / Af293 / CBS 101355 / FGSC A1100) (Aspergillus fumigatus)	261		AAHF01000015;										1 out of 5	UPI00005202F1
AFUA_8G00700	AFUB_085870	-1.27777	0.00199991	21.0542	10.8558	Q4WB15	Q4WB15_ASPFU	Chitinase (EC 3.2.1.14)	AFUA_8G00700	Neosartorya fumigata (strain ATCC MYA-4609 / Af293 / CBS 101355 / FGSC A1100) (Aspergillus fumigatus)	334		AAHF01000014;					autolysis [GO:0001896]; chitin catabolic process [GO:0006032]; polysaccharide catabolic process [GO:0000272]	extracellular region [GO:0005576]	extracellular region [GO:0005576]; chitinase activity [GO:0004568]; autolysis [GO:0001896]; chitin catabolic process [GO:0006032]; polysaccharide catabolic process [GO:0000272]	chitinase activity [GO:0004568]		2 out of 5	UPI0000520472
AFUA_2G03270	AFUB_020340	-1.27441	0.00256895	26.5772	13.0869	Q4WI31	Q4WI31_ASPFU	Glycosyl hydrolase, putative	AFUA_2G03270	Neosartorya fumigata (strain ATCC MYA-4609 / Af293 / CBS 101355 / FGSC A1100) (Aspergillus fumigatus)	620		AAHF01000008;							hydrolase activity [GO:0016787]	hydrolase activity [GO:0016787]		1 out of 5	UPI000051E845
AFUA_7G01450	AFUB_088020	-1.26879	0.00183876	60.1263	25.5032	Q4WAI7	Q4WAI7_ASPFU	Cytochrome P450 monooxygenase, putative	AFUA_7G01450	Neosartorya fumigata (strain ATCC MYA-4609 / Af293 / CBS 101355 / FGSC A1100) (Aspergillus fumigatus)	568		AAHF01000015;							heme binding [GO:0020037]; iron ion binding [GO:0005506]; monooxygenase activity [GO:0004497]; oxidoreductase activity, acting on paired donors, with incorporation or reduction of molecular oxygen [GO:0016705]	heme binding [GO:0020037]; iron ion binding [GO:0005506]; monooxygenase activity [GO:0004497]; oxidoreductase activity, acting on paired donors, with incorporation or reduction of molecular oxygen [GO:0016705]		1 out of 5	UPI000051E43D
AFUA_3G14070	AFUB_035149	-1.26714	0.000760158	16.4352	9.03699	A4D9E2	A4D9E2_ASPFU	Uncharacterized protein	AFUA_3G14070	Neosartorya fumigata (strain ATCC MYA-4609 / Af293 / CBS 101355 / FGSC A1100) (Aspergillus fumigatus)	554		AAHF01000002;										1 out of 5	UPI0000F519B0
AFUA_5G03590	AFUB_052110	-1.26438	0.00392584	56.4501	24.1968	Q4WEN0	Q4WEN0_ASPFU	Uncharacterized protein	AFUA_5G03590	Neosartorya fumigata (strain ATCC MYA-4609 / Af293 / CBS 101355 / FGSC A1100) (Aspergillus fumigatus)	416		AAHF01000011;										1 out of 5	UPI000051EDC2
AFUA_6G03980	AFUB_094300	-1.26223	0.0014294	13.9535	8.02062	Q4WD97	Q4WD97_ASPFU	Phosphotransferase (EC 2.7.1.-)	AFUA_6G03980	Neosartorya fumigata (strain ATCC MYA-4609 / Af293 / CBS 101355 / FGSC A1100) (Aspergillus fumigatus)	476		AAHF01000012;					cellular glucose homeostasis [GO:0001678]; glucose 6-phosphate metabolic process [GO:0051156]; glycolytic process [GO:0006096]	cytosol [GO:0005829]; mitochondrion [GO:0005739]	cytosol [GO:0005829]; mitochondrion [GO:0005739]; ATP binding [GO:0005524]; fructokinase activity [GO:0008865]; glucokinase activity [GO:0004340]; glucose binding [GO:0005536]; mannokinase activity [GO:0019158]; cellular glucose homeostasis [GO:0001678]; glucose 6-phosphate metabolic process [GO:0051156]; glycolytic process [GO:0006096]	ATP binding [GO:0005524]; fructokinase activity [GO:0008865]; glucokinase activity [GO:0004340]; glucose binding [GO:0005536]; mannokinase activity [GO:0019158]		2 out of 5	UPI000051F40A
AFUA_4G14175	#N/A	-1.2598	0.00368812	32.9749	15.9572	A4D9L7	A4D9L7_ASPFU	Uncharacterized protein	AFUA_4G14175	Neosartorya fumigata (strain ATCC MYA-4609 / Af293 / CBS 101355 / FGSC A1100) (Aspergillus fumigatus)	150		AAHF01000005;										1 out of 5	UPI0000F51C3D
AFUA_6G08480	AFUB_074440	-1.25763	0.0037317	39.5395	18.4001	Q4WMW5	Q4WMW5_ASPFU	Aquaglyceroporin, putative	AFUA_6G08480	Neosartorya fumigata (strain ATCC MYA-4609 / Af293 / CBS 101355 / FGSC A1100) (Aspergillus fumigatus)	335		AAHF01000006;						integral component of membrane [GO:0016021]	integral component of membrane [GO:0016021]; channel activity [GO:0015267]	channel activity [GO:0015267]		1 out of 5	UPI000051F350
AFUA_1G13220	AFUB_012710	-1.25609	0.00254181	65.4116	28.6011	Q4WSC8	Q4WSC8_ASPFU	Cytochrome P450 pisatin demethylase, putative (EC 1.14.-.-)	AFUA_1G13220	Neosartorya fumigata (strain ATCC MYA-4609 / Af293 / CBS 101355 / FGSC A1100) (Aspergillus fumigatus)	510		AAHF01000004;					methylation [GO:0032259]		heme binding [GO:0020037]; iron ion binding [GO:0005506]; methyltransferase activity [GO:0008168]; monooxygenase activity [GO:0004497]; oxidoreductase activity, acting on paired donors, with incorporation or reduction of molecular oxygen [GO:0016705]; methylation [GO:0032259]	heme binding [GO:0020037]; iron ion binding [GO:0005506]; methyltransferase activity [GO:0008168]; monooxygenase activity [GO:0004497]; oxidoreductase activity, acting on paired donors, with incorporation or reduction of molecular oxygen [GO:0016705]		1 out of 5	UPI0000F51B1D
AFUA_2G07920	AFUB_023940	-1.25278	0.00123458	23.1857	12.2958	Q4X226	Q4X226_ASPFU	Cytochrome P450 monooxygenase, putative (EC 1.14.-.-)	AFUA_2G07920	Neosartorya fumigata (strain ATCC MYA-4609 / Af293 / CBS 101355 / FGSC A1100) (Aspergillus fumigatus)	525		AAHF01000001;						integral component of membrane [GO:0016021]	integral component of membrane [GO:0016021]; heme binding [GO:0020037]; iron ion binding [GO:0005506]; monooxygenase activity [GO:0004497]; oxidoreductase activity, acting on paired donors, with incorporation or reduction of molecular oxygen [GO:0016705]	heme binding [GO:0020037]; iron ion binding [GO:0005506]; monooxygenase activity [GO:0004497]; oxidoreductase activity, acting on paired donors, with incorporation or reduction of molecular oxygen [GO:0016705]		2 out of 5	UPI000051E4BE
AFUA_5G03930	AFUB_048750	-1.25249	0.000139299	64.8936	27.9306	Q4WER4	Q4WER4_ASPFU	Alcohol dehydrogenase, putative (EC 1.-.-.-)	AFUA_5G03930	Neosartorya fumigata (strain ATCC MYA-4609 / Af293 / CBS 101355 / FGSC A1100) (Aspergillus fumigatus)	448		AAHF01000011;							oxidoreductase activity [GO:0016491]; zinc ion binding [GO:0008270]	oxidoreductase activity [GO:0016491]; zinc ion binding [GO:0008270]		1 out of 5	UPI0000F51CC3
AFUA_6G10130	AFUB_076190	-1.25189	0.0029112	13.0908	7.74034	Q4WMF0	Q4WMF0_ASPFU	N,O-diacetyl muramidase, putative (EC 3.2.1.-)	AFUA_6G10130	Neosartorya fumigata (strain ATCC MYA-4609 / Af293 / CBS 101355 / FGSC A1100) (Aspergillus fumigatus)	228		AAHF01000006;					cellular carbohydrate catabolic process [GO:0044275]; cell wall macromolecule catabolic process [GO:0016998]; peptidoglycan catabolic process [GO:0009253]		lysozyme activity [GO:0003796]; cell wall macromolecule catabolic process [GO:0016998]; cellular carbohydrate catabolic process [GO:0044275]; peptidoglycan catabolic process [GO:0009253]	lysozyme activity [GO:0003796]		1 out of 5	UPI000051E513
AFUA_1G05290	AFUB_005640	-1.24955	0.00389396	16.5311	9.37417	Q4WJP2	Q4WJP2_ASPFU	Endo-1,3(4)-beta-glucanase, putative (EC 3.2.1.6)	AFUA_1G05290	Neosartorya fumigata (strain ATCC MYA-4609 / Af293 / CBS 101355 / FGSC A1100) (Aspergillus fumigatus)	356		AAHF01000007;					glucan catabolic process [GO:0009251]	anchored component of membrane [GO:0031225]; plasma membrane [GO:0005886]	anchored component of membrane [GO:0031225]; plasma membrane [GO:0005886]; glucan endo-1,3-beta-glucanase activity, C-3 substituted reducing group [GO:0052861]; glucan endo-1,4-beta-glucanase activity, C-3 substituted reducing group [GO:0052862]; glucan catabolic process [GO:0009251]	glucan endo-1,3-beta-glucanase activity, C-3 substituted reducing group [GO:0052861]; glucan endo-1,4-beta-glucanase activity, C-3 substituted reducing group [GO:0052862]		1 out of 5	UPI000051FD9A
AFUA_3G14870	AFUB_034370	-1.2492	0.000183195	62.6919	27.4683	Q4WZ03	Q4WZ03_ASPFU	MBOAT_2 domain-containing protein	AFUA_3G14870	Neosartorya fumigata (strain ATCC MYA-4609 / Af293 / CBS 101355 / FGSC A1100) (Aspergillus fumigatus)	479		AAHF01000002;						integral component of membrane [GO:0016021]	integral component of membrane [GO:0016021]			1 out of 5	UPI000051EE86
AFUA_2G16720	AFUB_032390	-1.24516	0.00409317	23.2731	12.4357	Q4WZJ4	Q4WZJ4_ASPFU	DUF1237 domain protein	AFUA_2G16720	Neosartorya fumigata (strain ATCC MYA-4609 / Af293 / CBS 101355 / FGSC A1100) (Aspergillus fumigatus)	535		AAHF01000001;							catalytic activity [GO:0003824]	catalytic activity [GO:0003824]		1 out of 5	UPI0000F51917
AFUA_5G14270	AFUB_061980	-1.24457	0.00199525	18.8876	10.6513	Q4WW34	Q4WW34_ASPFU	AMP-binding enzyme, putative	AFUA_5G14270	Neosartorya fumigata (strain ATCC MYA-4609 / Af293 / CBS 101355 / FGSC A1100) (Aspergillus fumigatus)	533		AAHF01000003;					secondary metabolic process [GO:0019748]		CoA-ligase activity [GO:0016405]; secondary metabolic process [GO:0019748]	CoA-ligase activity [GO:0016405]		1 out of 5	UPI0000F51B51
AFUA_1G03620	AFUB_004030	-1.24203	0.00382718	32.9171	16.5961	Q4WK58	Q4WK58_ASPFU	Vanillin dehydrogenase, putative (EC 1.2.1.-)	AFUA_1G03620	Neosartorya fumigata (strain ATCC MYA-4609 / Af293 / CBS 101355 / FGSC A1100) (Aspergillus fumigatus)	483		AAHF01000007;							succinate-semialdehyde dehydrogenase (NAD+) activity [GO:0004777]; succinate-semialdehyde dehydrogenase [NAD(P)+] activity [GO:0009013]	succinate-semialdehyde dehydrogenase (NAD+) activity [GO:0004777]; succinate-semialdehyde dehydrogenase [NAD(P)+] activity [GO:0009013]		1 out of 5	UPI000051F166
AFUA_4G04080	AFUB_098940	-1.23967	0.00340538	0.468153	2.05284	Q4W9Q7	Q4W9Q7_ASPFU	Uncharacterized protein	AFUA_4G04080	Neosartorya fumigata (strain ATCC MYA-4609 / Af293 / CBS 101355 / FGSC A1100) (Aspergillus fumigatus)	521		AAHF01000016;										1 out of 5	UPI000051F18C
AFUA_6G04220	AFUB_094080	-1.23513	0.00209056	31.887	16.3683	Q4WDC0	Q4WDC0_ASPFU	DAO domain-containing protein	AFUA_6G04220	Neosartorya fumigata (strain ATCC MYA-4609 / Af293 / CBS 101355 / FGSC A1100) (Aspergillus fumigatus)	386		AAHF01000012;					retrograde transport, endosome to Golgi [GO:0042147]	cytoplasm [GO:0005737]; cytosol [GO:0005829]; late endosome [GO:0005770]	cytoplasm [GO:0005737]; cytosol [GO:0005829]; late endosome [GO:0005770]; oxidoreductase activity [GO:0016491]; retrograde transport, endosome to Golgi [GO:0042147]	oxidoreductase activity [GO:0016491]		1 out of 5	UPI000052092A
AFUA_6G07600	AFUB_073560	-1.23388	0.00390514	25.6306	14.0478	Q4WN51	Q4WN51_ASPFU	Oxidoreductase, FAD-binding, putative	AFUA_6G07600	Neosartorya fumigata (strain ATCC MYA-4609 / Af293 / CBS 101355 / FGSC A1100) (Aspergillus fumigatus)	611		AAHF01000006;						mitochondrion [GO:0005739]	mitochondrion [GO:0005739]; oxidoreductase activity [GO:0016491]	oxidoreductase activity [GO:0016491]		1 out of 5	UPI000051EE5B
AFUA_4G03490	AFUB_099560	-1.23332	0.00102947	290.971	99.0036	Q70J59	SED2_ASPFU	Tripeptidyl-peptidase sed2 (EC 3.4.14.10) (Sedolisin-B)	sed2 sedB AFUA_4G03490	Neosartorya fumigata (strain ATCC MYA-4609 / Af293 / CBS 101355 / FGSC A1100) (Aspergillus fumigatus)	602		AJ578478;AAHF01000016;					pathogenesis [GO:0009405]; proteolysis [GO:0006508]	extracellular space [GO:0005615]	extracellular space [GO:0005615]; endopeptidase activity [GO:0004175]; metal ion binding [GO:0046872]; serine-type endopeptidase activity [GO:0004252]; tripeptidyl-peptidase activity [GO:0008240]; pathogenesis [GO:0009405]; proteolysis [GO:0006508]	endopeptidase activity [GO:0004175]; metal ion binding [GO:0046872]; serine-type endopeptidase activity [GO:0004252]; tripeptidyl-peptidase activity [GO:0008240]		5 out of 5	UPI0000241628
AFUA_4G07310	AFUB_064400	-1.23281	0.000550614	30.8285	16.0561	Q4WNX7	Q4WNX7_ASPFU	Nicotinamide-nucleotide adenylyltransferase (EC 2.7.7.1)	AFUA_4G07310	Neosartorya fumigata (strain ATCC MYA-4609 / Af293 / CBS 101355 / FGSC A1100) (Aspergillus fumigatus)	289		AAHF01000005;					NAD biosynthesis via nicotinamide riboside salvage pathway [GO:0034356]	cytoplasm [GO:0005737]; nucleus [GO:0005634]	cytoplasm [GO:0005737]; nucleus [GO:0005634]; ATPase activity [GO:0016887]; nicotinamide-nucleotide adenylyltransferase activity [GO:0000309]; NAD biosynthesis via nicotinamide riboside salvage pathway [GO:0034356]	ATPase activity [GO:0016887]; nicotinamide-nucleotide adenylyltransferase activity [GO:0000309]		2 out of 5	UPI000051FC44
AFUA_1G12875	AFUB_012350	-1.23249	0.00293462	31.9262	16.4625	A4D9K3	A4D9K3_ASPFU	Uncharacterized protein	AFUA_1G12875	Neosartorya fumigata (strain ATCC MYA-4609 / Af293 / CBS 101355 / FGSC A1100) (Aspergillus fumigatus)	271		AAHF01000004;						condensed nuclear chromosome kinetochore [GO:0000778]; Mis6-Sim4 complex [GO:0031511]	condensed nuclear chromosome kinetochore [GO:0000778]; Mis6-Sim4 complex [GO:0031511]			1 out of 5	UPI0000F51B28
AFUA_6G12870	AFUB_001870	-1.22985	0.000139214	112.362	46.3356	Q4WLN7	ATM1_ASPFU	Iron-sulfur clusters transporter atm1, mitochondrial	atm1 AFUA_6G12870	Neosartorya fumigata (strain ATCC MYA-4609 / Af293 / CBS 101355 / FGSC A1100) (Aspergillus fumigatus)	727		AAHF01000006;					cellular iron ion homeostasis [GO:0006879]; ion transport [GO:0006811]; transmembrane transport [GO:0055085]	integral component of membrane [GO:0016021]; mitochondrial inner membrane [GO:0005743]	integral component of membrane [GO:0016021]; mitochondrial inner membrane [GO:0005743]; ATP binding [GO:0005524]; ATPase activity [GO:0016887]; ATPase-coupled transmembrane transporter activity [GO:0042626]; cellular iron ion homeostasis [GO:0006879]; ion transport [GO:0006811]; transmembrane transport [GO:0055085]	ATPase activity [GO:0016887]; ATPase-coupled transmembrane transporter activity [GO:0042626]; ATP binding [GO:0005524]	BINDING 413; /note="Glutathione; via amide nitrogen"; /evidence="ECO:0000250"; BINDING 465; /note="ATP"; /evidence="ECO:0000250"	3 out of 5	UPI000051EE83
AFUA_1G01600	AFUB_002000	-1.2292	0.00103177	183.253	68.8056	Q4WKR0	Q4WKR0_ASPFU	Deoxyribodipyrimidine photo-lyase Phr1, putative (EC 4.1.99.3)	AFUA_1G01600	Neosartorya fumigata (strain ATCC MYA-4609 / Af293 / CBS 101355 / FGSC A1100) (Aspergillus fumigatus)	586		AAHF01000007;					protein-chromophore linkage [GO:0018298]		deoxyribodipyrimidine photo-lyase activity [GO:0003904]; protein-chromophore linkage [GO:0018298]	deoxyribodipyrimidine photo-lyase activity [GO:0003904]		1 out of 5	UPI000051F3FF
AFUA_1G13370	AFUB_012860	-1.2292	0.0026029	39.3588	19.7432	E9R426	E9R426_ASPFU	Aflatoxin B1-aldehyde reductase GliO-like, putative (EC 1.1.1.-)	AFUA_1G13370	Neosartorya fumigata (strain ATCC MYA-4609 / Af293 / CBS 101355 / FGSC A1100) (Aspergillus fumigatus)	350		AAHF01000004;							oxidoreductase activity [GO:0016491]	oxidoreductase activity [GO:0016491]		1 out of 5	UPI0000241B98
AFUA_1G17400	AFUB_016770	-1.22586	0.00131124	48.9644	23.8827	Q4WR63	Q4WR63_ASPFU	Peptidase S41 family protein	AFUA_1G17400	Neosartorya fumigata (strain ATCC MYA-4609 / Af293 / CBS 101355 / FGSC A1100) (Aspergillus fumigatus)	648		AAHF01000004;							serine-type peptidase activity [GO:0008236]	serine-type peptidase activity [GO:0008236]		1 out of 5	UPI00005204BB
AFUA_2G01190	AFUB_018270	-1.22186	0.000161884	47.2547	23.3709	Q4WIN8	Q4WIN8_ASPFU	Cu-dependent DNA-binding protein, putative	AFUA_2G01190	Neosartorya fumigata (strain ATCC MYA-4609 / Af293 / CBS 101355 / FGSC A1100) (Aspergillus fumigatus)	258		AAHF01000008;					cellular copper ion homeostasis [GO:0006878]; cellular iron ion homeostasis [GO:0006879]; positive regulation of transcription by RNA polymerase II [GO:0045944]	host cell nucleus [GO:0042025]; nucleus [GO:0005634]	host cell nucleus [GO:0042025]; nucleus [GO:0005634]; copper ion binding [GO:0005507]; DNA-binding transcription factor activity, RNA polymerase II-specific [GO:0000981]; RNA polymerase II cis-regulatory region sequence-specific DNA binding [GO:0000978]; cellular copper ion homeostasis [GO:0006878]; cellular iron ion homeostasis [GO:0006879]; positive regulation of transcription by RNA polymerase…	copper ion binding [GO:0005507]; DNA-binding transcription factor activity, RNA polymerase II-specific [GO:0000981]; RNA polymerase II cis-regulatory region sequence-specific DNA binding [GO:0000978]		2 out of 5	UPI0000F5182C
AFUA_2G15390	AFUB_031050	-1.22051	0.000287101	84.9015	37.9227	Q4WZX9	Q4WZX9_ASPFU	FluG family protein (EC 6.3.1.2)	AFUA_2G15390	Neosartorya fumigata (strain ATCC MYA-4609 / Af293 / CBS 101355 / FGSC A1100) (Aspergillus fumigatus)	447		AAHF01000001;					glutamine biosynthetic process [GO:0006542]		glutamate-ammonia ligase activity [GO:0004356]; glutamine biosynthetic process [GO:0006542]	glutamate-ammonia ligase activity [GO:0004356]		1 out of 5	UPI000051EBDB
AFUA_4G08620	AFUB_065710	-1.21933	0.00276222	37.0015	19.185	Q4WPA7	Q4WPA7_ASPFU	BZIP domain-containing protein	AFUA_4G08620	Neosartorya fumigata (strain ATCC MYA-4609 / Af293 / CBS 101355 / FGSC A1100) (Aspergillus fumigatus)	492		AAHF01000005;							DNA-binding transcription factor activity [GO:0003700]	DNA-binding transcription factor activity [GO:0003700]		1 out of 5	UPI000051F9EB
AFUA_2G07780	AFUB_023820	-1.217	0.000339404	25.3967	14.2191	Q4X240	Q4X240_ASPFU	Acyl-CoA synthetase, putative (EC 6.2.1.-)	AFUA_2G07780	Neosartorya fumigata (strain ATCC MYA-4609 / Af293 / CBS 101355 / FGSC A1100) (Aspergillus fumigatus)	685		AAHF01000001;							ligase activity [GO:0016874]	ligase activity [GO:0016874]		1 out of 5	UPI00005205B3
AFUA_7G04140	AFUB_089680	-1.21463	0.000926922	43.2521	22.3396	Q4WG85	Q4WG85_ASPFU	L-galactose dehydrogenase (L-GalDH), putative (EC 1.1.1.-)	AFUA_7G04140	Neosartorya fumigata (strain ATCC MYA-4609 / Af293 / CBS 101355 / FGSC A1100) (Aspergillus fumigatus)	471		AAHF01000009;					dehydro-D-arabinono-1,4-lactone biosynthetic process [GO:0070485]	cytosol [GO:0005829]	cytosol [GO:0005829]; D-arabinose 1-dehydrogenase [NAD(P)+] activity [GO:0045290]; oxidoreductase activity [GO:0016491]; dehydro-D-arabinono-1,4-lactone biosynthetic process [GO:0070485]	D-arabinose 1-dehydrogenase [NAD(P)+] activity [GO:0045290]; oxidoreductase activity [GO:0016491]		1 out of 5	UPI00005203AD
AFUA_4G06850	AFUB_063920	-1.21134	0.00054727	34.8472	18.7412	Q4WNT1	Q4WNT1_ASPFU	Coenzyme A synthetase, putative (EC 6.2.1.3)	AFUA_4G06850	Neosartorya fumigata (strain ATCC MYA-4609 / Af293 / CBS 101355 / FGSC A1100) (Aspergillus fumigatus)	529		AAHF01000005;					fatty acid metabolic process [GO:0006631]		acyl-CoA ligase activity [GO:0003996]; decanoate-CoA ligase activity [GO:0102391]; long-chain fatty acid-CoA ligase activity [GO:0004467]; medium-chain fatty acid-CoA ligase activity [GO:0031956]; fatty acid metabolic process [GO:0006631]	acyl-CoA ligase activity [GO:0003996]; decanoate-CoA ligase activity [GO:0102391]; long-chain fatty acid-CoA ligase activity [GO:0004467]; medium-chain fatty acid-CoA ligase activity [GO:0031956]		1 out of 5	UPI000051FC45
AFUA_4G13260	AFUB_070170	-1.20651	0.000178116	61.4535	30.3624	Q4WQL7	Q4WQL7_ASPFU	Uncharacterized protein	AFUA_4G13260	Neosartorya fumigata (strain ATCC MYA-4609 / Af293 / CBS 101355 / FGSC A1100) (Aspergillus fumigatus)	556		AAHF01000005;										1 out of 5	UPI000051F4FE
AFUA_6G11340	AFUB_077360	-1.20213	0.00213973	72.9708	35.5083	Q4WM34	Q4WM34_ASPFU	Peroxisomal AMP binding enzyme, putative	AFUA_6G11340	Neosartorya fumigata (strain ATCC MYA-4609 / Af293 / CBS 101355 / FGSC A1100) (Aspergillus fumigatus)	529		AAHF01000006;					fatty acid metabolic process [GO:0006631]		medium-chain fatty acid-CoA ligase activity [GO:0031956]; fatty acid metabolic process [GO:0006631]	medium-chain fatty acid-CoA ligase activity [GO:0031956]		1 out of 5	UPI000051E790
AFUA_1G03740	AFUB_004150	-1.20193	0.00151964	66.9802	33.189	Q4WK46	Q4WK46_ASPFU	Glutamate carboxypeptidase, putative	AFUA_1G03740	Neosartorya fumigata (strain ATCC MYA-4609 / Af293 / CBS 101355 / FGSC A1100) (Aspergillus fumigatus)	774		AAHF01000007;						integral component of membrane [GO:0016021]	integral component of membrane [GO:0016021]; carboxypeptidase activity [GO:0004180]; metal ion binding [GO:0046872]	carboxypeptidase activity [GO:0004180]; metal ion binding [GO:0046872]		2 out of 5	UPI0000F51AC1
AFUA_1G01960	AFUB_002340	-1.19984	0.000250774	70.0018	34.5138	Q4WKM4	Q4WKM4_ASPFU	Uncharacterized protein	AFUA_1G01960	Neosartorya fumigata (strain ATCC MYA-4609 / Af293 / CBS 101355 / FGSC A1100) (Aspergillus fumigatus)	357		AAHF01000007;					regulation of transcription by RNA polymerase II [GO:0006357]		DNA-binding transcription activator activity, RNA polymerase II-specific [GO:0001228]; regulation of transcription by RNA polymerase II [GO:0006357]	DNA-binding transcription activator activity, RNA polymerase II-specific [GO:0001228]		1 out of 5	UPI000051F3F3
AFUA_2G05240	AFUB_022270	-1.19862	0.00208666	67.7862	33.5927	Q4WHI9	Q4WHI9_ASPFU	Uncharacterized protein	AFUA_2G05240	Neosartorya fumigata (strain ATCC MYA-4609 / Af293 / CBS 101355 / FGSC A1100) (Aspergillus fumigatus)	400		AAHF01000008;							6-phosphogluconolactonase activity [GO:0017057]	6-phosphogluconolactonase activity [GO:0017057]		1 out of 5	UPI000051FB87
AFUA_2G00720	AFUB_017800	-1.19769	0.00473025	616.769	214.96	Q4WIT4	Q4WIT4_ASPFU	Aldehyde dehydrogenase, putative (EC 1.2.1.3)	AFUA_2G00720	Neosartorya fumigata (strain ATCC MYA-4609 / Af293 / CBS 101355 / FGSC A1100) (Aspergillus fumigatus)	492		AAHF01000008;							aldehyde dehydrogenase (NAD+) activity [GO:0004029]; glyceraldehyde-3-phosphate dehydrogenase (NAD+) (non-phosphorylating) activity [GO:0043878]	aldehyde dehydrogenase (NAD+) activity [GO:0004029]; glyceraldehyde-3-phosphate dehydrogenase (NAD+) (non-phosphorylating) activity [GO:0043878]		1 out of 5	UPI000051E3B2
AFUA_7G08600	AFUB_097750	-1.19566	0.00205554	57.5779	29.5265	Q4WH74	Q4WH74_ASPFU	Uncharacterized protein	AFUA_7G08600	Neosartorya fumigata (strain ATCC MYA-4609 / Af293 / CBS 101355 / FGSC A1100) (Aspergillus fumigatus)	538		AAHF01000009;										1 out of 5	UPI000052060D
AFUA_2G00320	AFUB_017380	-1.19565	0.0021664	834.483	289.093	Q4WIX5	Q4WIX5_ASPFU	Sterol delta 5,6-desaturase, putative	AFUA_2G00320	Neosartorya fumigata (strain ATCC MYA-4609 / Af293 / CBS 101355 / FGSC A1100) (Aspergillus fumigatus)	335		AAHF01000008;					sterol biosynthetic process [GO:0016126]	endoplasmic reticulum membrane [GO:0005789]; integral component of membrane [GO:0016021]; membrane [GO:0016020]	endoplasmic reticulum membrane [GO:0005789]; integral component of membrane [GO:0016021]; membrane [GO:0016020]; C-5 sterol desaturase activity [GO:0000248]; iron ion binding [GO:0005506]; oxidoreductase activity [GO:0016491]; sterol biosynthetic process [GO:0016126]	C-5 sterol desaturase activity [GO:0000248]; iron ion binding [GO:0005506]; oxidoreductase activity [GO:0016491]		2 out of 5	UPI000051EF2F
AFUA_7G08560	AFUB_097700	-1.19314	0.000818987	52.0307	27.6488	Q4WH70	Q4WH70_ASPFU	Uncharacterized protein	AFUA_7G08560	Neosartorya fumigata (strain ATCC MYA-4609 / Af293 / CBS 101355 / FGSC A1100) (Aspergillus fumigatus)	289		AAHF01000009;										1 out of 5	UPI000051E99C
AFUA_6G14340	AFUB_000410	-1.18849	0.00110162	365.83	142.789	Q4WL94	Q4WL94_ASPFU	Glucooligosaccharide oxidase, putative (EC 1.5.3.-)	AFUA_6G14340	Neosartorya fumigata (strain ATCC MYA-4609 / Af293 / CBS 101355 / FGSC A1100) (Aspergillus fumigatus)	476		AAHF01000006;							FAD binding [GO:0071949]; oxidoreductase activity [GO:0016491]	FAD binding [GO:0071949]; oxidoreductase activity [GO:0016491]		1 out of 5	UPI000051F37E
AFUA_1G05980	AFUB_006370	-1.18643	0.00329137	22.933	14.0646	Q4WJH2	Q4WJH2_ASPFU	AMP-binding domain protein, putative	AFUA_1G05980	Neosartorya fumigata (strain ATCC MYA-4609 / Af293 / CBS 101355 / FGSC A1100) (Aspergillus fumigatus)	575		AAHF01000007;							catalytic activity [GO:0003824]	catalytic activity [GO:0003824]		1 out of 5	UPI000051E57F
AFUA_4G10070	AFUB_067180	-1.18467	0.00301377	84.7616	42.3274	Q4WPQ3	Q4WPQ3_ASPFU	alpha-1,2-Mannosidase (EC 3.2.1.-)	AFUA_4G10070	Neosartorya fumigata (strain ATCC MYA-4609 / Af293 / CBS 101355 / FGSC A1100) (Aspergillus fumigatus)	641		AAHF01000005;					carbohydrate metabolic process [GO:0005975]; N-glycan processing [GO:0006491]; protein glycosylation [GO:0006486]; ubiquitin-dependent ERAD pathway [GO:0030433]	cytoplasmic vesicle lumen [GO:0060205]; endoplasmic reticulum [GO:0005783]; Golgi membrane [GO:0000139]; integral component of membrane [GO:0016021]	cytoplasmic vesicle lumen [GO:0060205]; endoplasmic reticulum [GO:0005783]; Golgi membrane [GO:0000139]; integral component of membrane [GO:0016021]; calcium ion binding [GO:0005509]; mannosyl-oligosaccharide 1,2-alpha-mannosidase activity [GO:0004571]; carbohydrate metabolic process [GO:0005975]; N-glycan processing [GO:0006491]; protein glycosylation [GO:0006486]; ubiquitin-dependent ERAD pathw…	calcium ion binding [GO:0005509]; mannosyl-oligosaccharide 1,2-alpha-mannosidase activity [GO:0004571]		3 out of 5	UPI000051E6CC
AFUA_3G03660	AFUB_044480	-1.18091	0.00104031	129.734	61.7548	Q4WF29	ESTB_ASPFU	Siderophore triacetylfusarinine C esterase (EC 3.1.-.-)	estB AFUA_3G03660	Neosartorya fumigata (strain ATCC MYA-4609 / Af293 / CBS 101355 / FGSC A1100) (Aspergillus fumigatus)	292		AAHF01000010;					siderophore-dependent iron import into cell [GO:0033214]	cytoplasm [GO:0005737]	cytoplasm [GO:0005737]; hydrolase activity, acting on ester bonds [GO:0016788]; siderophore-dependent iron import into cell [GO:0033214]	hydrolase activity, acting on ester bonds [GO:0016788]		4 out of 5	UPI000051FA26
AFUA_6G14360	AFUB_000390	-1.17881	0.00277282	116.887	57.3119	Q4WL92	Q4WL92_ASPFU	Cytochrome P450 monooxygenase, putative (EC 1.14.-.-)	AFUA_6G14360	Neosartorya fumigata (strain ATCC MYA-4609 / Af293 / CBS 101355 / FGSC A1100) (Aspergillus fumigatus)	413		AAHF01000006;							heme binding [GO:0020037]; iron ion binding [GO:0005506]; monooxygenase activity [GO:0004497]; oxidoreductase activity, acting on paired donors, with incorporation or reduction of molecular oxygen [GO:0016705]	heme binding [GO:0020037]; iron ion binding [GO:0005506]; monooxygenase activity [GO:0004497]; oxidoreductase activity, acting on paired donors, with incorporation or reduction of molecular oxygen [GO:0016705]		1 out of 5	UPI000051F117
AFUA_6G07730	AFUB_073690	-1.17865	0.000452366	80.6139	41.7122	Q4WN38	Q4WN38_ASPFU	Plasma membrane antiporter, putative	AFUA_6G07730	Neosartorya fumigata (strain ATCC MYA-4609 / Af293 / CBS 101355 / FGSC A1100) (Aspergillus fumigatus)	556		AAHF01000006;						integral component of membrane [GO:0016021]	integral component of membrane [GO:0016021]; solute:proton antiporter activity [GO:0015299]	solute:proton antiporter activity [GO:0015299]		1 out of 5	UPI000051F820
AFUA_3G00730	AFUB_047690	-1.1763	0.00451599	441.075	184.908	Q4WFX1	Q4WFX1_ASPFU	GST N-terminal domain-containing protein	AFUA_3G00730	Neosartorya fumigata (strain ATCC MYA-4609 / Af293 / CBS 101355 / FGSC A1100) (Aspergillus fumigatus)	248		AAHF01000010;										1 out of 5	UPI000051E6ED
AFUA_8G05020	AFUB_082480	-1.17613	0.000626883	61.1775	33.0357	Q4WCB5	Q4WCB5_ASPFU	Beta-hexosaminidase (EC 3.2.1.52)	AFUA_8G05020	Neosartorya fumigata (strain ATCC MYA-4609 / Af293 / CBS 101355 / FGSC A1100) (Aspergillus fumigatus)	600		AAHF01000013;					carbohydrate metabolic process [GO:0005975]		beta-N-acetylhexosaminidase activity [GO:0004563]; N-acetyl-beta-D-galactosaminidase activity [GO:0102148]; carbohydrate metabolic process [GO:0005975]	beta-N-acetylhexosaminidase activity [GO:0004563]; N-acetyl-beta-D-galactosaminidase activity [GO:0102148]		2 out of 5	UPI000051E3EE
AFUA_1G04270	AFUB_004600	-1.17579	0.00255065	114.38	56.4101	Q4WJZ6	Q4WJZ6_ASPFU	Vacuolar calcium ion transporter	AFUA_1G04270	Neosartorya fumigata (strain ATCC MYA-4609 / Af293 / CBS 101355 / FGSC A1100) (Aspergillus fumigatus)	462		AAHF01000007;					calcium ion transmembrane transport [GO:0070588]; cellular calcium ion homeostasis [GO:0006874]	fungal-type vacuole membrane [GO:0000329]; integral component of membrane [GO:0016021]	fungal-type vacuole membrane [GO:0000329]; integral component of membrane [GO:0016021]; calcium:proton antiporter activity [GO:0015369]; calcium ion transmembrane transport [GO:0070588]; cellular calcium ion homeostasis [GO:0006874]	calcium:proton antiporter activity [GO:0015369]		2 out of 5	UPI0000F51A6B
AFUA_3G09330	AFUB_039800	-1.17515	5.52608e-06	47.0096	26.4819	Q4WXF5	Q4WXF5_ASPFU	Prenylcysteine lyase, putative	AFUA_3G09330	Neosartorya fumigata (strain ATCC MYA-4609 / Af293 / CBS 101355 / FGSC A1100) (Aspergillus fumigatus)	542		AAHF01000002;					prenylated protein catabolic process [GO:0030327]; prenylcysteine catabolic process [GO:0030328]		lyase activity [GO:0016829]; prenylcysteine oxidase activity [GO:0001735]; prenylated protein catabolic process [GO:0030327]; prenylcysteine catabolic process [GO:0030328]	lyase activity [GO:0016829]; prenylcysteine oxidase activity [GO:0001735]		1 out of 5	UPI000051FD60
AFUA_2G17520	AFUB_033210	-1.17151	0.00432616	23.4744	14.8905	Q4WZB6	Q4WZB6_ASPFU	GNAT family N-acetyltransferase, putative (EC 2.3.1.-)	AFUA_2G17520	Neosartorya fumigata (strain ATCC MYA-4609 / Af293 / CBS 101355 / FGSC A1100) (Aspergillus fumigatus)	220		AAHF01000001;							N-acetyltransferase activity [GO:0008080]; transferase activity, transferring acyl groups other than amino-acyl groups [GO:0016747]	N-acetyltransferase activity [GO:0008080]; transferase activity, transferring acyl groups other than amino-acyl groups [GO:0016747]		1 out of 5	UPI000051FEF9
AFUA_5G07360	AFUB_050010	-1.16867	0.00168758	21.1635	13.6675	Q4WU66	Q4WU66_ASPFU	Amine oxidase (EC 1.4.3.-)	AFUA_5G07360	Neosartorya fumigata (strain ATCC MYA-4609 / Af293 / CBS 101355 / FGSC A1100) (Aspergillus fumigatus)	683		AAHF01000003;					amine metabolic process [GO:0009308]		copper ion binding [GO:0005507]; primary amine oxidase activity [GO:0008131]; quinone binding [GO:0048038]; amine metabolic process [GO:0009308]	copper ion binding [GO:0005507]; primary amine oxidase activity [GO:0008131]; quinone binding [GO:0048038]		2 out of 5	UPI000051FE5E
AFUA_2G00500	AFUB_017560	-1.16837	0.00220157	269.692	120.002	Q4WIV7	Q4WIV7_ASPFU	Uncharacterized protein	AFUA_2G00500	Neosartorya fumigata (strain ATCC MYA-4609 / Af293 / CBS 101355 / FGSC A1100) (Aspergillus fumigatus)	464		AAHF01000008;										1 out of 5	UPI000051ECDA
AFUA_2G04830	AFUB_021860	-1.16802	0.00458828	26.2977	16.5617	Q4WHM9	Q4WHM9_ASPFU	RanGTP-binding protein	AFUA_2G04830	Neosartorya fumigata (strain ATCC MYA-4609 / Af293 / CBS 101355 / FGSC A1100) (Aspergillus fumigatus)	617		AAHF01000008;						cytoplasm [GO:0005737]; nucleus [GO:0005634]	cytoplasm [GO:0005737]; nucleus [GO:0005634]; GTPase regulator activity [GO:0030695]	GTPase regulator activity [GO:0030695]		1 out of 5	UPI0000F5183C
AFUA_1G05470	AFUB_005820	-1.16776	0.00363049	64.7939	35.6721	Q4WJM4	Q4WJM4_ASPFU	Polyprenol reductase (EC 1.3.1.94)	AFUA_1G05470	Neosartorya fumigata (strain ATCC MYA-4609 / Af293 / CBS 101355 / FGSC A1100) (Aspergillus fumigatus)	311		AAHF01000007;					dolichol biosynthetic process [GO:0019408]; dolichol-linked oligosaccharide biosynthetic process [GO:0006488]; polyprenol catabolic process [GO:0016095]	endoplasmic reticulum [GO:0005783]; integral component of membrane [GO:0016021]	endoplasmic reticulum [GO:0005783]; integral component of membrane [GO:0016021]; 3-oxo-5-alpha-steroid 4-dehydrogenase activity [GO:0003865]; dolichol biosynthetic process [GO:0019408]; dolichol-linked oligosaccharide biosynthetic process [GO:0006488]; polyprenol catabolic process [GO:0016095]	3-oxo-5-alpha-steroid 4-dehydrogenase activity [GO:0003865]		3 out of 5	UPI000051FD9B
AFUA_6G12250	AFUB_078260	-1.16562	0.00218895	37.7857	22.535	Q4WLU8	Q4WLU8_ASPFU	Succinyl-CoA:3-ketoacid-coenzyme A transferase (EC 2.8.3.5)	AFUA_6G12250	Neosartorya fumigata (strain ATCC MYA-4609 / Af293 / CBS 101355 / FGSC A1100) (Aspergillus fumigatus)	518		AAHF01000006;					cellular ketone body metabolic process [GO:0046950]; ketone body catabolic process [GO:0046952]	mitochondrion [GO:0005739]	mitochondrion [GO:0005739]; 3-oxoacid CoA-transferase activity [GO:0008260]; CoA-transferase activity [GO:0008410]; cellular ketone body metabolic process [GO:0046950]; ketone body catabolic process [GO:0046952]	3-oxoacid CoA-transferase activity [GO:0008260]; CoA-transferase activity [GO:0008410]		2 out of 5	UPI000051FACB
AFUA_3G07940	AFUB_041180	-1.16344	0.00101331	77.0064	41.8689	Q4WX21	Q4WX21_ASPFU	Phosphoinositide phospholipase C (EC 3.1.4.11)	AFUA_3G07940	Neosartorya fumigata (strain ATCC MYA-4609 / Af293 / CBS 101355 / FGSC A1100) (Aspergillus fumigatus)	652		AAHF01000002;					lipid catabolic process [GO:0016042]; phosphatidylinositol-mediated signaling [GO:0048015]		phosphatidylinositol phospholipase C activity [GO:0004435]; lipid catabolic process [GO:0016042]; phosphatidylinositol-mediated signaling [GO:0048015]	phosphatidylinositol phospholipase C activity [GO:0004435]		2 out of 5	UPI000051F613
AFUA_6G03510	AFUB_094780	-1.16222	0.00365623	114.262	59.822	Q4WD50	Q4WD50_ASPFU	Flavin containing polyamine oxidase, putative	AFUA_6G03510	Neosartorya fumigata (strain ATCC MYA-4609 / Af293 / CBS 101355 / FGSC A1100) (Aspergillus fumigatus)	535		AAHF01000012;							oxidoreductase activity [GO:0016491]	oxidoreductase activity [GO:0016491]		1 out of 5	UPI0000F51CE9
AFUA_3G00310	AFUB_048140	-1.16186	0.00063685	99.5238	52.641	Q4WG12	Q4WG12_ASPFU	Extracellular phytase, putative (EC 3.1.3.8)	AFUA_3G00310	Neosartorya fumigata (strain ATCC MYA-4609 / Af293 / CBS 101355 / FGSC A1100) (Aspergillus fumigatus)	532		AAHF01000010;							3-phytase activity [GO:0016158]; acid phosphatase activity [GO:0003993]	3-phytase activity [GO:0016158]; acid phosphatase activity [GO:0003993]		1 out of 5	UPI000051E91E
AFUA_3G14720	AFUB_034500	-1.16177	0.00204824	28.022	17.6811	Q4WYY8	Q4WYY8_ASPFU	MFS transporter, putative	AFUA_3G14720	Neosartorya fumigata (strain ATCC MYA-4609 / Af293 / CBS 101355 / FGSC A1100) (Aspergillus fumigatus)	579		AAHF01000002;					transmembrane transport [GO:0055085]	integral component of membrane [GO:0016021]; integral component of plasma membrane [GO:0005887]	integral component of membrane [GO:0016021]; integral component of plasma membrane [GO:0005887]; transmembrane transporter activity [GO:0022857]; transmembrane transport [GO:0055085]	transmembrane transporter activity [GO:0022857]		1 out of 5	UPI000052065E
AFUA_6G10900	AFUB_076930	-1.16133	0.00248836	47.6784	27.9203	Q4WM74	Q4WM74_ASPFU	UV-endonuclease UVE-1	AFUA_6G10900	Neosartorya fumigata (strain ATCC MYA-4609 / Af293 / CBS 101355 / FGSC A1100) (Aspergillus fumigatus)	598		AAHF01000006;					mitochondrial DNA repair [GO:0043504]; nucleotide-excision repair [GO:0006289]; response to UV [GO:0009411]	mitochondrion [GO:0005739]; nucleus [GO:0005634]	mitochondrion [GO:0005739]; nucleus [GO:0005634]; endonuclease activity [GO:0004519]; mitochondrial DNA repair [GO:0043504]; nucleotide-excision repair [GO:0006289]; response to UV [GO:0009411]	endonuclease activity [GO:0004519]		1 out of 5	UPI0000520624
AFUA_5G03060	AFUB_051570	-1.16079	0.00416875	68.6962	38.9291	Q4WEH8	Q4WEH8_ASPFU	ACT_7 domain-containing protein	AFUA_5G03060	Neosartorya fumigata (strain ATCC MYA-4609 / Af293 / CBS 101355 / FGSC A1100) (Aspergillus fumigatus)	487		AAHF01000011;					cellular response to L-arginine [GO:1903577]; regulation of intracellular signal transduction [GO:1902531]	cytosol [GO:0005829]	cytosol [GO:0005829]; cellular response to L-arginine [GO:1903577]; regulation of intracellular signal transduction [GO:1902531]			1 out of 5	UPI000051F544
AFUA_3G07870	AFUB_041240	-1.15928	1.50606e-05	867.813	343.124	Q4WX15	Q4WX15_ASPFU	Extracellular serine-rich protein, putative	AFUA_3G07870	Neosartorya fumigata (strain ATCC MYA-4609 / Af293 / CBS 101355 / FGSC A1100) (Aspergillus fumigatus)	801		AAHF01000002;										1 out of 5	UPI0000F51953
AFUA_1G01770	AFUB_002170	-1.15663	0.00490893	69.9654	39.7177	Q4WKP3	Q4WKP3_ASPFU	Short chain oxidoreductase/dehydrogenase, putative	AFUA_1G01770	Neosartorya fumigata (strain ATCC MYA-4609 / Af293 / CBS 101355 / FGSC A1100) (Aspergillus fumigatus)	284		AAHF01000007;							oxidoreductase activity [GO:0016491]	oxidoreductase activity [GO:0016491]		1 out of 5	UPI0000520407
AFUA_4G14190	AFUB_071340	-1.15631	0.00125434	93.4059	50.5321	Q4WQV9	Q4WQV9_ASPFU	Uncharacterized protein	AFUA_4G14190	Neosartorya fumigata (strain ATCC MYA-4609 / Af293 / CBS 101355 / FGSC A1100) (Aspergillus fumigatus)	514		AAHF01000005;										1 out of 5	UPI0000F51C44
AFUA_4G14040	AFUB_071170	-1.15224	0.00142522	205.929	101.904	Q4WQU4	Q4WQU4_ASPFU	Hsp70 family protein	AFUA_4G14040	Neosartorya fumigata (strain ATCC MYA-4609 / Af293 / CBS 101355 / FGSC A1100) (Aspergillus fumigatus)	624		AAHF01000005;							ATP binding [GO:0005524]	ATP binding [GO:0005524]		1 out of 5	UPI000051F760
AFUA_4G08600	AFUB_065690	-1.15047	2.48218e-05	234.62	115.132	Q4WPA5	Q4WPA5_ASPFU	Aldehyde dehydrogenase, putative (EC 1.2.1.3)	AFUA_4G08600	Neosartorya fumigata (strain ATCC MYA-4609 / Af293 / CBS 101355 / FGSC A1100) (Aspergillus fumigatus)	550		AAHF01000005;							aldehyde dehydrogenase (NAD+) activity [GO:0004029]; glyceraldehyde-3-phosphate dehydrogenase (NAD+) (non-phosphorylating) activity [GO:0043878]	aldehyde dehydrogenase (NAD+) activity [GO:0004029]; glyceraldehyde-3-phosphate dehydrogenase (NAD+) (non-phosphorylating) activity [GO:0043878]		1 out of 5	UPI000051E45F
AFUA_4G08370	AFUB_065480	-1.15008	0.00151087	339.015	159.849	Q4WP84	Q4WP84_ASPFU	Uncharacterized protein	AFUA_4G08370	Neosartorya fumigata (strain ATCC MYA-4609 / Af293 / CBS 101355 / FGSC A1100) (Aspergillus fumigatus)	399		AAHF01000005;						integral component of membrane [GO:0016021]	integral component of membrane [GO:0016021]			1 out of 5	UPI000052055D
AFUA_2G11570	AFUB_027320	-1.14983	0.00482442	118.846	64.0139	Q4X114	Q4X114_ASPFU	F-box domain protein	AFUA_2G11570	Neosartorya fumigata (strain ATCC MYA-4609 / Af293 / CBS 101355 / FGSC A1100) (Aspergillus fumigatus)	345		AAHF01000001;										1 out of 5	UPI0000520373
AFUA_1G12340	AFUB_011810	-1.14807	0.00255756	82.5147	47.0778	Q4WSL7	Q4WSL7_ASPFU	Carnitine acetyl transferase	AFUA_1G12340	Neosartorya fumigata (strain ATCC MYA-4609 / Af293 / CBS 101355 / FGSC A1100) (Aspergillus fumigatus)	825		AAHF01000004;					carnitine metabolic process [GO:0009437]	mitochondrion [GO:0005739]	mitochondrion [GO:0005739]; carnitine O-acetyltransferase activity [GO:0004092]; carnitine metabolic process [GO:0009437]	carnitine O-acetyltransferase activity [GO:0004092]		1 out of 5	UPI000051E61B
AFUA_5G05720	AFUB_053270	-1.14677	0.00105325	48.979	29.7907	Q4WTQ4	FYV10_ASPFU	Protein fyv10	fyv10 AFUA_5G05720	Neosartorya fumigata (strain ATCC MYA-4609 / Af293 / CBS 101355 / FGSC A1100) (Aspergillus fumigatus)	411		AAHF01000003;					negative regulation of apoptotic process [GO:0043066]; negative regulation of gluconeogenesis [GO:0045721]; proteasome-mediated ubiquitin-dependent protein catabolic process [GO:0043161]; ubiquitin-dependent protein catabolic process [GO:0006511]	cytoplasm [GO:0005737]; GID complex [GO:0034657]; nucleus [GO:0005634]	cytoplasm [GO:0005737]; GID complex [GO:0034657]; nucleus [GO:0005634]; metal ion binding [GO:0046872]; negative regulation of apoptotic process [GO:0043066]; negative regulation of gluconeogenesis [GO:0045721]; proteasome-mediated ubiquitin-dependent protein catabolic process [GO:0043161]; ubiquitin-dependent protein catabolic process [GO:0006511]	metal ion binding [GO:0046872]		3 out of 5	UPI000153C002
AFUA_3G03640	AFUB_044500	-1.14508	0.00299273	2189.75	862.595	Q4WF31	MIRB_ASPFU	MFS siderochrome iron transporter B	mirB AFUA_3G03640	Neosartorya fumigata (strain ATCC MYA-4609 / Af293 / CBS 101355 / FGSC A1100) (Aspergillus fumigatus)	612		AAHF01000010;					ion transport [GO:0006811]; iron ion homeostasis [GO:0055072]; transmembrane transport [GO:0055085]	cell tip [GO:0051286]; cytoplasmic vesicle membrane [GO:0030659]; integral component of membrane [GO:0016021]; integral component of plasma membrane [GO:0005887]	cell tip [GO:0051286]; cytoplasmic vesicle membrane [GO:0030659]; integral component of membrane [GO:0016021]; integral component of plasma membrane [GO:0005887]; transmembrane transporter activity [GO:0022857]; ion transport [GO:0006811]; iron ion homeostasis [GO:0055072]; transmembrane transport [GO:0055085]	transmembrane transporter activity [GO:0022857]		5 out of 5	UPI000051E6F6
AFUA_8G04920	AFUB_082570	-1.14489	0.00101999	0.326912	3.11611	Q4WCC4	Q4WCC4_ASPFU	LEA domain protein	AFUA_8G04920	Neosartorya fumigata (strain ATCC MYA-4609 / Af293 / CBS 101355 / FGSC A1100) (Aspergillus fumigatus)	1236		AAHF01000013;						integral component of membrane [GO:0016021]	integral component of membrane [GO:0016021]			1 out of 5	UPI00005202A0
AFUA_4G14050	AFUB_071180	-1.14372	0.00222534	224.032	115.172	Q4WQU5	Q4WQU5_ASPFU	Uncharacterized protein	AFUA_4G14050	Neosartorya fumigata (strain ATCC MYA-4609 / Af293 / CBS 101355 / FGSC A1100) (Aspergillus fumigatus)	446		AAHF01000005;										1 out of 5	UPI000051E903
AFUA_4G06730	AFUB_063800	-1.14172	0.00218989	35.0863	22.61	Q4WNR9	Q4WNR9_ASPFU	Uncharacterized protein	AFUA_4G06730	Neosartorya fumigata (strain ATCC MYA-4609 / Af293 / CBS 101355 / FGSC A1100) (Aspergillus fumigatus)	425		AAHF01000005;										1 out of 5	UPI0000F51C30
AFUA_2G04840	AFUB_021870	-1.14166	0.000391661	124.258	68.8765	Q4WHM8	Q4WHM8_ASPFU	BSD domain protein	AFUA_2G04840	Neosartorya fumigata (strain ATCC MYA-4609 / Af293 / CBS 101355 / FGSC A1100) (Aspergillus fumigatus)	411		AAHF01000008;										1 out of 5	UPI000051EF55
AFUA_3G01580	AFUB_046830	-1.14095	0.000242675	1144.65	481.194	Q4WFN7	Q4WFN7_ASPFU	GMC oxidoreductase, putative	AFUA_3G01580	Neosartorya fumigata (strain ATCC MYA-4609 / Af293 / CBS 101355 / FGSC A1100) (Aspergillus fumigatus)	646		AAHF01000010;							flavin adenine dinucleotide binding [GO:0050660]; oxidoreductase activity, acting on CH-OH group of donors [GO:0016614]	flavin adenine dinucleotide binding [GO:0050660]; oxidoreductase activity, acting on CH-OH group of donors [GO:0016614]	BINDING 244; /note="FAD; via amide nitrogen and carbonyl oxygen"; /evidence="ECO:0000256|PIRSR:PIRSR000137-2"	1 out of 5	UPI000051F794
AFUA_5G09860	AFUB_057420	-1.13988	0.000142727	122.027	67.9116	Q4WUW0	Q4WUW0_ASPFU	S-formylglutathione hydrolase (EC 3.1.2.12)	AFUA_5G09860	Neosartorya fumigata (strain ATCC MYA-4609 / Af293 / CBS 101355 / FGSC A1100) (Aspergillus fumigatus)	287		AAHF01000003;					formaldehyde catabolic process [GO:0046294]	cytosol [GO:0005829]	cytosol [GO:0005829]; carboxylic ester hydrolase activity [GO:0052689]; S-formylglutathione hydrolase activity [GO:0018738]; formaldehyde catabolic process [GO:0046294]	carboxylic ester hydrolase activity [GO:0052689]; S-formylglutathione hydrolase activity [GO:0018738]		2 out of 5	UPI000051E414
AFUA_3G10065	AFUB_039110	-1.13945	0.0016638	131.254	72.521	A4D9E8	A4D9E8_ASPFU	EAF domain-containing protein	AFUA_3G10065	Neosartorya fumigata (strain ATCC MYA-4609 / Af293 / CBS 101355 / FGSC A1100) (Aspergillus fumigatus)	436		AAHF01000002;										1 out of 5	UPI0000F5199A
AFUA_7G00540	AFUB_087130	-1.13936	0.00233807	51.852	32.2579	Q4WA98	Q4WA98_ASPFU	Integral membrane protein	AFUA_7G00540	Neosartorya fumigata (strain ATCC MYA-4609 / Af293 / CBS 101355 / FGSC A1100) (Aspergillus fumigatus)	437		AAHF01000015;						extracellular region [GO:0005576]; integral component of membrane [GO:0016021]	extracellular region [GO:0005576]; integral component of membrane [GO:0016021]; peptidase activity [GO:0008233]	peptidase activity [GO:0008233]		1 out of 5	UPI0000F5188D
AFUA_8G02760	AFUB_083830	-1.13928	0.000368528	410.728	198.929	Q4WBL9	Q4WBL9_ASPFU	Mitochondrial ornithine carrier protein AmcA/Ort1, putative	AFUA_8G02760	Neosartorya fumigata (strain ATCC MYA-4609 / Af293 / CBS 101355 / FGSC A1100) (Aspergillus fumigatus)	324		AAHF01000014;					cellular response to iron ion starvation [GO:0010106]; mitochondrial L-ornithine transmembrane transport [GO:1990575]	integral component of membrane [GO:0016021]	integral component of membrane [GO:0016021]; L-ornithine transmembrane transporter activity [GO:0000064]; cellular response to iron ion starvation [GO:0010106]; mitochondrial L-ornithine transmembrane transport [GO:1990575]	L-ornithine transmembrane transporter activity [GO:0000064]		1 out of 5	UPI000051E5D6
AFUA_1G04780	AFUB_005120	-1.13882	0.00406019	40.8056	26.2047	Q4WJU3	Q4WJU3_ASPFU	Peroxisomal ABC transporter (PXA1), putative	AFUA_1G04780	Neosartorya fumigata (strain ATCC MYA-4609 / Af293 / CBS 101355 / FGSC A1100) (Aspergillus fumigatus)	829		AAHF01000007;						integral component of membrane [GO:0016021]	integral component of membrane [GO:0016021]; ATP binding [GO:0005524]; ATPase activity [GO:0016887]; ATPase-coupled transmembrane transporter activity [GO:0042626]	ATPase activity [GO:0016887]; ATPase-coupled transmembrane transporter activity [GO:0042626]; ATP binding [GO:0005524]		1 out of 5	UPI000051F881
AFUA_2G14840	AFUB_018840	-1.13882	0.00107742	29.4886	19.5581	Q4X037	Q4X037_ASPFU	Glucose oxidase, putative (EC 1.1.3.-)	AFUA_2G14840	Neosartorya fumigata (strain ATCC MYA-4609 / Af293 / CBS 101355 / FGSC A1100) (Aspergillus fumigatus)	636		AAHF01000001;							flavin adenine dinucleotide binding [GO:0050660]; oxidoreductase activity, acting on CH-OH group of donors [GO:0016614]	flavin adenine dinucleotide binding [GO:0050660]; oxidoreductase activity, acting on CH-OH group of donors [GO:0016614]	BINDING 300; /note="FAD; via amide nitrogen and carbonyl oxygen"; /evidence="ECO:0000256|PIRSR:PIRSR000137-2"	1 out of 5	UPI000051FEF4
AFUA_1G14710	AFUB_014260	-1.13758	0.00183719	52.823	32.808	Q4WRY0	Q4WRY0_ASPFU	Beta-glucosidase, putative	AFUA_1G14710	Neosartorya fumigata (strain ATCC MYA-4609 / Af293 / CBS 101355 / FGSC A1100) (Aspergillus fumigatus)	483		AAHF01000004;					carbohydrate metabolic process [GO:0005975]		beta-glucosidase activity [GO:0008422]; carbohydrate metabolic process [GO:0005975]	beta-glucosidase activity [GO:0008422]		1 out of 5	UPI000051F927
AFUA_6G14060	AFUB_000690	-1.13729	0.000103943	385.978	189.248	Q4WLC2	Q4WLC2_ASPFU	Uncharacterized protein	AFUA_6G14060	Neosartorya fumigata (strain ATCC MYA-4609 / Af293 / CBS 101355 / FGSC A1100) (Aspergillus fumigatus)	320		AAHF01000006;						integral component of membrane [GO:0016021]	integral component of membrane [GO:0016021]			1 out of 5	UPI000051F35A
AFUA_2G08010	AFUB_024020	-1.13701	0.00395637	55.0794	33.9745	Q4X217	Q4X217_ASPFU	Uncharacterized protein	AFUA_2G08010	Neosartorya fumigata (strain ATCC MYA-4609 / Af293 / CBS 101355 / FGSC A1100) (Aspergillus fumigatus)	580		AAHF01000001;										1 out of 5	UPI000051FCB5
AFUA_3G08660	AFUB_040430	-1.13581	0.00302376	879.971	390.31	Q4WX92	Q4WX92_ASPFU	Isocitrate dehydrogenase [NADP] (EC 1.1.1.42)	AFUA_3G08660	Neosartorya fumigata (strain ATCC MYA-4609 / Af293 / CBS 101355 / FGSC A1100) (Aspergillus fumigatus)	501		AAHF01000002;					isocitrate metabolic process [GO:0006102]; NADP metabolic process [GO:0006739]; tricarboxylic acid cycle [GO:0006099]	mitochondrion [GO:0005739]	mitochondrion [GO:0005739]; isocitrate dehydrogenase (NADP+) activity [GO:0004450]; magnesium ion binding [GO:0000287]; NAD binding [GO:0051287]; isocitrate metabolic process [GO:0006102]; NADP metabolic process [GO:0006739]; tricarboxylic acid cycle [GO:0006099]	isocitrate dehydrogenase (NADP+) activity [GO:0004450]; magnesium ion binding [GO:0000287]; NAD binding [GO:0051287]	BINDING 169; /note="Substrate"; /evidence="ECO:0000256|PIRSR:PIRSR000108-2"; BINDING 174; /note="NADP"; /evidence="ECO:0000256|PIRSR:PIRSR000108-4"; BINDING 201; /note="Substrate"; /evidence="ECO:0000256|PIRSR:PIRSR000108-2"; BINDING 224; /note="Substrate"; /evidence="ECO:0000256|PIRSR:PIRSR000108-2"; BINDING 350; /note="NADP"; /evidence="ECO:0000256|PIRSR:PIRSR000108-4"; BINDING 418; /note="NADP…	3 out of 5	UPI000051F154
AFUA_4G09730	AFUB_066840	-1.13454	0.000789534	73.2573	44.2934	Q4WPL9	Q4WPL9_ASPFU	Mitochondrial inner membrane metallopeptidase Oma1, putative	AFUA_4G09730	Neosartorya fumigata (strain ATCC MYA-4609 / Af293 / CBS 101355 / FGSC A1100) (Aspergillus fumigatus)	385		AAHF01000005;							metal ion binding [GO:0046872]; metalloendopeptidase activity [GO:0004222]	metal ion binding [GO:0046872]; metalloendopeptidase activity [GO:0004222]		1 out of 5	UPI0000F51C06
AFUA_4G09150	AFUB_066250	-1.13168	0.00303014	14.6906	10.8093	Q4WPG2	Q4WPG2_ASPFU	ABC multidrug transporter, putative (EC 3.6.3.-)	AFUA_4G09150	Neosartorya fumigata (strain ATCC MYA-4609 / Af293 / CBS 101355 / FGSC A1100) (Aspergillus fumigatus)	1397		AAHF01000005;					transmembrane transport [GO:0055085]	integral component of membrane [GO:0016021]; membrane [GO:0016020]	integral component of membrane [GO:0016021]; membrane [GO:0016020]; ATP binding [GO:0005524]; ATPase activity [GO:0016887]; ATPase-coupled transmembrane transporter activity [GO:0042626]; transmembrane transport [GO:0055085]	ATPase activity [GO:0016887]; ATPase-coupled transmembrane transporter activity [GO:0042626]; ATP binding [GO:0005524]		2 out of 5	UPI000051E475
AFUA_5G05820	AFUB_053360	-1.13061	0.000885483	167.059	93.3341	Q4WTR4	Q4WTR4_ASPFU	Homoserine kinase (EC 2.7.1.39)	AFUA_5G05820	Neosartorya fumigata (strain ATCC MYA-4609 / Af293 / CBS 101355 / FGSC A1100) (Aspergillus fumigatus)	355		AAHF01000003;					threonine biosynthetic process [GO:0009088]		ATP binding [GO:0005524]; homoserine kinase activity [GO:0004413]; threonine biosynthetic process [GO:0009088]	ATP binding [GO:0005524]; homoserine kinase activity [GO:0004413]		2 out of 5	UPI0000F51B81
AFUA_4G13710	AFUB_067290	-1.12866	0.000508359	34.8461	23.3387	Q4WQR2	Q4WQR2_ASPFU	Uncharacterized protein	AFUA_4G13710	Neosartorya fumigata (strain ATCC MYA-4609 / Af293 / CBS 101355 / FGSC A1100) (Aspergillus fumigatus)	481		AAHF01000005;							acetylglucosaminyltransferase activity [GO:0008375]	acetylglucosaminyltransferase activity [GO:0008375]		1 out of 5	UPI000051F9E6
AFUA_2G13970	AFUB_029600	-1.12812	0.00343791	36.7286	24.6278	Q4X0C3	Q4X0C3_ASPFU	Uncharacterized protein	AFUA_2G13970	Neosartorya fumigata (strain ATCC MYA-4609 / Af293 / CBS 101355 / FGSC A1100) (Aspergillus fumigatus)	585		AAHF01000001;					cardiolipin acyl-chain remodeling [GO:0035965]; inner mitochondrial membrane organization [GO:0007007]	mitochondrial membrane [GO:0031966]	mitochondrial membrane [GO:0031966]; 1-acylglycerophosphocholine O-acyltransferase activity [GO:0047184]; O-acyltransferase activity [GO:0008374]; cardiolipin acyl-chain remodeling [GO:0035965]; inner mitochondrial membrane organization [GO:0007007]	1-acylglycerophosphocholine O-acyltransferase activity [GO:0047184]; O-acyltransferase activity [GO:0008374]		1 out of 5	UPI000051F306
AFUA_1G09240	AFUB_004230	-1.1248	0.000338624	31.3866	21.4977	Q4WTH9	Q4WTH9_ASPFU	ATP dependent RNA helicase, putative (EC 3.6.1.-)	AFUA_1G09240	Neosartorya fumigata (strain ATCC MYA-4609 / Af293 / CBS 101355 / FGSC A1100) (Aspergillus fumigatus)	639		AAHF01000004;						catalytic step 2 spliceosome [GO:0071013]	catalytic step 2 spliceosome [GO:0071013]; ATP binding [GO:0005524]; helicase activity [GO:0004386]; RNA binding [GO:0003723]	ATP binding [GO:0005524]; helicase activity [GO:0004386]; RNA binding [GO:0003723]		1 out of 5	UPI000051F6AE
AFUA_6G14310	AFUB_000440	-1.12326	0.000221893	34.7071	23.637	Q4WL97	Q4WL97_ASPFU	5'-nucleotidase, putative	AFUA_6G14310	Neosartorya fumigata (strain ATCC MYA-4609 / Af293 / CBS 101355 / FGSC A1100) (Aspergillus fumigatus)	668		AAHF01000006;					nucleotide catabolic process [GO:0009166]		hydrolase activity [GO:0016787]; nucleotide binding [GO:0000166]; nucleotide catabolic process [GO:0009166]	hydrolase activity [GO:0016787]; nucleotide binding [GO:0000166]		1 out of 5	UPI000051F100
AFUA_3G06390	AFUB_035650	-1.12294	0.00223292	42.3188	28.3261	Q4WWM4	Q4WWM4_ASPFU	2-dehydropantoate 2-reductase, putative (EC 1.1.1.169)	AFUA_3G06390	Neosartorya fumigata (strain ATCC MYA-4609 / Af293 / CBS 101355 / FGSC A1100) (Aspergillus fumigatus)	414		AAHF01000002;					pantothenate biosynthetic process [GO:0015940]		2-dehydropantoate 2-reductase activity [GO:0008677]; NADP binding [GO:0050661]; pantothenate biosynthetic process [GO:0015940]	2-dehydropantoate 2-reductase activity [GO:0008677]; NADP binding [GO:0050661]		1 out of 5	UPI000051EC60
AFUA_7G08590	AFUB_097740	-1.12278	0.00467367	189.78	107.591	Q4WH73	Q4WH73_ASPFU	Uncharacterized protein	AFUA_7G08590	Neosartorya fumigata (strain ATCC MYA-4609 / Af293 / CBS 101355 / FGSC A1100) (Aspergillus fumigatus)	509		AAHF01000009;										1 out of 5	UPI000051F80D
AFUA_2G08340	AFUB_024290	-1.12231	0.00225494	50.238	33.0691	Q4X1Y5	Q4X1Y5_ASPFU	Uncharacterized protein	AFUA_2G08340	Neosartorya fumigata (strain ATCC MYA-4609 / Af293 / CBS 101355 / FGSC A1100) (Aspergillus fumigatus)	415		AAHF01000001;										1 out of 5	UPI00005205B4
AFUA_6G06800	AFUB_072730	-1.12214	0.00427587	128.993	76.3654	Q4WNC9	P20D1_ASPFU	Probable carboxypeptidase AFUA_6G06800 (EC 3.4.17.-) (Peptidase M20 domain-containing protein AFUA_6G06800)	AFUA_6G06800	Neosartorya fumigata (strain ATCC MYA-4609 / Af293 / CBS 101355 / FGSC A1100) (Aspergillus fumigatus)	440		AAHF01000006;						extracellular region [GO:0005576]	extracellular region [GO:0005576]; metal ion binding [GO:0046872]; peptidase activity [GO:0008233]	metal ion binding [GO:0046872]; peptidase activity [GO:0008233]		2 out of 5	UPI000051F82C
AFUA_6G07630	AFUB_073590	-1.12179	0.000846928	18.1421	13.3101	Q4WN48	Q4WN48_ASPFU	Dynamin GTPase, putative (EC 3.6.5.5)	AFUA_6G07630	Neosartorya fumigata (strain ATCC MYA-4609 / Af293 / CBS 101355 / FGSC A1100) (Aspergillus fumigatus)	814		AAHF01000006;					dynamin family protein polymerization involved in mitochondrial fission [GO:0003374]; membrane fusion [GO:0061025]; mitochondrial fission [GO:0000266]; organelle fission [GO:0048285]; peroxisome fission [GO:0016559]; peroxisome organization [GO:0007031]	cytoplasm [GO:0005737]; membrane [GO:0016020]; mitochondrial membrane [GO:0031966]; peroxisome [GO:0005777]	cytoplasm [GO:0005737]; membrane [GO:0016020]; mitochondrial membrane [GO:0031966]; peroxisome [GO:0005777]; GTP binding [GO:0005525]; GTPase activity [GO:0003924]; microtubule binding [GO:0008017]; dynamin family protein polymerization involved in mitochondrial fission [GO:0003374]; membrane fusion [GO:0061025]; mitochondrial fission [GO:0000266]; organelle fission [GO:0048285]; peroxisome fissi…	GTPase activity [GO:0003924]; GTP binding [GO:0005525]; microtubule binding [GO:0008017]		2 out of 5	UPI000051EE6A
AFUA_2G14630	AFUB_030270	-1.12103	0.00371012	88.2861	54.6073	Q4X058	Q4X058_ASPFU	Cell wall glycosyl hydrolase YteR, putative (EC 2.5.1.-)	AFUA_2G14630	Neosartorya fumigata (strain ATCC MYA-4609 / Af293 / CBS 101355 / FGSC A1100) (Aspergillus fumigatus)	384		AAHF01000001;							hydrolase activity [GO:0016787]; transferase activity [GO:0016740]	hydrolase activity [GO:0016787]; transferase activity [GO:0016740]		1 out of 5	UPI000051FCD9
AFUA_5G07730	AFUB_055260	-1.12027	0.000584741	47.3491	31.4913	Q4WUA1	Q4WUA1_ASPFU	Uncharacterized protein	AFUA_5G07730	Neosartorya fumigata (strain ATCC MYA-4609 / Af293 / CBS 101355 / FGSC A1100) (Aspergillus fumigatus)	291		AAHF01000003;					coenzyme A biosynthetic process [GO:0015937]		dephospho-CoA kinase activity [GO:0004140]; coenzyme A biosynthetic process [GO:0015937]	dephospho-CoA kinase activity [GO:0004140]		1 out of 5	UPI000051F71F
AFUA_3G03440	AFUB_044500	-1.12002	0.00291822	1589.15	739.452	Q4WF51	Q4WF51_ASPFU	MFS siderophore iron transporter, putative	AFUA_3G03440	Neosartorya fumigata (strain ATCC MYA-4609 / Af293 / CBS 101355 / FGSC A1100) (Aspergillus fumigatus)	598		AAHF01000010;					cellular response to iron ion starvation [GO:0010106]; transmembrane transport [GO:0055085]	integral component of membrane [GO:0016021]; integral component of plasma membrane [GO:0005887]	integral component of membrane [GO:0016021]; integral component of plasma membrane [GO:0005887]; transmembrane transporter activity [GO:0022857]; cellular response to iron ion starvation [GO:0010106]; transmembrane transport [GO:0055085]	transmembrane transporter activity [GO:0022857]		1 out of 5	UPI0000F51CB1
AFUA_7G01370	AFUB_087940	-1.11994	0.00129845	125.417	75.1612	Q4WAH9	Q4WAH9_ASPFU	Thiosulfate sulfurtransferase, putative (EC 2.8.1.1)	AFUA_7G01370	Neosartorya fumigata (strain ATCC MYA-4609 / Af293 / CBS 101355 / FGSC A1100) (Aspergillus fumigatus)	338		AAHF01000015;					transsulfuration [GO:0019346]	mitochondrion [GO:0005739]	mitochondrion [GO:0005739]; thiosulfate sulfurtransferase activity [GO:0004792]; transsulfuration [GO:0019346]	thiosulfate sulfurtransferase activity [GO:0004792]		1 out of 5	UPI000051F4E8
AFUA_1G09050	AFUB_008470	-1.11958	0.00232409	147.863	86.9969	Q4WTJ8	Q4WTJ8_ASPFU	Phosphatidyl-N-methylethanolamine N-methyltransferase (EC 2.1.1.71) (Phospholipid methyltransferase) (PLMT)	AFUA_1G09050	Neosartorya fumigata (strain ATCC MYA-4609 / Af293 / CBS 101355 / FGSC A1100) (Aspergillus fumigatus)	195		AAHF01000004;					methylation [GO:0032259]; phosphatidylcholine biosynthetic process [GO:0006656]	endoplasmic reticulum membrane [GO:0005789]; integral component of membrane [GO:0016021]; mitochondrial membrane [GO:0031966]	endoplasmic reticulum membrane [GO:0005789]; integral component of membrane [GO:0016021]; mitochondrial membrane [GO:0031966]; phosphatidyl-N-dimethylethanolamine N-methyltransferase activity [GO:0080101]; phosphatidyl-N-methylethanolamine N-methyltransferase activity [GO:0000773]; methylation [GO:0032259]; phosphatidylcholine biosynthetic process [GO:0006656]	phosphatidyl-N-dimethylethanolamine N-methyltransferase activity [GO:0080101]; phosphatidyl-N-methylethanolamine N-methyltransferase activity [GO:0000773]		3 out of 5	UPI000051E876
AFUA_3G10450	AFUB_038710	-1.11908	0.000533575	33.8208	23.398	Q4WXR7	Q4WXR7_ASPFU	CID domain-containing protein	AFUA_3G10450	Neosartorya fumigata (strain ATCC MYA-4609 / Af293 / CBS 101355 / FGSC A1100) (Aspergillus fumigatus)	816		AAHF01000002;					RNA processing [GO:0006396]		RNA binding [GO:0003723]; RNA processing [GO:0006396]	RNA binding [GO:0003723]		1 out of 5	UPI000051EC2C
AFUA_6G06680	AFUB_072610	-1.11848	0.00423037	36.8468	25.2167	Q4WNE2	Q4WNE2_ASPFU	MFS transporter, putative	AFUA_6G06680	Neosartorya fumigata (strain ATCC MYA-4609 / Af293 / CBS 101355 / FGSC A1100) (Aspergillus fumigatus)	558		AAHF01000006;					drug transmembrane transport [GO:0006855]	integral component of plasma membrane [GO:0005887]	integral component of plasma membrane [GO:0005887]; xenobiotic transmembrane transporter activity [GO:0042910]; drug transmembrane transport [GO:0006855]	xenobiotic transmembrane transporter activity [GO:0042910]		1 out of 5	UPI0000F51A08
AFUA_5G04330	AFUB_052850	-1.11796	0.00128842	217.167	124.637	Q4WEV5	Q4WEV5_ASPFU	Aminopeptidase (EC 3.4.11.-)	AFUA_5G04330	Neosartorya fumigata (strain ATCC MYA-4609 / Af293 / CBS 101355 / FGSC A1100) (Aspergillus fumigatus)	967		AAHF01000011;					peptide catabolic process [GO:0043171]; proteolysis [GO:0006508]	cytoplasm [GO:0005737]	cytoplasm [GO:0005737]; metalloaminopeptidase activity [GO:0070006]; peptide binding [GO:0042277]; zinc ion binding [GO:0008270]; peptide catabolic process [GO:0043171]; proteolysis [GO:0006508]	metalloaminopeptidase activity [GO:0070006]; peptide binding [GO:0042277]; zinc ion binding [GO:0008270]		2 out of 5	UPI0000520342
AFUA_1G07620	AFUB_007940	-1.11768	0.00129383	26.5163	18.9064	Q4WJ12	Q4WJ12_ASPFU	SAE2 domain-containing protein	AFUA_1G07620	Neosartorya fumigata (strain ATCC MYA-4609 / Af293 / CBS 101355 / FGSC A1100) (Aspergillus fumigatus)	747		AAHF01000007;					DNA double-strand break processing involved in repair via single-strand annealing [GO:0010792]; double-strand break repair via homologous recombination [GO:0000724]	nucleus [GO:0005634]; site of double-strand break [GO:0035861]	nucleus [GO:0005634]; site of double-strand break [GO:0035861]; damaged DNA binding [GO:0003684]; double-strand/single-strand DNA junction binding [GO:0000406]; double-stranded DNA binding [GO:0003690]; flap-structured DNA binding [GO:0070336]; single-stranded DNA binding [GO:0003697]; single-stranded DNA endodeoxyribonuclease activity [GO:0000014]; Y-form DNA binding [GO:0000403]; DNA double-str…	damaged DNA binding [GO:0003684]; double-strand/single-strand DNA junction binding [GO:0000406]; double-stranded DNA binding [GO:0003690]; flap-structured DNA binding [GO:0070336]; single-stranded DNA binding [GO:0003697]; single-stranded DNA endodeoxyribonuclease activity [GO:0000014]; Y-form DNA binding [GO:0000403]		2 out of 5	UPI000051EEFA
AFUA_1G09470	AFUB_008920	-1.11439	0.00354765	285.061	161.927	Q4WTF6	Q4WTF6_ASPFU	Alanine--glyoxylate aminotransferase (EC 2.6.1.44) (EC 2.6.1.51)	AFUA_1G09470	Neosartorya fumigata (strain ATCC MYA-4609 / Af293 / CBS 101355 / FGSC A1100) (Aspergillus fumigatus)	386		AAHF01000004;					glycine biosynthetic process, by transamination of glyoxylate [GO:0019265]	peroxisome [GO:0005777]	peroxisome [GO:0005777]; alanine-glyoxylate transaminase activity [GO:0008453]; serine-pyruvate transaminase activity [GO:0004760]; glycine biosynthetic process, by transamination of glyoxylate [GO:0019265]	alanine-glyoxylate transaminase activity [GO:0008453]; serine-pyruvate transaminase activity [GO:0004760]		2 out of 5	UPI000051FBAC
AFUA_3G11780	AFUB_037410	-1.11351	0.00403989	11.9982	9.37288	Q4WY48	Q4WY48_ASPFU	Beta-N-acetylglucosaminidase, putative (EC 3.2.1.52)	AFUA_3G11780	Neosartorya fumigata (strain ATCC MYA-4609 / Af293 / CBS 101355 / FGSC A1100) (Aspergillus fumigatus)	814		AAHF01000002;					peptidoglycan turnover [GO:0009254]; polysaccharide catabolic process [GO:0000272]		beta-N-acetylhexosaminidase activity [GO:0004563]; N-acetyl-beta-D-galactosaminidase activity [GO:0102148]; N-acetyltransferase activity [GO:0008080]; peptidoglycan turnover [GO:0009254]; polysaccharide catabolic process [GO:0000272]	beta-N-acetylhexosaminidase activity [GO:0004563]; N-acetyl-beta-D-galactosaminidase activity [GO:0102148]; N-acetyltransferase activity [GO:0008080]		1 out of 5	UPI00005201C9
AFUA_5G09510	AFUB_057060	-1.11064	0.00319472	82.3711	53.3369	Q4WUS6	Q4WUS6_ASPFU	Uncharacterized protein	AFUA_5G09510	Neosartorya fumigata (strain ATCC MYA-4609 / Af293 / CBS 101355 / FGSC A1100) (Aspergillus fumigatus)	561		AAHF01000003;					long-chain fatty acid metabolic process [GO:0001676]; long-chain fatty-acyl-CoA metabolic process [GO:0035336]	endoplasmic reticulum [GO:0005783]; integral component of membrane [GO:0016021]; lipid droplet [GO:0005811]; membrane [GO:0016020]; plasma membrane [GO:0005886]	endoplasmic reticulum [GO:0005783]; integral component of membrane [GO:0016021]; lipid droplet [GO:0005811]; membrane [GO:0016020]; plasma membrane [GO:0005886]; long-chain fatty acid-CoA ligase activity [GO:0004467]; long-chain fatty acid metabolic process [GO:0001676]; long-chain fatty-acyl-CoA metabolic process [GO:0035336]	long-chain fatty acid-CoA ligase activity [GO:0004467]		2 out of 5	UPI000051EB05
AFUA_5G11240	AFUB_058800	-1.1102	0.00100874	166.626	100.827	Q4WV89	Q4WV89_ASPFU	Oxidoreductase, short chain dehydrogenase/reductase family	AFUA_5G11240	Neosartorya fumigata (strain ATCC MYA-4609 / Af293 / CBS 101355 / FGSC A1100) (Aspergillus fumigatus)	273		AAHF01000003;					oxidation-reduction process [GO:0055114]	cytosol [GO:0005829]	cytosol [GO:0005829]; oxidoreductase activity [GO:0016491]; oxidation-reduction process [GO:0055114]	oxidoreductase activity [GO:0016491]		1 out of 5	UPI000051EB13
AFUA_1G04860	AFUB_005200	-1.10745	0.00379945	119.171	75.6424	Q4WJT5	Q4WJT5_ASPFU	Rhodopsin family protein	AFUA_1G04860	Neosartorya fumigata (strain ATCC MYA-4609 / Af293 / CBS 101355 / FGSC A1100) (Aspergillus fumigatus)	135		AAHF01000007;										1 out of 5	UPI0000F51A3E
AFUA_6G08130	AFUB_074110	-1.10722	0.00477324	119.606	75.5601	Q4WMZ9	Q4WMZ9_ASPFU	Uncharacterized protein	AFUA_6G08130	Neosartorya fumigata (strain ATCC MYA-4609 / Af293 / CBS 101355 / FGSC A1100) (Aspergillus fumigatus)	669		AAHF01000006;										1 out of 5	UPI000052063C
AFUA_3G08110	AFUB_041000	-1.10696	0.00314463	3423.1	1591.25	Q4WX38	Q4WX38_ASPFU	Cell wall protein, putative	AFUA_3G08110	Neosartorya fumigata (strain ATCC MYA-4609 / Af293 / CBS 101355 / FGSC A1100) (Aspergillus fumigatus)	615		AAHF01000002;										1 out of 5	UPI000051FF99
AFUA_3G08340	AFUB_040760	-1.10585	0.00449953	52.9576	36.6484	Q4WX61	Q4WX61_ASPFU	DUF1746 domain-containing protein	AFUA_3G08340	Neosartorya fumigata (strain ATCC MYA-4609 / Af293 / CBS 101355 / FGSC A1100) (Aspergillus fumigatus)	331		AAHF01000002;					protein processing [GO:0016485]; regulation of protein glycosylation [GO:0060049]; sterol regulatory element binding protein cleavage [GO:0035103]	Dsc E3 ubiquitin ligase complex [GO:0044695]; integral component of membrane [GO:0016021]	Dsc E3 ubiquitin ligase complex [GO:0044695]; integral component of membrane [GO:0016021]; protein processing [GO:0016485]; regulation of protein glycosylation [GO:0060049]; sterol regulatory element binding protein cleavage [GO:0035103]			2 out of 5	UPI000051F14E
AFUA_2G11490	AFUB_027240	-1.10444	0.00275312	38.8898	27.6526	Q4X122	NAGS_ASPFU	Amino-acid acetyltransferase, mitochondrial (EC 2.3.1.1) (Arginine-requiring protein 2) (Glutamate N-acetyltransferase) (N-acetylglutamate synthase) (AGS) (NAGS)	arg2 AFUA_2G11490	Neosartorya fumigata (strain ATCC MYA-4609 / Af293 / CBS 101355 / FGSC A1100) (Aspergillus fumigatus)	716		AAHF01000001;					arginine biosynthetic process [GO:0006526]; phosphorylation [GO:0016310]	mitochondrial matrix [GO:0005759]	mitochondrial matrix [GO:0005759]; acetyl-CoA:L-glutamate N-acetyltransferase activity [GO:0004042]; arginine binding [GO:0034618]; methione N-acyltransferase activity [GO:0103045]; arginine biosynthetic process [GO:0006526]; phosphorylation [GO:0016310]	acetyl-CoA:L-glutamate N-acetyltransferase activity [GO:0004042]; arginine binding [GO:0034618]; methione N-acyltransferase activity [GO:0103045]		3 out of 5	UPI0000F518E1
AFUA_4G06620	AFUB_063700	-1.10048	0.000371579	5041.15	2329.82	Q4WNQ8	Q4WNQ8_ASPFU	Glutamate dehydrogenase	AFUA_4G06620	Neosartorya fumigata (strain ATCC MYA-4609 / Af293 / CBS 101355 / FGSC A1100) (Aspergillus fumigatus)	458		AAHF01000005;					glutamate biosynthetic process [GO:0006537]	cytosol [GO:0005829]	cytosol [GO:0005829]; glutamate dehydrogenase (NADP+) activity [GO:0004354]; nucleotide binding [GO:0000166]; glutamate biosynthetic process [GO:0006537]	glutamate dehydrogenase (NADP+) activity [GO:0004354]; nucleotide binding [GO:0000166]	BINDING 78; /note="Substrate"; /evidence="ECO:0000256|PIRSR:PIRSR000185-2"; BINDING 99; /note="Substrate"; /evidence="ECO:0000256|PIRSR:PIRSR000185-2"; BINDING 102; /note="Substrate"; /evidence="ECO:0000256|PIRSR:PIRSR000185-2"; BINDING 153; /note="Substrate; via carbonyl oxygen"; /evidence="ECO:0000256|PIRSR:PIRSR000185-2"; BINDING 197; /note="NAD"; /evidence="ECO:0000256|PIRSR:PIRSR000185-2"; B…	2 out of 5	UPI000051EDB1
AFUA_3G12510	AFUB_036660	-1.1001	0.00313519	66.7026	45.9892	Q4WYC1	Q4WYC1_ASPFU	Vesicular-fusion protein SEC18 (EC 3.6.4.6)	AFUA_3G12510	Neosartorya fumigata (strain ATCC MYA-4609 / Af293 / CBS 101355 / FGSC A1100) (Aspergillus fumigatus)	770		AAHF01000002;					Golgi to plasma membrane protein transport [GO:0043001]; Golgi vesicle docking [GO:0048211]; intra-Golgi vesicle-mediated transport [GO:0006891]; SNARE complex disassembly [GO:0035494]	Golgi stack [GO:0005795]	Golgi stack [GO:0005795]; ATP binding [GO:0005524]; ATPase activity [GO:0016887]; Golgi to plasma membrane protein transport [GO:0043001]; Golgi vesicle docking [GO:0048211]; intra-Golgi vesicle-mediated transport [GO:0006891]; SNARE complex disassembly [GO:0035494]	ATPase activity [GO:0016887]; ATP binding [GO:0005524]		2 out of 5	UPI000051F394
AFUA_4G04680	AFUB_098320	-1.09904	0.00135767	207.638	129.083	Q4W9J7	Q4W9J7_ASPFU	FGGY-family carbohydrate kinase, putative	AFUA_4G04680	Neosartorya fumigata (strain ATCC MYA-4609 / Af293 / CBS 101355 / FGSC A1100) (Aspergillus fumigatus)	634		AAHF01000016;					carbohydrate metabolic process [GO:0005975]	cytoplasm [GO:0005737]	cytoplasm [GO:0005737]; kinase activity [GO:0016301]; phosphotransferase activity, alcohol group as acceptor [GO:0016773]; carbohydrate metabolic process [GO:0005975]	kinase activity [GO:0016301]; phosphotransferase activity, alcohol group as acceptor [GO:0016773]		1 out of 5	UPI000051F409
AFUA_5G07190	AFUB_054750	-1.09824	0.00311179	37.5154	27.3621	Q4WU49	BGLI_ASPFU	Probable beta-glucosidase I (EC 3.2.1.21) (Beta-D-glucoside glucohydrolase I) (Cellobiase I) (Gentiobiase I)	bglI AFUA_5G07190	Neosartorya fumigata (strain ATCC MYA-4609 / Af293 / CBS 101355 / FGSC A1100) (Aspergillus fumigatus)	838		AAHF01000003;					cellulose catabolic process [GO:0030245]; glucan catabolic process [GO:0009251]	extracellular region [GO:0005576]	extracellular region [GO:0005576]; beta-glucosidase activity [GO:0008422]; scopolin beta-glucosidase activity [GO:0102483]; cellulose catabolic process [GO:0030245]; glucan catabolic process [GO:0009251]	beta-glucosidase activity [GO:0008422]; scopolin beta-glucosidase activity [GO:0102483]		3 out of 5	UPI000051F24A
AFUA_3G13180	AFUB_036020	-1.09645	0.00407986	88.3027	59.8838	Q4WYI7	Q4WYI7_ASPFU	Uncharacterized protein	AFUA_3G13180	Neosartorya fumigata (strain ATCC MYA-4609 / Af293 / CBS 101355 / FGSC A1100) (Aspergillus fumigatus)	310		AAHF01000002;										1 out of 5	UPI000051FAF4
AFUA_4G07690	AFUB_064780	-1.09581	0.00109943	235.069	147.013	Q4WP16	Q4WP16_ASPFU	5-aminoimidazole-4-carboxamide ribonucleotide formyltransferase (EC 2.1.2.3) (EC 3.5.4.10) (AICAR transformylase) (IMP synthase) (Inosinicase) (Phosphoribosylaminoimidazolecarboxamide formyltransferase)	AFUA_4G07690	Neosartorya fumigata (strain ATCC MYA-4609 / Af293 / CBS 101355 / FGSC A1100) (Aspergillus fumigatus)	595		AAHF01000005;					'de novo' IMP biosynthetic process [GO:0006189]	cytosol [GO:0005829]	cytosol [GO:0005829]; IMP cyclohydrolase activity [GO:0003937]; phosphoribosylaminoimidazolecarboxamide formyltransferase activity [GO:0004643]; 'de novo' IMP biosynthetic process [GO:0006189]	IMP cyclohydrolase activity [GO:0003937]; phosphoribosylaminoimidazolecarboxamide formyltransferase activity [GO:0004643]		2 out of 5	UPI000051F03A
AFUA_2G13740	AFUB_029370	-1.09574	0.00356063	23.0446	17.6769	Q4X0E6	Q4X0E6_ASPFU	Telomere_reg-2 domain-containing protein	AFUA_2G13740	Neosartorya fumigata (strain ATCC MYA-4609 / Af293 / CBS 101355 / FGSC A1100) (Aspergillus fumigatus)	1002		AAHF01000001;					protein stabilization [GO:0050821]; telomere maintenance via telomerase [GO:0007004]	ASTRA complex [GO:0070209]; cytosol [GO:0005829]; nuclear chromosome, telomeric region [GO:0000784]; TORC1 complex [GO:0031931]; TORC2 complex [GO:0031932]	ASTRA complex [GO:0070209]; cytosol [GO:0005829]; nuclear chromosome, telomeric region [GO:0000784]; TORC1 complex [GO:0031931]; TORC2 complex [GO:0031932]; Hsp90 protein binding [GO:0051879]; telomeric DNA binding [GO:0042162]; protein stabilization [GO:0050821]; telomere maintenance via telomerase [GO:0007004]	Hsp90 protein binding [GO:0051879]; telomeric DNA binding [GO:0042162]		2 out of 5	UPI0000F518EA
AFUA_8G03900	AFUB_083680	-1.0951	0.00199663	103.689	69.9503	Q4WCM5	Q4WCM5_ASPFU	RING finger domain protein, putative	AFUA_8G03900	Neosartorya fumigata (strain ATCC MYA-4609 / Af293 / CBS 101355 / FGSC A1100) (Aspergillus fumigatus)	436		AAHF01000013;					ubiquitin-dependent protein catabolic process [GO:0006511]	integral component of membrane [GO:0016021]	integral component of membrane [GO:0016021]; ubiquitin protein ligase activity [GO:0061630]; ubiquitin-dependent protein catabolic process [GO:0006511]	ubiquitin protein ligase activity [GO:0061630]		1 out of 5	UPI000051E3E0
AFUA_2G07670	AFUB_023710	-1.09483	0.00493005	172.994	111.865	Q4X251	AKR1_ASPFU	Palmitoyltransferase akr1 (EC 2.3.1.225) (Ankyrin repeat-containing protein akr1)	akr1 sidR AFUA_2G07670	Neosartorya fumigata (strain ATCC MYA-4609 / Af293 / CBS 101355 / FGSC A1100) (Aspergillus fumigatus)	738		AAHF01000001;					protein palmitoylation [GO:0018345]	early endosome membrane [GO:0031901]; Golgi membrane [GO:0000139]; integral component of membrane [GO:0016021]	early endosome membrane [GO:0031901]; Golgi membrane [GO:0000139]; integral component of membrane [GO:0016021]; palmitoyltransferase activity [GO:0016409]; protein-cysteine S-palmitoyltransferase activity [GO:0019706]; protein palmitoylation [GO:0018345]	palmitoyltransferase activity [GO:0016409]; protein-cysteine S-palmitoyltransferase activity [GO:0019706]		4 out of 5	UPI00005E266A
AFUA_3G05730	AFUB_043290	-1.09426	0.00415044	124.77	83.2308	Q4WWG1	Q4WWG1_ASPFU	Nicotinate-nucleotide pyrophosphorylase [carboxylating] (EC 2.4.2.19) (Quinolinate phosphoribosyltransferase [decarboxylating])	AFUA_3G05730	Neosartorya fumigata (strain ATCC MYA-4609 / Af293 / CBS 101355 / FGSC A1100) (Aspergillus fumigatus)	313		AAHF01000002;					NAD biosynthetic process [GO:0009435]; quinolinate catabolic process [GO:0034213]	cytoplasm [GO:0005737]	cytoplasm [GO:0005737]; nicotinate-nucleotide diphosphorylase (carboxylating) activity [GO:0004514]; NAD biosynthetic process [GO:0009435]; quinolinate catabolic process [GO:0034213]	nicotinate-nucleotide diphosphorylase (carboxylating) activity [GO:0004514]		2 out of 5	UPI000051EEBB
AFUA_5G10780	AFUB_058380	-1.09359	0.00428069	401.361	241.234	Q4WV46	Q4WV46_ASPFU	UDP-glucose 4-epimerase (EC 5.1.3.2)	AFUA_5G10780	Neosartorya fumigata (strain ATCC MYA-4609 / Af293 / CBS 101355 / FGSC A1100) (Aspergillus fumigatus)	371		AAHF01000003;					galactose catabolic process via UDP-galactose [GO:0033499]; galactose metabolic process [GO:0006012]; protein galactosylation [GO:0042125]	cytosol [GO:0005829]	cytosol [GO:0005829]; UDP-glucose 4-epimerase activity [GO:0003978]; galactose catabolic process via UDP-galactose [GO:0033499]; galactose metabolic process [GO:0006012]; protein galactosylation [GO:0042125]	UDP-glucose 4-epimerase activity [GO:0003978]		3 out of 5	UPI000051F224
AFUA_5G05500	AFUB_053060	-1.09306	0.000120029	596.082	348.41	Q4WTN4	Q4WTN4_ASPFU	D-3-phosphoglycerate dehydrogenase (EC 1.1.1.399) (EC 1.1.1.95)	AFUA_5G05500	Neosartorya fumigata (strain ATCC MYA-4609 / Af293 / CBS 101355 / FGSC A1100) (Aspergillus fumigatus)	472		AAHF01000003;					L-serine biosynthetic process [GO:0006564]	cytosol [GO:0005829]	cytosol [GO:0005829]; glyoxylate reductase (NADP) activity [GO:0030267]; hydroxypyruvate reductase activity [GO:0016618]; NAD binding [GO:0051287]; phosphoglycerate dehydrogenase activity [GO:0004617]; L-serine biosynthetic process [GO:0006564]	glyoxylate reductase (NADP) activity [GO:0030267]; hydroxypyruvate reductase activity [GO:0016618]; NAD binding [GO:0051287]; phosphoglycerate dehydrogenase activity [GO:0004617]		3 out of 5	UPI000052052E
AFUA_3G08430	AFUB_040660	-1.09289	0.00105664	297.994	184.847	Q4WX70	Q4WX70_ASPFU	Mitochondrial phosphate carrier protein, putative	AFUA_3G08430	Neosartorya fumigata (strain ATCC MYA-4609 / Af293 / CBS 101355 / FGSC A1100) (Aspergillus fumigatus)	403		AAHF01000002;					phosphate ion transmembrane transport [GO:0035435]	integral component of mitochondrial inner membrane [GO:0031305]	integral component of mitochondrial inner membrane [GO:0031305]; inorganic phosphate transmembrane transporter activity [GO:0005315]; phosphate ion transmembrane transport [GO:0035435]	inorganic phosphate transmembrane transporter activity [GO:0005315]		1 out of 5	UPI0000520666
AFUA_1G17180	AFUB_016570	-1.09136	0.00235986	1323.58	728.332	Q4WR84	Q4WR84_ASPFU	Pyridine nucleotide-disulphide oxidoreductase AMID-like, putative (EC 1.-.-.-)	AFUA_1G17180	Neosartorya fumigata (strain ATCC MYA-4609 / Af293 / CBS 101355 / FGSC A1100) (Aspergillus fumigatus)	420		AAHF01000004;						cytoplasm [GO:0005737]	cytoplasm [GO:0005737]; electron-transferring-flavoprotein dehydrogenase activity [GO:0004174]; flavin adenine dinucleotide binding [GO:0050660]	electron-transferring-flavoprotein dehydrogenase activity [GO:0004174]; flavin adenine dinucleotide binding [GO:0050660]		1 out of 5	UPI0000F51B19
AFUA_6G09080	AFUB_075030	-1.09079	0.00232544	88.848	61.6731	Q4WMQ6	Q4WMQ6_ASPFU	VHS domain protein	AFUA_6G09080	Neosartorya fumigata (strain ATCC MYA-4609 / Af293 / CBS 101355 / FGSC A1100) (Aspergillus fumigatus)	436		AAHF01000006;					actin cortical patch localization [GO:0051666]; actin filament organization [GO:0007015]; endocytosis [GO:0006897]; intracellular protein transport [GO:0006886]	actin cortical patch [GO:0030479]; membrane [GO:0016020]	actin cortical patch [GO:0030479]; membrane [GO:0016020]; actin cortical patch localization [GO:0051666]; actin filament organization [GO:0007015]; endocytosis [GO:0006897]; intracellular protein transport [GO:0006886]			2 out of 5	UPI000051F836
AFUA_1G17190	AFUB_016580	-1.09028	0.00486916	297.767	189.136	Q4WR83	SIDI_ASPFU	Acyl-CoA ligase sidI (EC 6.2.1.-) (Siderophore biosynthesis protein I)	sidI AFUA_1G17190	Neosartorya fumigata (strain ATCC MYA-4609 / Af293 / CBS 101355 / FGSC A1100) (Aspergillus fumigatus)	590		AAHF01000004;					cellular response to hydrogen peroxide [GO:0070301]; cellular response to iron ion starvation [GO:0010106]; ergosterol biosynthetic process [GO:0006696]; fatty acid metabolic process [GO:0006631]; ferricrocin biosynthetic process [GO:0031171]; N',N'',N'''-triacetylfusarinine C biosynthetic process [GO:1900551]; pathogenesis [GO:0009405]	peroxisome [GO:0005777]	peroxisome [GO:0005777]; ATP binding [GO:0005524]; medium-chain fatty acid-CoA ligase activity [GO:0031956]; cellular response to hydrogen peroxide [GO:0070301]; cellular response to iron ion starvation [GO:0010106]; ergosterol biosynthetic process [GO:0006696]; fatty acid metabolic process [GO:0006631]; ferricrocin biosynthetic process [GO:0031171]; N',N'',N'''-triacetylfusarinine C biosynthetic…	ATP binding [GO:0005524]; medium-chain fatty acid-CoA ligase activity [GO:0031956]	BINDING 364; /note="Substrate"; /evidence="ECO:0000250|UniProtKB:Q08AH3"; BINDING 449; /note="ATP"; /evidence="ECO:0000250|UniProtKB:Q08AH3"; BINDING 464; /note="ATP"; /evidence="ECO:0000250|UniProtKB:Q08AH3"; BINDING 563; /note="ATP"; /evidence="ECO:0000250|UniProtKB:Q08AH3"	5 out of 5	UPI000051EF6E
AFUA_6G13210	AFUB_001550	-1.08935	0.00190742	145.141	97.2734	Q4WLK4	Q4WLK4_ASPFU	Oxidoreductase, short-chain dehydrogenase/reductase family	AFUA_6G13210	Neosartorya fumigata (strain ATCC MYA-4609 / Af293 / CBS 101355 / FGSC A1100) (Aspergillus fumigatus)	743		AAHF01000006;										1 out of 5	UPI000052062D
AFUA_2G13250	AFUB_028880	-1.08935	0.0046125	234.308	150.545	Q4X0J6	Q4X0J6_ASPFU	Tryptophan synthase (EC 4.2.1.20)	AFUA_2G13250	Neosartorya fumigata (strain ATCC MYA-4609 / Af293 / CBS 101355 / FGSC A1100) (Aspergillus fumigatus)	735		AAHF01000001;					tryptophan biosynthetic process [GO:0000162]	cytoplasm [GO:0005737]	cytoplasm [GO:0005737]; tryptophan synthase activity [GO:0004834]; tryptophan biosynthetic process [GO:0000162]	tryptophan synthase activity [GO:0004834]		2 out of 5	UPI000052081F
AFUA_3G11830	AFUB_037350	-1.08596	0.000603677	388.427	244.225	Q4WY53	PGM_ASPFU	Phosphoglucomutase (PGM) (EC 5.4.2.2) (Glucose phosphomutase)	pgmA AFUA_3G11830	Neosartorya fumigata (strain ATCC MYA-4609 / Af293 / CBS 101355 / FGSC A1100) (Aspergillus fumigatus)	555		AAHF01000002;					carbohydrate metabolic process [GO:0005975]; glucose metabolic process [GO:0006006]	cytosol [GO:0005829]	cytosol [GO:0005829]; magnesium ion binding [GO:0000287]; phosphoglucomutase activity [GO:0004614]; carbohydrate metabolic process [GO:0005975]; glucose metabolic process [GO:0006006]	magnesium ion binding [GO:0000287]; phosphoglucomutase activity [GO:0004614]		3 out of 5	UPI000051F38B
AFUA_4G13270	AFUB_070190	-1.08547	0.00385463	363.118	230.89	Q4WQL8	Q4WQL8_ASPFU	Unfolded protein response protein Orm1, putative	AFUA_4G13270	Neosartorya fumigata (strain ATCC MYA-4609 / Af293 / CBS 101355 / FGSC A1100) (Aspergillus fumigatus)	186		AAHF01000005;					cellular sphingolipid homeostasis [GO:0090156]; ceramide metabolic process [GO:0006672]; negative regulation of ceramide biosynthetic process [GO:1900060]	integral component of membrane [GO:0016021]; SPOTS complex [GO:0035339]	integral component of membrane [GO:0016021]; SPOTS complex [GO:0035339]; cellular sphingolipid homeostasis [GO:0090156]; ceramide metabolic process [GO:0006672]; negative regulation of ceramide biosynthetic process [GO:1900060]			1 out of 5	UPI000051EDA4
AFUA_7G05930	AFUB_091510	-1.08422	0.00248208	103.943	72.9993	Q4WGR2	Q4WGR2_ASPFU	Metallopeptidase MepB (EC 3.4.24.-)	AFUA_7G05930	Neosartorya fumigata (strain ATCC MYA-4609 / Af293 / CBS 101355 / FGSC A1100) (Aspergillus fumigatus)	716		AAHF01000009;					peptide metabolic process [GO:0006518]; proteolysis [GO:0006508]	mitochondrial intermembrane space [GO:0005758]	mitochondrial intermembrane space [GO:0005758]; metal ion binding [GO:0046872]; metalloendopeptidase activity [GO:0004222]; peptide metabolic process [GO:0006518]; proteolysis [GO:0006508]	metal ion binding [GO:0046872]; metalloendopeptidase activity [GO:0004222]		2 out of 5	UPI000051F338
AFUA_7G02180	AFUB_088730	-1.08371	0.00144158	217.8	144.879	Q4WAR0	Q4WAR0_ASPFU	UDP-N-acetylglucosamine pyrophosphorylase (EC 2.7.7.23)	AFUA_7G02180	Neosartorya fumigata (strain ATCC MYA-4609 / Af293 / CBS 101355 / FGSC A1100) (Aspergillus fumigatus)	509		AAHF01000015;					UDP-N-acetylglucosamine biosynthetic process [GO:0006048]		UDP-N-acetylglucosamine diphosphorylase activity [GO:0003977]; UDP-N-acetylglucosamine biosynthetic process [GO:0006048]	UDP-N-acetylglucosamine diphosphorylase activity [GO:0003977]		1 out of 5	UPI000051E6A4
AFUA_1G00150	AFUB_071490	-1.08354	0.00265794	149.179	102.333	Q4WL53	Q4WL53_ASPFU	IBR finger domain protein	AFUA_1G00150	Neosartorya fumigata (strain ATCC MYA-4609 / Af293 / CBS 101355 / FGSC A1100) (Aspergillus fumigatus)	495		AAHF01000007;					positive regulation of proteasomal ubiquitin-dependent protein catabolic process [GO:0032436]; protein polyubiquitination [GO:0000209]; ubiquitin-dependent protein catabolic process [GO:0006511]	cytoplasm [GO:0005737]; ubiquitin ligase complex [GO:0000151]	cytoplasm [GO:0005737]; ubiquitin ligase complex [GO:0000151]; metal ion binding [GO:0046872]; ubiquitin conjugating enzyme binding [GO:0031624]; ubiquitin protein ligase activity [GO:0061630]; positive regulation of proteasomal ubiquitin-dependent protein catabolic process [GO:0032436]; protein polyubiquitination [GO:0000209]; ubiquitin-dependent protein catabolic process [GO:0006511]	metal ion binding [GO:0046872]; ubiquitin conjugating enzyme binding [GO:0031624]; ubiquitin protein ligase activity [GO:0061630]		2 out of 5	UPI000051F87A
AFUA_3G13250	AFUB_035950	-1.08312	0.00493274	34.3142	26.3742	Q4WYJ4	Q4WYJ4_ASPFU	Actin-related protein RO7, putative	AFUA_3G13250	Neosartorya fumigata (strain ATCC MYA-4609 / Af293 / CBS 101355 / FGSC A1100) (Aspergillus fumigatus)	561		AAHF01000002;					microtubule-based movement [GO:0007018]	cytoplasm [GO:0005737]; dynactin complex [GO:0005869]	cytoplasm [GO:0005737]; dynactin complex [GO:0005869]; microtubule-based movement [GO:0007018]			1 out of 5	UPI0000520196
AFUA_3G05480	AFUB_043520	-1.08289	0.0024583	194.309	130.943	Q4WWD8	Q4WWD8_ASPFU	Cystathionine gamma-synthase, putative (EC 4.4.1.8)	AFUA_3G05480	Neosartorya fumigata (strain ATCC MYA-4609 / Af293 / CBS 101355 / FGSC A1100) (Aspergillus fumigatus)	508		AAHF01000002;					transsulfuration [GO:0019346]		cystathionine beta-lyase activity [GO:0004121]; cystathionine gamma-synthase activity [GO:0003962]; pyridoxal phosphate binding [GO:0030170]; transsulfuration [GO:0019346]	cystathionine beta-lyase activity [GO:0004121]; cystathionine gamma-synthase activity [GO:0003962]; pyridoxal phosphate binding [GO:0030170]		1 out of 5	UPI000051FD67
AFUA_3G06300	AFUB_042760	-1.08215	0.00235569	311.918	203.553	Q4WWL5	Q4WWL5_ASPFU	Rho GTPase Rac, putative	AFUA_3G06300	Neosartorya fumigata (strain ATCC MYA-4609 / Af293 / CBS 101355 / FGSC A1100) (Aspergillus fumigatus)	199		AAHF01000002;					actin cytoskeleton organization [GO:0030036]; actin filament organization [GO:0007015]; cortical cytoskeleton organization [GO:0030865]; establishment or maintenance of cell polarity [GO:0007163]; ethanol biosynthetic process involved in glucose fermentation to ethanol [GO:0043458]; regulation of actin cytoskeleton organization [GO:0032956]; regulation of cell shape [GO:0008360]; small GTPase med…	cell cortex [GO:0005938]; cell projection [GO:0042995]; cytoplasm [GO:0005737]; cytoplasmic vesicle [GO:0031410]; cytoskeleton [GO:0005856]; intracellular membrane-bounded organelle [GO:0043231]; plasma membrane [GO:0005886]	cell cortex [GO:0005938]; cell projection [GO:0042995]; cytoplasm [GO:0005737]; cytoplasmic vesicle [GO:0031410]; cytoskeleton [GO:0005856]; intracellular membrane-bounded organelle [GO:0043231]; plasma membrane [GO:0005886]; GTP binding [GO:0005525]; GTPase activity [GO:0003924]; protein kinase binding [GO:0019901]; actin cytoskeleton organization [GO:0030036]; actin filament organization [GO:00…	GTPase activity [GO:0003924]; GTP binding [GO:0005525]; protein kinase binding [GO:0019901]		3 out of 5	UPI000051EEB1
AFUA_3G05450	AFUB_043550	-1.08174	0.00482195	294.613	193.219	Q4WWD5	Q4WWD5_ASPFU	Glutamate carboxypeptidase, putative (EC 3.-.-.-)	AFUA_3G05450	Neosartorya fumigata (strain ATCC MYA-4609 / Af293 / CBS 101355 / FGSC A1100) (Aspergillus fumigatus)	478		AAHF01000002;					proteolysis [GO:0006508]	extracellular region [GO:0005576]	extracellular region [GO:0005576]; carboxypeptidase activity [GO:0004180]; metal ion binding [GO:0046872]; metallodipeptidase activity [GO:0070573]; peptidase activity [GO:0008233]; proteolysis [GO:0006508]	carboxypeptidase activity [GO:0004180]; metal ion binding [GO:0046872]; metallodipeptidase activity [GO:0070573]; peptidase activity [GO:0008233]	BINDING 195; /note="Substrate; via carbonyl oxygen"; /evidence="ECO:0000256|PIRSR:PIRSR037242-2"; BINDING 228; /note="Substrate; shared with homodimeric partner"; /evidence="ECO:0000256|PIRSR:PIRSR037242-2"; BINDING 330; /note="Substrate; shared with homodimeric partner"; /evidence="ECO:0000256|PIRSR:PIRSR037242-2"; BINDING 343; /note="Substrate"; /evidence="ECO:0000256|PIRSR:PIRSR037242-2"; BIND…	2 out of 5	UPI000051EEC1
AFUA_2G01220	AFUB_018300	-1.07877	0.00189278	146.861	103.024	Q4WIN5	Q4WIN5_ASPFU	GTP cyclohydrolase II, putative (EC 3.5.4.25)	AFUA_2G01220	Neosartorya fumigata (strain ATCC MYA-4609 / Af293 / CBS 101355 / FGSC A1100) (Aspergillus fumigatus)	447		AAHF01000008;					riboflavin biosynthetic process [GO:0009231]		GTP binding [GO:0005525]; GTP cyclohydrolase II activity [GO:0003935]; riboflavin biosynthetic process [GO:0009231]	GTP binding [GO:0005525]; GTP cyclohydrolase II activity [GO:0003935]		1 out of 5	UPI0000F51840
AFUA_5G05830	AFUB_053370	-1.07807	0.000869578	194.389	134.051	Q4WTR5	Q4WTR5_ASPFU	CorA family metal ion transporter, putative	AFUA_5G05830	Neosartorya fumigata (strain ATCC MYA-4609 / Af293 / CBS 101355 / FGSC A1100) (Aspergillus fumigatus)	663		AAHF01000003;					cellular magnesium ion homeostasis [GO:0010961]	integral component of membrane [GO:0016021]; membrane [GO:0016020]; plasma membrane [GO:0005886]	integral component of membrane [GO:0016021]; membrane [GO:0016020]; plasma membrane [GO:0005886]; magnesium ion transmembrane transporter activity [GO:0015095]; cellular magnesium ion homeostasis [GO:0010961]	magnesium ion transmembrane transporter activity [GO:0015095]		1 out of 5	UPI000051FC05
AFUA_6G02550	AFUB_095780	-1.0766	0.000889909	28.3067	22.532	Q4WCV3	MRS2_ASPFU	Mitochondrial inner membrane magnesium transporter mrs2 (RNA-splicing protein mrs2)	mrs2 AFUA_6G02550	Neosartorya fumigata (strain ATCC MYA-4609 / Af293 / CBS 101355 / FGSC A1100) (Aspergillus fumigatus)	597		AAHF01000012;					magnesium ion transport [GO:0015693]; mitochondrial magnesium ion transmembrane transport [GO:0045016]	integral component of membrane [GO:0016021]; mitochondrial inner membrane [GO:0005743]	integral component of membrane [GO:0016021]; mitochondrial inner membrane [GO:0005743]; magnesium ion transmembrane transporter activity [GO:0015095]; magnesium ion transport [GO:0015693]; mitochondrial magnesium ion transmembrane transport [GO:0045016]	magnesium ion transmembrane transporter activity [GO:0015095]		2 out of 5	UPI000052021E
AFUA_2G09910	AFUB_025750	-1.07497	0.00425148	303.413	206.734	Q4X1H9	Q4X1H9_ASPFU	Fatty acid activator Faa4, putative (EC 6.2.1.3)	AFUA_2G09910	Neosartorya fumigata (strain ATCC MYA-4609 / Af293 / CBS 101355 / FGSC A1100) (Aspergillus fumigatus)	697		AAHF01000001;					long-chain fatty acid metabolic process [GO:0001676]; long-chain fatty-acyl-CoA metabolic process [GO:0035336]	endoplasmic reticulum [GO:0005783]; lipid droplet [GO:0005811]; membrane [GO:0016020]; plasma membrane [GO:0005886]	endoplasmic reticulum [GO:0005783]; lipid droplet [GO:0005811]; membrane [GO:0016020]; plasma membrane [GO:0005886]; acyl-CoA ligase activity [GO:0003996]; decanoate-CoA ligase activity [GO:0102391]; long-chain fatty acid-CoA ligase activity [GO:0004467]; long-chain fatty acid metabolic process [GO:0001676]; long-chain fatty-acyl-CoA metabolic process [GO:0035336]	acyl-CoA ligase activity [GO:0003996]; decanoate-CoA ligase activity [GO:0102391]; long-chain fatty acid-CoA ligase activity [GO:0004467]		2 out of 5	UPI000051FA65
AFUA_6G13540	AFUB_001200	-1.06968	0.00103898	388.501	266.496	Q5VJG9	CBPYA_ASPFU	Carboxypeptidase Y homolog A (EC 3.4.16.5) (Carboxypeptidase 3)	cpyA AFUA_6G13540	Neosartorya fumigata (strain ATCC MYA-4609 / Af293 / CBS 101355 / FGSC A1100) (Aspergillus fumigatus)	543		AY436353;AAHF01000006;					phytochelatin biosynthetic process [GO:0046938]	fungal-type vacuole [GO:0000324]	fungal-type vacuole [GO:0000324]; serine-type carboxypeptidase activity [GO:0004185]; phytochelatin biosynthetic process [GO:0046938]	serine-type carboxypeptidase activity [GO:0004185]		3 out of 5	UPI0000453BFD
AFUA_1G13500	AFUB_012990	-1.06526	0.00262642	835.812	559.629	Q4WSA0	Q4WSA0_ASPFU	Transketolase (EC 2.2.1.1)	AFUA_1G13500	Neosartorya fumigata (strain ATCC MYA-4609 / Af293 / CBS 101355 / FGSC A1100) (Aspergillus fumigatus)	684		AAHF01000004;					pentose-phosphate shunt [GO:0006098]	cytosol [GO:0005829]; nucleus [GO:0005634]	cytosol [GO:0005829]; nucleus [GO:0005634]; metal ion binding [GO:0046872]; transketolase activity [GO:0004802]; pentose-phosphate shunt [GO:0006098]	metal ion binding [GO:0046872]; transketolase activity [GO:0004802]		2 out of 5	UPI000051FE1B
AFUA_2G14680	AFUB_030320	-1.0643	0.00443576	322.169	229.854	Q4X053	Q4X053_ASPFU	Uncharacterized protein	AFUA_2G14680	Neosartorya fumigata (strain ATCC MYA-4609 / Af293 / CBS 101355 / FGSC A1100) (Aspergillus fumigatus)	390		AAHF01000001;										1 out of 5	UPI0000F518B9
AFUA_1G13090	AFUB_012570	-1.0617	7.99564e-05	168.225	126.29	E9R6J7	E9R6J7_ASPFU	Multifunctional tryptophan biosynthesis protein [Includes: Anthranilate synthase component 2 (AS) (EC 4.1.3.27) (Anthranilate synthase, glutamine amidotransferase component); Indole-3-glycerol phosphate synthase (IGPS) (EC 4.1.1.48); N-(5'-phosphoribosyl)anthranilate isomerase (PRAI) (EC 5.3.1.24)]	AFUA_1G13090	Neosartorya fumigata (strain ATCC MYA-4609 / Af293 / CBS 101355 / FGSC A1100) (Aspergillus fumigatus)	764		AAHF01000004;					glutamine metabolic process [GO:0006541]; tryptophan biosynthetic process [GO:0000162]		anthranilate synthase activity [GO:0004049]; indole-3-glycerol-phosphate synthase activity [GO:0004425]; phosphoribosylanthranilate isomerase activity [GO:0004640]; glutamine metabolic process [GO:0006541]; tryptophan biosynthetic process [GO:0000162]	anthranilate synthase activity [GO:0004049]; indole-3-glycerol-phosphate synthase activity [GO:0004425]; phosphoribosylanthranilate isomerase activity [GO:0004640]		3 out of 5	UPI0000241B77
AFUA_1G05790	AFUB_006180	-1.0612	3.53012e-05	3445.53	2177.28	Q4WJJ1	Q4WJJ1_ASPFU	GPI anchored serine-rich protein	AFUA_1G05790	Neosartorya fumigata (strain ATCC MYA-4609 / Af293 / CBS 101355 / FGSC A1100) (Aspergillus fumigatus)	192		AAHF01000007;										1 out of 5	UPI000052091E
AFUA_4G11190	AFUB_068220	-1.06071	0.00324848	170.663	128.538	Q4WQ12	Q4WQ12_ASPFU	Kynurenine aminotransferase, putative (EC 2.6.1.-)	AFUA_4G11190	Neosartorya fumigata (strain ATCC MYA-4609 / Af293 / CBS 101355 / FGSC A1100) (Aspergillus fumigatus)	448		AAHF01000005;					biosynthetic process [GO:0009058]	cytoplasm [GO:0005737]; mitochondrion [GO:0005739]	cytoplasm [GO:0005737]; mitochondrion [GO:0005739]; kynurenine-oxoglutarate transaminase activity [GO:0016212]; pyridoxal phosphate binding [GO:0030170]; biosynthetic process [GO:0009058]	kynurenine-oxoglutarate transaminase activity [GO:0016212]; pyridoxal phosphate binding [GO:0030170]		1 out of 5	UPI000051F9DA
AFUA_7G06060	AFUB_090270	-1.05998	0.00455727	1372.81	926.737	Q4WGS5	SIT1_ASPFU	Siderophore iron transporter 1	sit1 AFUA_7G06060	Neosartorya fumigata (strain ATCC MYA-4609 / Af293 / CBS 101355 / FGSC A1100) (Aspergillus fumigatus)	577		AAHF01000009;					cellular iron ion homeostasis [GO:0006879]; siderophore transmembrane transport [GO:0044718]; transmembrane transport [GO:0055085]	endosome [GO:0005768]; integral component of membrane [GO:0016021]; integral component of plasma membrane [GO:0005887]; plasma membrane [GO:0005886]; vacuolar membrane [GO:0005774]	endosome [GO:0005768]; integral component of membrane [GO:0016021]; integral component of plasma membrane [GO:0005887]; plasma membrane [GO:0005886]; vacuolar membrane [GO:0005774]; siderophore transmembrane transporter activity [GO:0015343]; transmembrane transporter activity [GO:0022857]; cellular iron ion homeostasis [GO:0006879]; siderophore transmembrane transport [GO:0044718]; transmembrane…	siderophore transmembrane transporter activity [GO:0015343]; transmembrane transporter activity [GO:0022857]		4 out of 5	UPI000052061B
AFUA_5G14660	AFUB_049180	-1.05516	0.00316668	124.89	98.3012	Q4WW73	Q4WW73_ASPFU	GABA permease, putative	AFUA_5G14660	Neosartorya fumigata (strain ATCC MYA-4609 / Af293 / CBS 101355 / FGSC A1100) (Aspergillus fumigatus)	559		AAHF01000003;						integral component of membrane [GO:0016021]	integral component of membrane [GO:0016021]; transmembrane transporter activity [GO:0022857]	transmembrane transporter activity [GO:0022857]		1 out of 5	UPI000051E8B9
AFUA_2G14160	AFUB_029780	-1.05197	0.00317041	74.8896	61.2668	Q4X0A4	Q4X0A4_ASPFU	Autophagy protein Atg20, putative	AFUA_2G14160	Neosartorya fumigata (strain ATCC MYA-4609 / Af293 / CBS 101355 / FGSC A1100) (Aspergillus fumigatus)	636		AAHF01000001;							phosphatidylinositol binding [GO:0035091]	phosphatidylinositol binding [GO:0035091]		1 out of 5	UPI0000F518D5
AFUA_4G08040	AFUB_065140	-1.05196	0.00256945	249.371	192.147	Q4WP50	Q4WP50_ASPFU	RAB GTPase Ypt5, putative	AFUA_4G08040	Neosartorya fumigata (strain ATCC MYA-4609 / Af293 / CBS 101355 / FGSC A1100) (Aspergillus fumigatus)	218		AAHF01000005;					intracellular protein transport [GO:0006886]	early endosome [GO:0005769]; endocytic vesicle [GO:0030139]; endomembrane system [GO:0012505]; endosome [GO:0005768]; plasma membrane [GO:0005886]	early endosome [GO:0005769]; endocytic vesicle [GO:0030139]; endomembrane system [GO:0012505]; endosome [GO:0005768]; plasma membrane [GO:0005886]; GTP binding [GO:0005525]; GTPase activity [GO:0003924]; intracellular protein transport [GO:0006886]	GTPase activity [GO:0003924]; GTP binding [GO:0005525]		1 out of 5	UPI00005200DF
AFUA_5G09550	AFUB_057100	-1.05195	0.000586365	68.9457	56.6388	Q4WUT0	Q4WUT0_ASPFU	Ceramide glucosyltransferase (EC 2.4.1.80) (GLCT-1) (Glucosylceramide synthase) (UDP-glucose:N-acylsphingosine D-glucosyltransferase)	AFUA_5G09550	Neosartorya fumigata (strain ATCC MYA-4609 / Af293 / CBS 101355 / FGSC A1100) (Aspergillus fumigatus)	554		AAHF01000003;					glucosylceramide biosynthetic process [GO:0006679]	integral component of membrane [GO:0016021]; membrane [GO:0016020]	integral component of membrane [GO:0016021]; membrane [GO:0016020]; ceramide glucosyltransferase activity [GO:0008120]; dihydroceramide glucosyltransferase activity [GO:0102769]; glucosylceramide biosynthetic process [GO:0006679]	ceramide glucosyltransferase activity [GO:0008120]; dihydroceramide glucosyltransferase activity [GO:0102769]		3 out of 5	UPI000051F71B
AFUA_5G08830	AFUB_056360	-1.04025	0.00108273	1633.85	1244.75	Q4WUL0	Q4WUL0_ASPFU	Woronin body protein HexA, putative	AFUA_5G08830	Neosartorya fumigata (strain ATCC MYA-4609 / Af293 / CBS 101355 / FGSC A1100) (Aspergillus fumigatus)	537		AAHF01000003;					positive regulation of translational elongation [GO:0045901]; response to wounding [GO:0009611]	porous cell septum [GO:0000934]	porous cell septum [GO:0000934]; ribosome binding [GO:0043022]; translation elongation factor activity [GO:0003746]; positive regulation of translational elongation [GO:0045901]; response to wounding [GO:0009611]	ribosome binding [GO:0043022]; translation elongation factor activity [GO:0003746]		2 out of 5	UPI0000F51B8B
