# Supplementary material for: Regulation of gliotoxin biosynthesis and protection in Aspergillus species
Source: PLoS Genet. 2022 Jan 18;18(1):e1009965. doi: 10.1371/journal.pgen.1009965 (PMC8797188; doi:10.1371/journal.pgen.1009965)
Supplement: S2 Table — (XLSX) [file pgen.1009965.s007.xlsx]

## Sheet: UP
S2 Table - Genes differentiallly expressed in the A. fumigatus ΔrglT mutant compared to the wild-type exposed to gliotoxin.
ID	Principal Ortholog Af293	log2FoldChange	padj	Annot.
AFUB_078060	Afu6g12070	11.395	0.00203222	Ortholog(s) have role in fumiquinazoline C biosynthetic process, asperfuranone biosynthetic process and extracellular region localization
AFUB_084630	Afu8g01980	11.1875	0.000202941	Protein of unknown function
AFUB_078050	Afu6g12060	9.53552	0.000365686	Ortholog(s) have role in fumiquinazoline A biosynthetic process, monodictyphenone biosynthetic process
AFUB_086320	Afu8g00220	9.2883	0.000226824	ftmE, Cytochrome P450 with a predicted role in fumitremorgin B synthesis
AFUB_033660	Afu2g17970	9.25111	0.00540682	Ortholog(s) have role in alkaloid biosynthetic process
AFUB_033690	Afu2g18000	8.79926	0.00938624	Ortholog(s) have oxidoreductase activity and role in alkaloid metabolic process
AFUB_017920	Afu2g00840	8.74335	0.0228024	Has domain(s) with predicted role in transmembrane transport and integral to membrane localization
AFUB_086060	Afu8g00220	8.6912	2.22339e-06	Has domain(s) with predicted iron ion binding, electron carrier, heme binding, oxidoreductase activity, acting on paired donors, with incorporation or reduction of molecular oxygen activity and role in oxidation-reduction process
AFUB_078040	Afu6g12050	8.57585	0.000454006	Ortholog(s) have role in fumiquinazoline A biosynthetic process, cellular response to drug, fumigaclavine C biosynthetic process
AFUB_085990	Afu8g00580	8.31867	3.34573e-06	Has domain(s) with predicted protein binding activity
AFUB_086040	Afu8g00530	8.25051	0.000205601	Protein of unknown function
AFUB_057130	Afu5g09580	8.22351	2.35832e-06	Ortholog(s) have role in asexual spore wall assembly and intracellular, spore wall localization
AFUB_033240	Afu2g17550	8.05019	0.000226052	Ortholog(s) have role in pigment metabolic process involved in developmental pigmentation, melanin biosynthetic process, polyketide catabolic process, conidiophore development
AFUB_101060	Afu4g00510	7.83602	0.00482144	Protein of unknown function
AFUB_086020	Afu8g00550	7.81206	8.40168e-06	Ortholog(s) have intracellular localization
AFUB_086070	Afu8g00500	7.80604	0.000409644	Has domain(s) with predicted catalytic activity and role in metabolic process
AFUB_086310	Afu8g00230	7.7404	0.000146503	Ortholog(s) have dioxygenase activity and role in dehydroaustinol biosynthetic process, verruculogen biosynthetic process, austinol biosynthetic process
AFUB_081470	Afu8g06030	7.44039	0.00280263	Protein of unknown function
AFUB_000910	Afu6g13820	7.4308	0.00329244	Has domain(s) with predicted role in lipid metabolic process
AFUB_086010	Afu8g00560	7.33578	4.1178e-05	Has domain(s) with predicted iron ion binding, electron carrier, heme binding, oxidoreductase activity, acting on paired donors, with incorporation or reduction of molecular oxygen activity and role in oxidation-reduction process
AFUB_085940	Afu8g00630	7.20872	0.000116891	Ortholog(s) have extracellular region localization
AFUB_033230	Afu2g17530	7.20524	0.0124486	Ortholog(s) have hydroquinone:oxygen oxidoreductase activity and role in pigment metabolic process involved in developmental pigmentation, melanin biosynthetic process
AFUB_086190	Afu8g00380	6.88273	7.25876e-05	Protein of unknown function
AFUB_072030	Afu4g14770	6.87596	0.000442318	Ortholog(s) have lanosterol synthase activity and role in (17Z)-protosta-17(20),24-dien-3beta-ol biosynthetic process
AFUB_044030	Afu3g03930	6.68329	0.00885295	Has domain(s) with predicted monooxygenase, iron ion binding, electron carrier, heme binding, oxidoreductase activity, acting on paired donors, with incorporation or reduction of molecular oxygen activity and role in oxidation-reduction process
AFUB_025260	Afu2g09400	6.6461	0.0241104	Protein of unknown function
AFUB_086000	Afu8g00570	6.62004	0.00317177	Protein of unknown function
AFUB_086180	Afu8g00390	6.59878	0.000657906	Has domain(s) with predicted O-methyltransferase activity
AFUB_100370	Afu4g02780	6.59085	3.81722e-08	Has domain(s) with predicted peroxidase activity
AFUB_086140	Afu8g00430	6.55387	0.000198731	Protein of unknown function
AFUB_045560	Afu3g02720	6.53251	0.0010421	Ortholog(s) have role in asperfuranone biosynthetic process
AFUB_086170	Afu8g00400	6.51729	0.000615184	Protein of unknown function
AFUB_034210	Afu3g15020	6.38108	2.92735e-05	Has domain(s) with predicted amino acid transmembrane transporter activity, role in amino acid transmembrane transport and membrane localization
AFUB_016950	Afu1g17570	6.36695	0.000447325	Has domain(s) with predicted transporter activity, role in transmembrane transport and membrane localization
AFUB_072080	Afu4g14820	6.31278	0.00278366	Has domain(s) with predicted transferase activity, transferring acyl groups other than amino-acyl groups activity
AFUB_073830	Afu6g07855	6.28806	0.000463635	Protein of unknown function
AFUB_086330	Afu8g00210	6.24273	0.000923868	Ortholog(s) have peptidase activity and role in fumitremorgin B biosynthetic process, brevianamide F metabolic process
AFUB_033270	Afu2g17580	6.10313	0.000188788	Ortholog(s) have scytalone dehydratase activity and role in xanthone-containing compound biosynthetic process, melanin biosynthetic process, monodictyphenone biosynthetic process
AFUB_016750	Afu1g17380	6.01866	0.0297496	Has domain(s) with predicted nucleotide binding, oxidoreductase activity and role in metabolic process
AFUB_047840	Afu3g00600	5.98063	8.94641e-06	Protein of unknown function
AFUB_072060	Afu4g14800	5.96866	0.011425	Has domain(s) with predicted nucleotide binding, oxidoreductase activity and role in metabolic process
AFUB_101070	Afu4g00520	5.86452	0.00801157	Protein of unknown function
AFUB_100760	Afu4g00230	5.74404	0.00134012	Ortholog(s) have role in endocrocin biosynthetic process
AFUB_096700	Afu6g00770	5.72454	0.00103357	Has domain(s) with predicted hydrolase activity, hydrolyzing O-glycosyl compounds activity and role in carbohydrate metabolic process
AFUB_033930	Afu3g15290	5.68972	0.000580534	Has domain(s) with predicted sequence-specific DNA binding RNA polymerase II transcription factor, zinc ion binding activity, role in regulation of transcription, DNA-dependent and nucleus localization
AFUB_080030	#N/A	5.66611	0.000896854	Protein of unknown function
AFUB_099490	Afu4g03560	5.66595	0.0139036	Has domain(s) with predicted cellulose binding, hydrolase activity, hydrolyzing O-glycosyl compounds, serine-type peptidase activity, role in carbohydrate metabolic process, proteolysis and extracellular region localization
AFUB_049670	Afu5g01200	5.66212	0.00589525	Has domain(s) with predicted serine-type carboxypeptidase activity and role in proteolysis
AFUB_066440	Afu4g09310	5.6374	0.000643623	Protein of unknown function
AFUB_000800	Afu6g13945	5.59907	0.00185887	Has domain(s) with predicted monooxygenase, iron ion binding, electron carrier, heme binding, oxidoreductase activity, acting on paired donors, with incorporation or reduction of molecular oxygen activity and role in oxidation-reduction process
AFUB_045140	Afu3g03080	5.55454	0.0218663	Has domain(s) with predicted hydrolase activity, hydrolyzing O-glycosyl compounds activity and role in carbohydrate metabolic process
AFUB_086290	Afu8g00210	5.55251	0.00402898	Ortholog(s) have peptidase, dimethylallyltranstransferase, tryptophan dimethylallyltransferase activity
AFUB_086090	Afu8g00230	5.51161	0.00279996	Protein of unknown function
AFUB_033220	Afu2g17530	5.47633	0.0080412	Ortholog(s) have hydroquinone:oxygen oxidoreductase activity and role in melanin biosynthetic process
AFUB_045580	Afu3g02700	5.44198	5.30838e-05	Protein of unknown function
AFUB_043950	Afu3g04010	5.40464	0.00100061	Has domain(s) with predicted role in transmembrane transport and integral to membrane localization
AFUB_071540	Afu5g00100	5.38321	0.0253521	Protein of unknown function
AFUB_062250	Afu5g14570	5.38279	0.0027235	Protein of unknown function
AFUB_072040	Afu4g14780	5.36612	0.00255158	Has domain(s) with predicted iron ion binding, electron carrier, heme binding, oxidoreductase activity, acting on paired donors, with incorporation or reduction of molecular oxygen activity and role in oxidation-reduction process
AFUB_086420	Afu8g00110	5.34941	0.0021275	Has domain(s) with predicted oxidoreductase activity, acting on paired donors, with incorporation or reduction of molecular oxygen, 2-oxoglutarate as one donor, and incorporation of one atom each of oxygen into both donors activity
AFUB_086200	Afu8g00370	5.25174	0.00166913	Ortholog(s) have role in o-orsellinic acid biosynthetic process, emericellamide biosynthetic process, asperfuranone biosynthetic process, fumagillin biosynthetic process, monodictyphenone biosynthetic process, sterigmatocystin biosynthetic process
AFUB_086080	Afu8g00490	5.19009	7.92657e-06	Has domain(s) with predicted nucleotide binding activity
AFUB_097260	Afu6g00260	5.1382	0.000480284	Has domain(s) with predicted phosphatidylserine decarboxylase activity and role in phospholipid biosynthetic process
AFUB_101540	Afu4g01030	5.0663	0.0167952	Protein of unknown function
AFUB_044130	Afu3g03820	5.01103	0.00171145	Has domain(s) with predicted role in transmembrane transport and integral to membrane localization
AFUB_100380	Afu4g02770	5.01096	1.99756e-05	Has domain(s) with predicted metal ion binding, oxidoreductase activity, acting on single donors with incorporation of molecular oxygen, incorporation of two atoms of oxygen activity and role in oxidation-reduction process
AFUB_067190	Afu4g10080	4.99718	0.00102565	Protein of unknown function
AFUB_044100	Afu3g03860	4.95676	0.000359885	Has domain(s) with predicted 3-hydroxyacyl-CoA dehydrogenase, NAD+ binding activity and role in fatty acid metabolic process, oxidation-reduction process
AFUB_047810	Afu3g00620	4.94575	0.0278251	Has domain(s) with predicted transferase activity, transferring acyl groups other than amino-acyl groups, zinc ion binding, nucleotide binding, oxidoreductase activity and role in oxidation-reduction process
AFUB_079800	Afu4g03230	4.93786	0.00110866	Has domain(s) with predicted endoribonuclease, RNA binding activity
AFUB_071610	Afu3g03750	4.90399	0.000508534	Protein of unknown function
AFUB_034300	Afu3g14940	4.87517	0.0121982	Ortholog(s) have enzyme inhibitor activity
AFUB_086300	Afu8g00240	4.86001	0.00842953	Has domain(s) with predicted monooxygenase, iron ion binding, electron carrier, heme binding, oxidoreductase activity, acting on paired donors, with incorporation or reduction of molecular oxygen activity and role in oxidation-reduction process
AFUB_095000	Afu6g03290	4.84055	0.001786	Has domain(s) with predicted oxidoreductase activity, acting on the CH-OH group of donors, NAD or NADP as acceptor activity and role in oxidation-reduction process
AFUB_044550	Afu3g03750	4.76014	0.00834213	Protein of unknown function
AFUB_085930	Afu8g00640	4.74335	0.0319967	Protein of unknown function
AFUB_016640	Afu1g17250	4.73881	0.00826664	Ortholog(s) have role in asexual spore wall assembly and intracellular, spore wall localization
AFUB_074120	Afu6g08140	4.73225	0.000216643	Ortholog(s) have catalytic activity and role in steroid metabolic process
AFUB_049720	Afu5g01242	4.68515	0.00220983	Protein of unknown function
AFUB_091130	Afu7g05550	4.64852	8.87539e-05	Has domain(s) with predicted transmembrane transporter activity, role in transmembrane transport and integral to membrane localization
AFUB_080740	Afu8g07060	4.64848	0.00126304	Has domain(s) with predicted structural constituent of cell wall activity and fungal-type cell wall localization
AFUB_086030	Afu8g00370	4.61645	0.000157421	Ortholog(s) have role in secondary metabolite biosynthetic process, pseurotin A biosynthetic process
AFUB_000790	Afu6g13950	4.59212	1.70659e-05	Protein of unknown function
AFUB_100420	Afu4g02730	4.48533	0.00533459	Has domain(s) with predicted iron ion binding, electron carrier, heme binding, oxidoreductase activity, acting on paired donors, with incorporation or reduction of molecular oxygen activity and role in oxidation-reduction process
AFUB_000810	Afu6g13940	4.46265	0.00603421	Ortholog(s) have catalytic activity and role in steroid metabolic process
AFUB_033250	Afu2g17560	4.43179	2.18751e-05	Ortholog(s) have tetrahydroxynaphthalene reductase, versicolorin reductase activity, role in xanthone-containing compound biosynthetic process, melanin biosynthetic process, monodictyphenone biosynthetic process, sterigmatocystin biosynthetic process
AFUB_033730	Afu2g17990	4.3819	0.0022775	Ortholog(s) have peptidase, dimethylallyltranstransferase, tryptophan dimethylallyltransferase activity
AFUB_036280	Afu3g12910	4.35326	0.00239941	Ortholog(s) have role in secondary metabolite biosynthetic process
AFUB_009670	Afu1g10260	4.34358	6.14416e-06	Protein of unknown function
AFUB_052290	Afu5g03780	4.3259	0.00167501	Has domain(s) with predicted deaminase activity
AFUB_025290	Afu2g09430	4.18531	0.0240536	Protein of unknown function
AFUB_086400	Afu8g00130	4.14821	0.00368153	Protein of unknown function
AFUB_025270	Afu2g09410	4.13411	0.0266092	Protein of unknown function
AFUB_047850	Afu3g00590	4.1285	0.0060278	Ortholog(s) have low-density lipoprotein particle binding activity, role in hemolysis by symbiont of host erythrocytes and intracellular localization
AFUB_092390	Afu7g06810	4.09376	1.23866e-15	Has domain(s) with predicted oxidoreductase activity and role in oxidation-reduction process
AFUB_070770	Afu4g13850	4.08303	6.05913e-10	Has domain(s) with predicted oxidoreductase activity and role in oxidation-reduction process
AFUB_063490	Afu4g06370	4.01615	0.0264933	Protein of unknown function
AFUB_034200	Afu3g15030	3.95455	0.00162548	Has domain(s) with predicted transferase activity, transferring acyl groups other than amino-acyl groups, zinc ion binding, nucleotide binding, oxidoreductase activity and role in oxidation-reduction process
AFUB_049710	Afu5g00470	3.95176	2.36356e-05	Has domain(s) with predicted carbon-nitrogen ligase activity, with glutamine as amido-N-donor, hydrolase activity, acting on carbon-nitrogen (but not peptide) bonds, in linear amides activity
AFUB_030300	#N/A	3.94464	0.0490316	Protein of unknown function
AFUB_086120	Afu8g07235	3.92722	0.0152833	Protein of unknown function
AFUB_044680	Afu3g03550	3.91127	0.000229111	Protein of unknown function
AFUB_081380	Afu8g06100	3.9054	0.037991	Protein of unknown function
AFUB_086360	Afu8g00170	3.83752	0.0439393	fmqA, Protein of unknown function
AFUB_045200	Afu3g03040	3.83206	0.0387868	Protein of unknown function
AFUB_030020	Afu2g14400	3.78551	0.00803321	Protein of unknown function
AFUB_092090	Afu7g06523	3.77897	0.0198892	Protein of unknown function
AFUB_080930	Afu8g06840	3.74208	5.67503e-11	Has domain(s) with predicted nucleotide binding activity
AFUB_081170	Afu8g06600	3.73645	0.0136577	Has domain(s) with predicted nucleotide binding activity
AFUB_013770	Afu1g14230	3.72396	0.0371554	Protein of unknown function
AFUB_030100	Afu2g14480	3.70929	0.040785	Ortholog(s) have extracellular region localization
AFUB_016740	Afu1g17370	3.69948	0.00120345	Has domain(s) with predicted role in response to stress
AFUB_081160	Afu8g06610	3.68144	8.35611e-07	Has domain(s) with predicted role in transmembrane transport and integral to membrane localization
AFUB_094800	Afu6g03490	3.65221	0.0212748	Has domain(s) with predicted oxidoreductase activity and role in metabolic process
AFUB_062260	Afu5g14582	3.60021	0.0244017	Has domain(s) with predicted protein binding activity
AFUB_017250	Afu2g00170	3.57169	1.09669e-06	Has domain(s) with predicted transferase activity, transferring acyl groups other than amino-acyl groups, zinc ion binding, nucleotide binding, oxidoreductase activity and role in oxidation-reduction process
AFUB_086340	Afu8g00200	3.5606	0.0368584	Ortholog(s) have O-methyltransferase activity and role in fumitremorgin B biosynthetic process, verruculogen biosynthetic process
AFUB_071550	Afu5g00110	3.5523	0.00188569	Has domain(s) with predicted intramolecular transferase activity
AFUB_015960	Afu1g16590	3.53949	0.000486463	Ortholog(s) have sequence-specific DNA binding transcription factor activity
AFUB_045180	Afu3g03050	3.52739	0.0331464	Has domain(s) with predicted RNA binding, ribonuclease III activity and role in RNA processing
AFUB_086380	Afu8g00150	3.51351	0.0161592	Protein of unknown function
AFUB_017640	Afu2g00580	3.49845	2.75459e-24	Protein of unknown function
AFUB_099100	Afu4g03920	3.4907	7.05609e-15	Has domain(s) with predicted role in transmembrane transport and integral to membrane localization
AFUB_094670	Afu6g03630	3.49037	0.0118892	Has domain(s) with predicted catalytic activity and role in metabolic process
AFUB_055040	Afu5g07490	3.48823	0.00136047	Protein of unknown function
AFUB_055710	Afu5g08180	3.4825	0.00385305	Protein of unknown function
AFUB_073220	Afu6g07260	3.48151	0.0195811	Has domain(s) with predicted nucleobase transmembrane transporter activity, role in nucleobase transport and membrane localization
AFUB_000780	Afu6g13970	3.4447	0.0141986	Ortholog(s) have role in dehydroaustinol biosynthetic process, austinol biosynthetic process
AFUB_047460	Afu3g00940	3.42909	0.000590987	Has domain(s) with predicted methyltransferase activity and role in metabolic process
AFUB_063950	Afu4g06880	3.41506	0.0182334	Ortholog(s) have role in asexual sporulation resulting in formation of a cellular spore, positive regulation of asexual sporulation resulting in formation of a cellular spore, regulation of transcription, DNA-dependent
AFUB_085640	Afu8g00940	3.40223	0.00838268	Ortholog(s) have role in asperfuranone biosynthetic process
AFUB_086410	Afu8g00120	3.37814	0.0166452	Protein of unknown function
AFUB_083970	Afu8g02620	3.37208	5.09916e-22	Protein of unknown function
AFUB_040860	Afu3g08250	3.34726	0.0230868	Protein of unknown function
AFUB_016650	Afu1g17260	3.33994	0.000564917	Protein of unknown function
AFUB_009560	Afu1g10150	3.33241	0.00313289	Protein of unknown function
AFUB_049750	Afu5g01250	3.33126	0.000160603	Has domain(s) with predicted phosphogluconate dehydrogenase (decarboxylating), nucleotide binding activity and role in pentose-phosphate shunt
AFUB_086390	Afu8g00140	3.32765	0.00222852	Has domain(s) with predicted role in transmembrane transport and integral to membrane localization
AFUB_050130	Afu5g01590	3.31373	4.28427e-06	Has domain(s) with predicted role in isoprenoid biosynthetic process
AFUB_091720	Afu7g06140	3.30875	0.000996691	Has domain(s) with predicted hydrolase activity, hydrolyzing O-glycosyl compounds activity and role in carbohydrate metabolic process
AFUB_047010	Afu3g01370	3.30594	0.00131015	Has domain(s) with predicted role in transmembrane transport and integral to membrane localization
AFUB_034220	Afu3g13140	3.26095	3.05153e-10	Ortholog(s) have intracellular localization
AFUB_071970	#N/A	3.25034	0.0439864	Protein of unknown function
AFUB_066590	Afu4g09470	3.23897	0.0166625	Has domain(s) with predicted iron ion binding, electron carrier, heme binding, oxidoreductase activity, acting on paired donors, with incorporation or reduction of molecular oxygen activity and role in oxidation-reduction process
AFUB_035020	Afu3g14200	3.20968	0.0329575	Protein of unknown function
AFUB_036210	Afu3g12982	3.1854	0.0367186	Protein of unknown function
AFUB_057820	Afu5g10220	3.17993	0.00490586	Has domain(s) with predicted transferase activity, transferring acyl groups other than amino-acyl groups, zinc ion binding, nucleotide binding, oxidoreductase activity and role in oxidation-reduction process
AFUB_022660	Afu2g05635	3.17843	0.0318387	Protein of unknown function
AFUB_094420	Afu6g03870	3.17741	0.000360222	Has domain(s) with predicted protein binding activity
AFUB_083260	Afu8g04290	3.11665	0.0334785	Protein of unknown function
AFUB_047020	Afu3g01360	3.11217	0.00749103	Has domain(s) with predicted role in transmembrane transport and integral to membrane localization
AFUB_033180	Afu2g17490	3.09478	0.000162271	Protein of unknown function
AFUB_079720	Afu1g12620	3.08205	0.0046862	Has domain(s) with predicted O-methyltransferase activity
AFUB_070910	Afu4g14000	3.08073	0.0122834	Ortholog(s) have tripeptide aminopeptidase activity, role in proteolysis and cell septum, fungal-type cell wall localization
AFUB_099090	Afu4g03930	3.061	3.78899e-16	Protein of unknown function
AFUB_057700	Afu5g10100	3.03454	0.0371482	Protein of unknown function
AFUB_000760	Afu6g13990	3.01971	0.00160304	Ortholog(s) have role in emericellamide A biosynthetic process, chanoclavine-I biosynthetic process
AFUB_033720	Afu2g18030	3.00073	0.00351011	Ortholog(s) have catalase activity and role in chanoclavine-I biosynthetic process
AFUB_014080	Afu1g14550	2.98333	1.92909e-21	Ortholog(s) have manganese ion binding, IgE binding activity
AFUB_073820	#N/A	2.97523	0.0190901	Protein of unknown function
AFUB_000770	Afu6g13980	2.97297	0.0261196	Has domain(s) with predicted prenyltransferase activity and integral to membrane localization
AFUB_061010	Afu5g13300	2.97254	0.0207144	Ortholog(s) have endopeptidase activity, role in proteolysis and extracellular region localization
AFUB_057020	Afu5g09470	2.96544	0.0121974	Has domain(s) with predicted role in transmembrane transport and integral to membrane localization
AFUB_045400	Afu3g02850	2.94859	0.00651724	Protein of unknown function
AFUB_085580	Afu8g01010	2.9256	1.37107e-08	Has domain(s) with predicted flavin adenine dinucleotide binding, acyl-CoA dehydrogenase activity and role in oxidation-reduction process
AFUB_034120	Afu3g15090	2.91909	0.0290388	Has domain(s) with predicted deaminase activity and role in purine ribonucleoside monophosphate biosynthetic process
AFUB_054760	Afu5g07200	2.89593	0.0379463	Protein of unknown function
AFUB_080540	Afu8g07225	2.89294	0.0108882	Protein of unknown function
AFUB_075500	#N/A	2.88972	0.0119604	Ortholog(s) have oxidoreductase activity
AFUB_095110	Afu6g03190	2.88872	0.00681649	Protein of unknown function
AFUB_047370	Afu3g01030	2.86499	0.00219634	Has domain(s) with predicted role in response to stress and integral to membrane localization
AFUB_076020	Afu6g09970	2.84856	0.00381933	Has domain(s) with predicted nucleotide binding, oxidoreductase activity and role in metabolic process
AFUB_100290	Afu4g02830	2.83963	6.20423e-11	Has domain(s) with predicted oxidoreductase activity, acting on the aldehyde or oxo group of donors, NAD or NADP as acceptor activity and role in oxidation-reduction process
AFUB_065530	Afu4g08420	2.83655	0.00179617	Protein of unknown function
AFUB_036950	Afu3g12230	2.81856	0.000400228	Protein of unknown function
AFUB_093750	Afu6g04550	2.81601	3.93485e-06	Protein of unknown function
AFUB_068240	Afu4g11210	2.80774	0.00322989	Has domain(s) with predicted role in plasma membrane fusion involved in cytogamy and mating projection tip localization
AFUB_035030	Afu3g14190	2.80696	0.000171772	Protein of unknown function
AFUB_100810	Afu4g00280	2.78146	8.23734e-10	Ortholog(s) have extracellular region localization
AFUB_066820	Afu4g09710	2.76478	0.0186406	Ortholog(s) have role in cleistothecium development, transcription, DNA-templated, ascospore formation and nucleus localization
AFUB_016310	Afu1g16920	2.76196	0.0199607	Ortholog(s) have xylosyltransferase, alpha-N-arabinofuranosidase, xylan 1,4-beta-xylosidase activity, role in xylan catabolic process and intracellular, extracellular region localization
AFUB_090710	Afu7g05130	2.75358	0.0101922	Has domain(s) with predicted O-methyltransferase activity
AFUB_001130	Afu6g13610	2.75093	0.0398766	Ortholog(s) have endo-1,4-beta-xylanase activity, role in xylan catabolic process and extracellular region localization
AFUB_050030	Afu5g01490	2.74773	3.62856e-12	Protein of unknown function
AFUB_091070	Afu7g05490	2.71169	1.04682e-08	Protein of unknown function
AFUB_065950	Afu4g08850	2.70345	0.00364756	Protein of unknown function
AFUB_087320	Afu7g00740	2.70158	0.0252589	Has domain(s) with predicted ATP binding, protein tyrosine kinase activity and role in protein phosphorylation
AFUB_002210	Afu1g01812	2.69347	0.0242312	Protein of unknown function
AFUB_081150	Afu8g06620	2.67042	0.000637713	Has domain(s) with predicted hydrolase activity
AFUB_084820	Afu8g01780	2.66744	0.0046862	Ortholog(s) have nitrilase activity and role in cyanide catabolic process
AFUB_016280	Afu1g16890	2.63499	0.00267433	Ortholog(s) have intracellular localization
AFUB_075460	#N/A	2.62043	0.0455089	Has domain(s) with predicted metal ion transmembrane transporter activity, role in transmembrane transport, metal ion transport and membrane localization
AFUB_050810	Afu5g02280	2.61019	0.0060278	Has domain(s) with predicted hydrolase activity, hydrolyzing O-glycosyl compounds activity and role in carbohydrate metabolic process
AFUB_016960	Afu1g17580	2.59919	0.00324632	Has domain(s) with predicted monooxygenase, oxidoreductase activity, acting on paired donors, with incorporation or reduction of molecular oxygen activity and role in oxidation-reduction process
AFUB_054780	Afu5g07230	2.5923	4.88305e-19	Has domain(s) with predicted catalytic activity
AFUB_099080	Afu4g03940	2.59149	2.13091e-11	Has domain(s) with predicted oxidoreductase activity and role in oxidation-reduction process
AFUB_025940	Afu2g10130	2.59008	5.67849e-06	Has domain(s) with predicted calcium ion binding activity
AFUB_057710	Afu5g10110	2.57635	7.51276e-11	Protein of unknown function
AFUB_071140	Afu3g02960	2.57172	0.0373771	Protein of unknown function
AFUB_076190	Afu6g10130	2.57066	0.00650395	Ortholog(s) have lysozyme activity and role in cellular carbohydrate catabolic process
AFUB_095040	Afu6g03260	2.57065	0.00984057	Has domain(s) with predicted aspartic-type endopeptidase activity and role in proteolysis
AFUB_030050	Afu2g14430	2.56726	0.0182503	Has domain(s) with predicted monooxygenase, iron ion binding, electron carrier, heme binding, oxidoreductase activity, acting on paired donors, with incorporation or reduction of molecular oxygen activity and role in oxidation-reduction process
AFUB_015910	Afu1g16560	2.54855	1.23866e-15	Protein of unknown function
AFUB_034480	Afu3g14740	2.54214	0.0108689	Protein of unknown function
AFUB_044670	#N/A	2.53403	0.00617825	Has domain(s) with predicted sequence-specific DNA binding RNA polymerase II transcription factor, zinc ion binding activity, role in regulation of transcription, DNA-dependent and nucleus localization
AFUB_085860	Afu8g00710	2.5321	0.0349577	Has domain(s) with predicted role in defense response, negative regulation of growth
AFUB_099880	Afu4g03240	2.51801	0.0284854	Ortholog(s) have fungal-type cell wall localization
AFUB_077770	Afu6g11780	2.51074	0.000820599	Protein of unknown function
AFUB_044990	Afu3g03260	2.50224	0.000803713	Protein of unknown function
AFUB_056400	Afu5g08870	2.49974	0.0329989	Protein of unknown function
AFUB_100710	Afu4g00195	2.49904	0.0470741	Protein of unknown function
AFUB_018010	Afu2g00930	2.49244	0.00997116	Has domain(s) with predicted hydrolase activity, hydrolyzing O-glycosyl compounds activity and role in carbohydrate metabolic process
AFUB_050830	Afu5g02300	2.48561	0.037991	Has domain(s) with predicted peroxidase activity
AFUB_086210	Afu8g00360	2.47455	0.0261164	Protein of unknown function
AFUB_072110	Afu4g14850	2.46673	0.0256146	Ortholog(s) have intracellular localization
AFUB_041130	Afu3g07990	2.46551	6.75393e-12	Ortholog(s) have role in cellular response to pH, gamma-aminobutyric acid transport
AFUB_087420	Afu7g00840	2.45896	0.0425448	Has domain(s) with predicted nucleotide binding, oxidoreductase activity and role in metabolic process
AFUB_000900	Afu6g13830	2.45692	0.00220687	Has domain(s) with predicted nucleotide binding, oxidoreductase activity and role in metabolic process
AFUB_018050	Afu2g00967	2.44287	0.00197761	Protein of unknown function
AFUB_078150	Afu6g12150	2.42851	1.55719e-05	Has domain(s) with predicted sequence-specific DNA binding transcription factor, sequence-specific DNA binding activity and role in regulation of transcription, DNA-dependent
AFUB_000300	Afu6g14470	2.41902	0.0275169	Protein of unknown function
AFUB_057490	Afu5g09900	2.41795	6.29911e-05	Has domain(s) with predicted role in response to stress and integral to membrane localization
AFUB_100300	Afu4g02820	2.41689	6.14839e-08	Has domain(s) with predicted catalytic activity
AFUB_032810	Afu2g17160	2.40544	0.039147	Protein of unknown function
AFUB_088500	Afu7g01930	2.39773	0.0443032	Ortholog(s) have role in positive regulation of sexual sporulation resulting in formation of a cellular spore, sexual sporulation resulting in formation of a cellular spore, conidium formation, negative regulation of conidium formation
AFUB_072940	Afu6g07020	2.39074	0.0351405	Has domain(s) with predicted protein binding, phospholipid binding activity
AFUB_030390	Afu2g14750	2.38722	0.0230555	Has domain(s) with predicted hydrolase activity, hydrolyzing O-glycosyl compounds activity and role in carbohydrate metabolic process
AFUB_001120	Afu6g13630	2.3832	2.35789e-05	Protein of unknown function
AFUB_060440	Afu5g12770	2.37972	6.94241e-11	Has domain(s) with predicted hydrolase activity
AFUB_050120	Afu5g01580	2.36903	0.0162372	Has domain(s) with predicted nucleotide binding, oxidoreductase activity and role in metabolic process
AFUB_063430	Afu4g06310	2.35356	0.028966	Protein of unknown function
AFUB_067200	Afu4g10090	2.33033	1.04543e-07	Has domain(s) with predicted amino acid transmembrane transporter activity, role in amino acid transmembrane transport and membrane localization
AFUB_081350	Afu8g06420	2.32791	0.0308143	Protein of unknown function
AFUB_018030	Afu2g00963	2.32608	0.0290752	Has domain(s) with predicted protein binding, zinc ion binding activity and intracellular localization
AFUB_055180	Afu5g07640	2.32546	2.73748e-09	Has domain(s) with predicted catalytic activity and role in RNA processing
AFUB_070900	Afu4g13990	2.31658	6.67903e-05	Protein of unknown function
AFUB_046630	Afu3g01780	2.31365	0.0380319	Has domain(s) with predicted zinc ion binding, nucleotide binding, oxidoreductase activity and role in oxidation-reduction process
AFUB_101780	Afu4g01290	2.3039	2.75459e-24	Ortholog(s) have chitosanase activity
AFUB_044750	Afu3g03490	2.29567	0.0362037	Has domain(s) with predicted O-methyltransferase activity
AFUB_004770	Afu1g04430	2.2926	0.00194259	Protein of unknown function
AFUB_041740	Afu3g07340	2.29172	0.00822263	Protein of unknown function
AFUB_047090	Afu3g01290	2.2774	5.33481e-15	Has domain(s) with predicted oxidoreductase activity and role in oxidation-reduction process
AFUB_080920	Afu8g06850	2.26456	0.0388659	Protein of unknown function
AFUB_057810	Afu5g10210	2.26092	0.0380202	Protein of unknown function
AFUB_101490	Afu4g00990	2.24803	0.00205354	Has domain(s) with predicted substrate-specific transmembrane transporter activity, role in transmembrane transport and integral to membrane localization
AFUB_096120	Afu6g02210	2.24745	7.66707e-07	Has domain(s) with predicted iron ion binding, electron carrier, heme binding, oxidoreductase activity, acting on paired donors, with incorporation or reduction of molecular oxygen activity and role in oxidation-reduction process
AFUB_081390	Afu8g06090	2.23231	0.0054654	Has domain(s) with predicted amino acid transmembrane transporter activity, role in amino acid transmembrane transport and membrane localization
AFUB_035520	Afu3g13670	2.22633	0.0289442	Has domain(s) with predicted role in transmembrane transport and integral to membrane localization
AFUB_002270	Afu1g01890	2.20386	2.72602e-06	Has domain(s) with predicted catalytic activity and role in metabolic process
AFUB_002200	Afu1g01812	2.20194	0.00242043	Has domain(s) with predicted role in transmembrane transport and integral to membrane localization
AFUB_020190	Afu2g03130	2.19052	0.0236095	Protein of unknown function
AFUB_066710	Afu4g09600	2.18783	0.00136047	Protein of unknown function
AFUB_013290	Afu1g13810	2.18605	0.00878392	Protein of unknown function
AFUB_041370	Afu3g07730	2.18236	0.000360222	Protein of unknown function
AFUB_049440	Afu5g01000	2.17997	0.00830559	Has domain(s) with predicted oxidoreductase activity, acting on paired donors, with incorporation or reduction of molecular oxygen, 2-oxoglutarate as one donor, and incorporation of one atom each of oxygen into both donors activity
AFUB_084890	Afu8g01700	2.17959	0.000295887	Protein of unknown function
AFUB_079790	Afu5g02320	2.17154	0.00279996	Protein of unknown function
AFUB_062490	Afu5g14820	2.1645	0.000185129	Has domain(s) with predicted DNA binding, nucleotide binding, nucleoside-triphosphatase activity and role in DNA replication
AFUB_042020	Afu3g07030	2.1586	0.000397924	Ortholog(s) have extracellular region localization
AFUB_066600	Afu4g09480	2.15585	0.04331	Ortholog(s) have endo-1,4-beta-xylanase activity, role in xylan catabolic process and extracellular region localization
AFUB_036080	Afu3g13120	2.1517	1.58189e-09	Has domain(s) with predicted hydroxymethylbilane synthase activity and role in tetrapyrrole biosynthetic process
AFUB_037680	Afu3g11490	2.15164	0.0275169	Has domain(s) with predicted amino acid transmembrane transporter activity, role in amino acid transmembrane transport and integral to membrane localization
AFUB_095500	Afu6g02800	2.14517	5.50394e-09	Ortholog(s) have fungal-type cell wall localization
AFUB_000290	Afu6g14480	2.14293	0.0307248	Has domain(s) with predicted role in protein glycosylation
AFUB_012760	Afu1g13270	2.13917	0.0138874	Has domain(s) with predicted hydrolase activity and role in metabolic process
AFUB_096130	Afu6g02210	2.13824	5.01436e-05	Has domain(s) with predicted iron ion binding, electron carrier, heme binding, oxidoreductase activity, acting on paired donors, with incorporation or reduction of molecular oxygen activity and role in oxidation-reduction process
AFUB_045890	Afu3g02430	2.13594	0.000107694	Protein of unknown function
AFUB_017760	Afu2g00680	2.13197	0.000349204	Has domain(s) with predicted catalytic activity
AFUB_085300	Afu8g01310	2.12278	0.00518601	Has domain(s) with predicted oxidoreductase activity and role in oxidation-reduction process
AFUB_016250	Afu1g16860	2.1215	6.06013e-05	Protein of unknown function
AFUB_048190	Afu3g00250	2.1199	1.49142e-05	Has domain(s) with predicted oxidoreductase activity and role in metabolic process
AFUB_075360	Afu1g00350	2.11935	8.54749e-12	Has domain(s) with predicted oxidoreductase activity and role in oxidation-reduction process
AFUB_091080	Afu7g05500	2.11918	6.20418e-13	Ortholog(s) have glutathione transferase, glutathione peroxidase activity and intracellular localization
AFUB_074300	Afu6g08340	2.11809	3.60932e-08	Has domain(s) with predicted role in transmembrane transport and integral to membrane localization
AFUB_009140	Afu1g09690	2.11241	2.96323e-13	Has domain(s) with predicted RNA ligase (ATP), ATP binding activity and role in tRNA splicing, via endonucleolytic cleavage and ligation
AFUB_001500	Afu6g13270	2.10874	0.0210115	Protein of unknown function
AFUB_003630	Afu1g03210	2.07813	0.00540549	Ortholog(s) have transcription regulatory region DNA binding activity, role in positive regulation of conidium formation, cleistothecium development, conidium formation, cellular response to nitrogen starvation and nucleus localization
AFUB_003160	Afu1g02770	2.07769	0.000103913	Protein of unknown function
AFUB_099430	Afu4g03610	2.07111	7.44869e-05	Has domain(s) with predicted inorganic phosphate transmembrane transporter activity, role in phosphate ion transport, transmembrane transport and integral to membrane localization
AFUB_066940	Afu4g09830	2.06507	0.00932414	Ortholog(s) have indoleamine 2,3-dioxygenase activity and role in tryptophan catabolic process to kynurenine
AFUB_045310	Afu3g02940	2.0574	0.0169876	Protein of unknown function
AFUB_079620	Afu1g01180	2.04061	0.0483256	Ortholog(s) have extracellular region localization
AFUB_012560	Afu1g13080	2.0405	2.80657e-06	Protein of unknown function
AFUB_021310	Afu2g04240	2.04025	0.0296913	Ortholog(s) have maleylacetoacetate isomerase activity and role in L-phenylalanine catabolic process
AFUB_095490	Afu6g02810	2.03975	4.97575e-09	Has domain(s) with predicted copper ion transmembrane transporter activity, role in copper ion transmembrane transport and integral to membrane localization
AFUB_055480	Afu5g07950	2.03849	2.2114e-10	Has domain(s) with predicted protein binding, ATP binding, protein tyrosine kinase activity and role in protein phosphorylation
AFUB_009520	Afu1g10110	2.03526	0.030675	Ortholog(s) have extracellular region localization
AFUB_041160	Afu3g07960	2.03519	0.000122297	Has domain(s) with predicted oxidoreductase activity and role in oxidation-reduction process
AFUB_100320	Afu4g02805	2.02876	0.0102526	Ortholog(s) have low-density lipoprotein particle binding activity, role in hemolysis by symbiont of host erythrocytes and intracellular localization
AFUB_034650	Afu3g14580	2.02861	0.00846848	Has domain(s) with predicted hydrolase activity and role in dUTP metabolic process
AFUB_093930	Afu6g04360	2.02754	1.81876e-05	Has domain(s) with predicted ATP binding, ATPase activity, coupled to transmembrane movement of substances activity, role in transport and integral to membrane localization
AFUB_015900	Afu1g16556	2.02373	8.17985e-06	Protein of unknown function
AFUB_061960	Afu5g14250	2.02199	0.0143854	Has domain(s) with predicted oxidoreductase activity, acting on paired donors, with incorporation or reduction of molecular oxygen, 2-oxoglutarate as one donor, and incorporation of one atom each of oxygen into both donors activity
AFUB_096440	Afu6g01905	2.01162	8.55833e-08	Protein of unknown function
AFUB_051140	Afu5g02610	2.00847	0.0356682	Has domain(s) with predicted iron ion binding, electron carrier, heme binding, oxidoreductase activity, acting on paired donors, with incorporation or reduction of molecular oxygen activity and role in oxidation-reduction process
AFUB_055435	Afu5g07902	2.00103	0.0234369	Protein of unknown function
AFUB_054440	Afu5g06880	1.99446	0.0182232	Protein of unknown function
AFUB_033330	Afu2g17640	1.98413	0.0266199	Protein of unknown function
AFUB_011570	Afu1g12100	1.98232	0.000308617	Protein of unknown function
AFUB_003980	Afu1g03570	1.97576	0.00696287	Ortholog(s) have acid phosphatase activity and fungal-type cell wall, extracellular region localization
AFUB_100920	Afu4g00390	1.96831	2.24504e-07	Has domain(s) with predicted cation binding, hydrolase activity, hydrolyzing O-glycosyl compounds activity and role in carbohydrate metabolic process
AFUB_067220	#N/A	1.9682	0.00279996	Protein of unknown function
AFUB_062510	Afu5g14680	1.96127	1.82111e-08	Ortholog(s) have intracellular localization
AFUB_101030	Afu4g00485	1.95789	0.0320498	Has domain(s) with predicted role in termination of G-protein coupled receptor signaling pathway
AFUB_038280	Afu3g10850	1.95084	0.000523035	Protein of unknown function
AFUB_030040	Afu2g14420	1.946	0.023904	Ortholog(s) have triglyceride lipase, cutinase activity and role in triglyceride catabolic process, cellular carbohydrate catabolic process
AFUB_006940	Afu1g06560	1.93205	0.00709576	Has domain(s) with predicted carbohydrate binding, hydrolase activity, hydrolyzing O-glycosyl compounds activity and role in carbohydrate metabolic process
AFUB_060130	Afu5g12460	1.93032	0.0041702	Has domain(s) with predicted catalytic activity and role in metabolic process
AFUB_090490	Afu7g04930	1.92408	0.0209006	Has domain(s) with predicted serine-type endopeptidase activity and role in proteolysis
AFUB_046070	Afu3g02260	1.91996	7.21936e-05	Protein of unknown function
AFUB_033970	Afu3g15250	1.91908	5.05045e-05	Ortholog(s) have extracellular region localization
AFUB_077050	Afu6g11020	1.91295	0.00964824	Has domain(s) with predicted coenzyme binding, phosphogluconate dehydrogenase (decarboxylating), nucleotide binding, 3-hydroxyisobutyrate dehydrogenase activity and role in valine metabolic process, pentose-phosphate shunt
AFUB_101250	Afu4g00700	1.91113	0.0118797	Has domain(s) with predicted zinc ion binding, nucleotide binding, oxidoreductase activity and role in oxidation-reduction process
AFUB_080010	Afu1g16170	1.90972	1.37359e-08	Protein of unknown function
AFUB_001000	Afu6g13740	1.90061	0.00984657	Protein of unknown function
AFUB_029910	Afu2g14290	1.89443	2.66684e-11	Has domain(s) with predicted hydrolase activity and role in cellular metabolic process
AFUB_100270	Afu4g02850	1.89305	0.00103412	Protein of unknown function
AFUB_041710	Afu3g07370	1.87606	3.34126e-08	Ortholog(s) have nitrate reductase (NADPH) activity and role in molybdopterin cofactor biosynthetic process
AFUB_026280	Afu2g10480	1.86814	0.0293425	Has domain(s) with predicted nucleic acid binding activity
AFUB_002220	Afu1g01820	1.86753	0.000255368	Protein of unknown function
AFUB_004640	Afu1g04310	1.86204	0.00236716	Protein of unknown function
AFUB_036070	Afu3g13130	1.86141	0.000112318	Protein of unknown function
AFUB_071930	Afu4g14690	1.86009	0.00747297	Protein of unknown function
AFUB_004630	Afu1g04300	1.85676	0.0143796	Protein of unknown function
AFUB_026350	Afu2g10560	1.85518	0.0161231	Has domain(s) with predicted amino acid transmembrane transporter activity, role in amino acid transmembrane transport and membrane localization
AFUB_042710	Afu3g06350	1.85486	0.0135222	Protein of unknown function
AFUB_067250	Afu4g10130	1.84506	0.0078736	Ortholog(s) have alpha-amylase activity, role in carbohydrate catabolic process and cell wall-bounded periplasmic space, hyphal septin band, fungal-type cell wall, cell septum, spitzenkorper, extracellular region localization
AFUB_025480	Afu2g09620	1.84431	0.0433203	Protein of unknown function
AFUB_007030	Afu1g06650	1.84198	2.17424e-08	Protein of unknown function
AFUB_000820	Afu6g13930	1.84029	0.000279942	Ortholog(s) have role in secondary metabolite biosynthetic process, pseurotin A biosynthetic process
AFUB_020300	Afu2g03230	1.83966	0.00549844	Has domain(s) with predicted calcium ion binding, alpha-amylase activity and role in carbohydrate catabolic process
AFUB_101480	Afu4g00980	1.8387	0.000399121	Protein of unknown function
AFUB_099900	Afu4g03220	1.83514	0.000559676	Has domain(s) with predicted amino acid transmembrane transporter activity, role in amino acid transmembrane transport and membrane localization
AFUB_066510	#N/A	1.83388	1.63195e-05	Protein of unknown function
AFUB_023930	Afu2g07910	1.83331	0.0296794	Has domain(s) with predicted substrate-specific transmembrane transporter activity, role in transmembrane transport and integral to membrane localization
AFUB_035050	Afu3g06730	1.8333	9.75146e-15	Ortholog(s) have role in cellular response to glucose stimulus and cytoplasm localization
AFUB_055170	Afu5g07630	1.83061	6.16303e-05	Protein of unknown function
AFUB_038480	Afu3g10680	1.82079	3.17955e-11	Protein of unknown function
AFUB_074800	Afu6g08840	1.82057	0.000417203	Has domain(s) with predicted cation binding, hydrolase activity, hydrolyzing O-glycosyl compounds activity and role in carbohydrate metabolic process
AFUB_074790	Afu6g08830	1.81896	2.99337e-13	Has domain(s) with predicted oxidoreductase activity, acting on the aldehyde or oxo group of donors, disulfide as acceptor activity and role in metabolic process
AFUB_061470	Afu5g13730	1.80049	0.01289	Protein of unknown function
AFUB_071560	Afu5g00120	1.79885	0.00656811	Has domain(s) with predicted iron ion binding, electron carrier, heme binding, oxidoreductase activity, acting on paired donors, with incorporation or reduction of molecular oxygen activity and role in oxidation-reduction process
AFUB_082300	Afu8g05220	1.79835	0.033182	Has domain(s) with predicted carbon-nitrogen ligase activity, with glutamine as amido-N-donor, hydrolase activity, acting on carbon-nitrogen (but not peptide) bonds, in linear amides activity
AFUB_064080	Afu4g07000	1.79766	0.00478054	Protein of unknown function
AFUB_058510	Afu5g10930	1.79594	3.09357e-06	Ortholog(s) have extracellular region localization
AFUB_084940	Afu8g01660	1.79471	1.3216e-05	Protein of unknown function
AFUB_032860	Afu2g17210	1.78149	0.000121254	Protein of unknown function
AFUB_065810	Afu4g08715	1.78024	1.28648e-12	Protein of unknown function
AFUB_101100	Afu4g00550	1.77922	0.00153742	Has domain(s) with predicted role in transmembrane transport and integral to membrane localization
AFUB_049110	Afu5g00640	1.7771	0.0183124	Has domain(s) with predicted oxidoreductase activity and role in metabolic process
AFUB_101000	Afu4g00460	1.77364	1.41586e-06	Has domain(s) with predicted hydrolase activity, acting on carbon-nitrogen (but not peptide) bonds activity
AFUB_049150	Afu5g00680	1.7714	0.0354001	Protein of unknown function
AFUB_035910	Afu3g13290	1.76829	0.0283138	Protein of unknown function
AFUB_042480	Afu3g06570	1.76039	0.0429176	Protein of unknown function
AFUB_088300	Afu7g01720	1.75525	0.000441442	Has domain(s) with predicted catalytic activity
AFUB_016260	Afu1g16870	1.75206	1.10028e-08	Protein of unknown function
AFUB_049740	Afu5g01248	1.75139	0.0271178	Protein of unknown function
AFUB_086690	Afu7g00150	1.751	1.67081e-06	Ortholog(s) have role in asperthecin biosynthetic process
AFUB_010640	Afu1g11210	1.747	0.0101083	Protein of unknown function
AFUB_083440	Afu8g04120	1.7458	0.00341404	Ortholog(s) have serine-type carboxypeptidase activity
AFUB_066810	Afu4g09700	1.74243	0.0309816	Protein of unknown function
AFUB_071030	Afu1g00350	1.7338	5.42664e-07	Has domain(s) with predicted oxidoreductase activity and role in oxidation-reduction process
AFUB_046130	Afu3g02220	1.73209	0.00105168	Protein of unknown function
AFUB_074720	Afu6g08760	1.73177	0.000185652	Has domain(s) with predicted proline dehydrogenase activity and role in proline catabolic process, oxidation-reduction process, glutamate biosynthetic process
AFUB_041170	Afu3g07950	1.72834	0.026933	Has domain(s) with predicted role in transmembrane transport and integral to membrane localization
AFUB_096030	Afu6g02300	1.72684	0.00446695	Has domain(s) with predicted protein serine/threonine kinase, ATP binding activity and role in protein phosphorylation
AFUB_054890	Afu5g07340	1.71473	1.50458e-12	Has domain(s) with predicted unfolded protein binding, heat shock protein binding activity and role in protein folding
AFUB_033310	Afu2g17620	1.71285	8.37741e-05	Has domain(s) with predicted flavin adenine dinucleotide binding, oxidoreductase activity, acting on CH-OH group of donors, carbohydrate binding activity and role in carbohydrate catabolic process, oxidation-reduction process
AFUB_056010	Afu5g07410	1.70565	0.0329039	Has domain(s) with predicted catalytic activity and role in metabolic process
AFUB_074700	Afu6g08740	1.70473	0.0282593	Protein of unknown function
AFUB_090400	Afu7g04850	1.70148	0.0305461	Protein of unknown function
AFUB_046800	Afu3g01600	1.69249	0.0290751	Has domain(s) with predicted oxidoreductase activity and role in metabolic process
AFUB_072390	Afu6g06470	1.68683	1.56617e-10	Ortholog(s) have intracellular localization
AFUB_096460	Afu6g01880	1.6852	0.00603421	Protein of unknown function
AFUB_092270	Afu7g06690	1.67838	0.0412868	Protein of unknown function
AFUB_056830	Afu5g09290	1.67767	0.011425	Has domain(s) with predicted nucleotide binding, oxidoreductase activity and role in metabolic process
AFUB_002130	Afu1g01730	1.67185	1.88175e-06	Has domain(s) with predicted catalytic activity
AFUB_030440	Afu2g14800	1.67169	2.10555e-10	Has domain(s) with predicted protein dimerization activity
AFUB_070960	Afu4g14400	1.65827	2.37628e-08	Has domain(s) with predicted zinc ion binding activity and intracellular localization
AFUB_013300	Afu1g13820	1.65609	0.00164489	Protein of unknown function
AFUB_046120	Afu3g02230	1.65574	0.00535039	Protein of unknown function
AFUB_082990	Afu8g04510	1.65505	4.19594e-07	Protein of unknown function
AFUB_090160	Afu7g04620	1.65429	3.63306e-06	Protein of unknown function
AFUB_041700	Afu3g07380	1.65125	8.87539e-05	Has domain(s) with predicted catalytic, cation binding activity and role in carbohydrate metabolic process
AFUB_076360	Afu6g10310	1.64892	0.00650441	Has domain(s) with predicted sequence-specific DNA binding RNA polymerase II transcription factor, zinc ion binding activity, role in regulation of transcription, DNA-dependent and nucleus localization
AFUB_027860	Afu2g12170	1.6473	3.36497e-06	Protein of unknown function
AFUB_013160	Afu1g13670	1.64634	0.0187929	Protein of unknown function
AFUB_009590	Afu1g10180	1.643	0.0104742	Protein of unknown function
AFUB_013440	Afu1g13950	1.64093	0.00175204	Has domain(s) with predicted nucleotide binding, oxidoreductase activity and role in metabolic process
AFUB_045960	Afu3g02360	1.63838	1.41972e-07	Has domain(s) with predicted oxidoreductase activity and role in oxidation-reduction process
AFUB_085510	Afu8g01090	1.62823	0.0105092	Ortholog(s) have IgE binding activity and intracellular localization
AFUB_093540	Afu6g04750	1.6209	7.60184e-09	Has domain(s) with predicted binding activity
AFUB_099960	Afu4g03170	1.62049	1.61309e-13	Protein of unknown function
AFUB_009440	Afu1g10020	1.61873	2.18423e-11	Has domain(s) with predicted nucleic acid binding, ribonuclease H activity
AFUB_055190	Afu5g07650	1.61754	0.00278366	Has domain(s) with predicted protein binding activity
AFUB_071730	Afu4g14470	1.61163	0.00716243	Protein of unknown function
AFUB_086260	Afu8g00280	1.6112	4.32166e-05	Has domain(s) with predicted nucleotide binding, oxidoreductase activity and role in metabolic process
AFUB_048410	#N/A	1.60996	0.00601988	Protein of unknown function
AFUB_083070	Afu8g04470	1.60965	6.63888e-08	Has domain(s) with predicted role in transmembrane transport and integral to membrane localization
AFUB_101110	Afu4g00560	1.60539	0.0221019	Has domain(s) with predicted nucleotide binding, oxidoreductase activity and role in oxidation-reduction process
AFUB_039530	Afu3g09640	1.60154	2.92735e-05	Protein of unknown function
AFUB_017910	Afu2g00830	1.60088	0.0155544	Has domain(s) with predicted nucleotide binding, oxidoreductase activity and role in metabolic process
AFUB_047440	Afu3g00960	1.59451	7.58325e-08	Ortholog(s) have extracellular region localization
AFUB_061480	Afu5g13740	1.59428	8.10391e-05	Has domain(s) with predicted catalytic activity
AFUB_045770	Afu2g03110	1.59424	0.03678	Protein of unknown function
AFUB_022350	Afu2g05325	1.59397	1.52239e-05	Has domain(s) with predicted role in transmembrane transport and integral to membrane localization
AFUB_037340	Afu3g11840	1.59049	0.0296769	Has domain(s) with predicted nucleotide binding, oxidoreductase activity and role in oxidation-reduction process
AFUB_045860	Afu3g02450	1.58398	0.00219709	Protein of unknown function
AFUB_076750	Afu6g10710	1.58367	9.81095e-07	Protein of unknown function
AFUB_091810	Afu7g06260	1.57952	8.12471e-06	Ortholog(s) have intracellular localization
AFUB_059530	Afu5g11960	1.5792	0.0145812	Protein of unknown function
AFUB_096290	Afu6g02050	1.57397	0.0458342	Protein of unknown function
AFUB_092720	Afu6g09335	1.57097	0.0234754	Has domain(s) with predicted DNA binding, protein dimerization activity
AFUB_052320	Afu5g03810	1.55928	0.000185129	Protein of unknown function
AFUB_090580	Afu7g05015	1.55843	1.28925e-11	Protein of unknown function
AFUB_056870	Afu5g09330	1.55702	1.41141e-05	Ortholog(s) have cytoplasm localization
AFUB_096630	Afu1g16030	1.5563	0.0117086	Protein of unknown function
AFUB_100900	Afu4g00370	1.54685	0.0336558	Has domain(s) with predicted carbon-nitrogen ligase activity, with glutamine as amido-N-donor, hydrolase activity, acting on carbon-nitrogen (but not peptide) bonds, in linear amides activity
AFUB_011090	Afu1g11650	1.54336	0.000695819	Protein of unknown function
AFUB_047120	Afu3g01260	1.54173	0.00949574	Has domain(s) with predicted N-acetyltransferase activity
AFUB_000990	Afu6g13750	1.53869	0.000791574	Has domain(s) with predicted oxidoreductase activity and role in oxidation-reduction process
AFUB_071690	Afu4g14440	1.53303	8.2316e-07	Has domain(s) with predicted catalytic activity and role in metabolic process
AFUB_069000	Afu4g12010	1.53042	0.00170329	Has domain(s) with predicted cofactor binding, dihydrolipoyllysine-residue (2-methylpropanoyl)transferase activity and role in fatty-acyl-CoA biosynthetic process
AFUB_003060	Afu1g02660	1.52864	0.0111414	Has domain(s) with predicted protein binding activity
AFUB_086650	#N/A	1.52405	0.0107427	Protein of unknown function
AFUB_065780	Afu4g08690	1.52289	0.00938624	Has domain(s) with predicted lyase activity and role in metabolic process
AFUB_004210	Afu1g03800	1.52166	2.01672e-12	Has domain(s) with predicted sequence-specific DNA binding RNA polymerase II transcription factor, zinc ion binding, DNA binding activity, role in regulation of transcription, DNA-dependent, transcription, DNA-templated and nucleus localization
AFUB_091920	Afu7g06360	1.52081	0.00098485	Protein of unknown function
AFUB_044110	Afu3g03852	1.51956	0.0137427	Protein of unknown function
AFUB_040150	Afu3g08960	1.51781	0.000529654	Has domain(s) with predicted catalytic activity
AFUB_012510	Afu1g13030	1.51768	9.61244e-08	Protein of unknown function
AFUB_017650	Afu2g00590	1.5156	0.00341411	Protein of unknown function
AFUB_066490	Afu4g09370	1.51403	1.83735e-05	Has domain(s) with predicted protein binding activity
AFUB_078460	Afu6g12450	1.51334	0.0152444	Has domain(s) with predicted role in response to stress
AFUB_015640	Afu1g16300	1.51063	1.07051e-06	Protein of unknown function
AFUB_072660	Afu6g06730	1.50734	0.046853	Has domain(s) with predicted role in transmembrane transport and integral to membrane localization
AFUB_063230	Afu4g06110	1.50299	0.000524647	Protein of unknown function
AFUB_070680	Afu4g13750	1.50101	0.0426214	Has domain(s) with predicted metalloendopeptidase activity and role in proteolysis
AFUB_065360	Afu4g08260	1.49616	5.68062e-05	Protein of unknown function
AFUB_045340	Afu3g02910	1.49527	0.0188357	Has domain(s) with predicted catalytic activity and role in metabolic process
AFUB_034690	Afu3g14540	1.4926	1.40103e-08	Ortholog(s) have intracellular localization
AFUB_078160	Afu6g12160	1.49038	7.97571e-09	Has domain(s) with predicted sequence-specific DNA binding RNA polymerase II transcription factor, zinc ion binding, DNA binding activity, role in regulation of transcription, DNA-dependent, transcription, DNA-templated and nucleus localization
AFUB_096800	Afu6g00670	1.48958	0.0145224	Protein of unknown function
AFUB_088460	Afu7g01890	1.48941	0.0198793	Has domain(s) with predicted zinc ion binding, DNA binding activity, role in transcription, DNA-templated and nucleus localization
AFUB_021050	Afu2g03980	1.48725	0.0164091	Protein of unknown function
AFUB_037270	Afu3g11920	1.4849	0.00155095	Has domain(s) with predicted lyase activity and role in metabolic process
AFUB_017750	Afu2g00670	1.48356	0.00563509	sprkB, Has domain(s) with predicted protein kinase, ATP binding activity and role in protein phosphorylation
AFUB_036560	Afu3g12620	1.48153	0.0010757	Ortholog(s) have isopenicillin-N N-acyltransferase activity and role in penicillin biosynthetic process
AFUB_039140	Afu3g10040	1.47889	0.000114456	Has domain(s) with predicted protein kinase binding activity and role in regulation of cyclin-dependent protein serine/threonine kinase activity
AFUB_030140	Afu2g14520	1.47689	2.59439e-05	Has domain(s) with predicted cation binding, hydrolase activity, hydrolyzing O-glycosyl compounds activity and role in carbohydrate metabolic process
AFUB_044330	#N/A	1.47258	0.0167726	Protein of unknown function
AFUB_004489	Afu1g04130	1.47193	0.00019563	Has domain(s) with predicted calcium ion binding activity
AFUB_064940	#N/A	1.47134	0.0200799	Protein of unknown function
AFUB_072450	Afu6g06530	1.46675	0.00727744	Protein of unknown function
AFUB_087510	Afu7g00930	1.4524	0.00508629	Protein of unknown function
AFUB_044850	Afu3g03400	1.44922	0.0434581	Ortholog(s) have role in N',N'',N'''-triacetylfusarinine C biosynthetic process, ergosterol biosynthetic process, siderophore biosynthetic process and peroxisome localization
AFUB_071580	#N/A	1.44607	0.0273343	Protein of unknown function
AFUB_022250	Afu2g05220	1.4452	9.61244e-08	Has domain(s) with predicted oxidoreductase activity and role in oxidation-reduction process
AFUB_099970	Afu4g03160	1.44278	0.000370768	Protein of unknown function
AFUB_082030	Afu8g05520	1.4385	0.0359226	Has domain(s) with predicted oxidoreductase activity, acting on the aldehyde or oxo group of donors, NAD or NADP as acceptor activity and role in oxidation-reduction process
AFUB_058670	Afu5g11100	1.43573	5.41851e-10	Protein of unknown function
AFUB_048210	Afu3g00230	1.43566	0.00648238	Has domain(s) with predicted hydrolase activity, hydrolyzing O-glycosyl compounds activity and role in carbohydrate metabolic process
AFUB_062470	Afu5g14800	1.43047	4.79183e-05	Has domain(s) with predicted L-lactate dehydrogenase, nucleotide binding activity, role in glycolysis, oxidation-reduction process, cellular carbohydrate metabolic process and cytoplasm localization
AFUB_050540	Afu5g02020	1.42741	0.000348251	Has domain(s) with predicted oxidoreductase activity and role in oxidation-reduction process
AFUB_014990	Afu1g15440	1.42613	1.46599e-05	Ortholog(s) have role in melanin metabolic process, growth of symbiont in host, cellular response to drug, (1->3)-alpha-glucan biosynthetic process, spore germination and fungal-type cell wall localization
AFUB_094020	Afu6g04270	1.42605	1.13221e-11	Has domain(s) with predicted substrate-specific transmembrane transporter activity, role in transmembrane transport and integral to membrane localization
AFUB_011790	Afu1g12320	1.42028	0.00727744	Protein of unknown function
AFUB_051860	Afu5g03330	1.41998	2.35789e-05	Protein of unknown function
AFUB_033290	Afu2g01290	1.41431	0.00011809	Ortholog(s) have complement binding, hydroquinone:oxygen oxidoreductase activity
AFUB_092470	Afu7g06920	1.41091	0.0118014	Has domain(s) with predicted nucleotide binding activity
AFUB_099440	Afu4g03600	1.40048	0.00145473	Has domain(s) with predicted N-acetyltransferase activity
AFUB_011080	Afu1g11640	1.40015	0.0243634	Has domain(s) with predicted metal ion binding activity and role in superoxide metabolic process, oxidation-reduction process
AFUB_011710	Afu1g12240	1.39534	0.0017185	Has domain(s) with predicted transporter activity, role in oligopeptide transport and membrane localization
AFUB_057500	Afu5g09910	1.39225	0.000253125	Ortholog(s) have intracellular, extracellular region localization
AFUB_063340	Afu4g06220	1.39202	5.04104e-08	Protein of unknown function
AFUB_027970	Afu2g12310	1.38968	8.40115e-06	Has domain(s) with predicted protein dimerization activity
AFUB_067990	Afu4g10930	1.38871	3.78874e-06	Has domain(s) with predicted acetyltransferase activity and role in metabolic process
AFUB_035040	Afu3g14180	1.38598	0.000161794	Protein of unknown function
AFUB_056690	Afu5g09140	1.38573	0.0337049	Ortholog(s) have fibrinogen binding activity
AFUB_094700	Afu6g03590	1.38417	0.0450185	Ortholog(s) have 2-methylcitrate synthase, citrate (Si)-synthase activity, role in propionate metabolic process, methylcitrate cycle, propionate catabolic process, 2-methylcitrate cycle, sterigmatocystin biosynthetic process and intracellular localization
AFUB_100020	Afu4g03110	1.38278	0.000961113	Has domain(s) with predicted substrate-specific transmembrane transporter activity, role in transmembrane transport and integral to membrane localization
AFUB_015920	Afu1g16564	1.38141	5.48382e-06	Protein of unknown function
AFUB_058470	Afu5g10880	1.3782	0.00341426	Has domain(s) with predicted protein binding, ATP binding, zinc ion binding, DNA binding, helicase activity
AFUB_055250	Afu5g07720	1.37819	5.50479e-08	Has domain(s) with predicted protein binding, nucleic acid binding, zinc ion binding activity
AFUB_080020	#N/A	1.3754	0.0022756	Has domain(s) with predicted nucleus localization
AFUB_044490	Afu3g03650	1.37512	0.00896721	Has domain(s) with predicted N-acetyltransferase activity
AFUB_019340	Afu2g02260	1.37037	0.00574199	Protein of unknown function
AFUB_044920	Afu3g03320	1.36881	1.4317e-05	Has domain(s) with predicted role in transmembrane transport and integral to membrane localization
AFUB_020120	Afu2g03060	1.3671	1.80886e-05	Has domain(s) with predicted protein binding activity
AFUB_039640	Afu3g09530	1.36477	0.0187357	Has domain(s) with predicted iron ion binding, electron carrier, heme binding, oxidoreductase activity, acting on paired donors, with incorporation or reduction of molecular oxygen activity and role in oxidation-reduction process
AFUB_084930	Afu8g01670	1.36449	0.000246908	Ortholog(s) have catalase activity and cytoplasm, extracellular region localization
AFUB_022340	Afu2g05310	1.3533	0.000533412	Has domain(s) with predicted sequence-specific DNA binding RNA polymerase II transcription factor, zinc ion binding, DNA binding activity, role in regulation of transcription, DNA-dependent, transcription, DNA-templated and nucleus localization
AFUB_005890	Afu1g05550	1.35215	0.021597	Has domain(s) with predicted DNA binding activity
AFUB_060210	Afu5g12550	1.35062	2.07285e-05	Protein of unknown function
AFUB_058820	Afu5g11250	1.34999	8.94641e-06	Protein of unknown function
AFUB_071710	Afu4g14460	1.34838	0.00351396	Has domain(s) with predicted methyltransferase activity and role in metabolic process
AFUB_079050	Afu5g14940	1.34588	0.0200799	Has domain(s) with predicted oxidoreductase activity and role in oxidation-reduction process
AFUB_100280	Afu4g02840	1.34522	2.05592e-05	Has domain(s) with predicted nucleotide binding activity
AFUB_093980	Afu6g04310	1.34468	1.35082e-07	Has domain(s) with predicted RNA binding activity
AFUB_019130	Afu2g02050	1.34327	5.85548e-06	Ortholog(s) have intracellular localization
AFUB_044910	Afu3g03330	1.34174	3.24954e-05	Has domain(s) with predicted zinc ion binding, nucleotide binding, oxidoreductase activity and role in oxidation-reduction process
AFUB_012110	Afu1g12640	1.33628	8.7824e-05	Protein of unknown function
AFUB_037960	Afu3g11190	1.33397	0.0429193	Protein of unknown function
AFUB_079110	Afu5g15000	1.33347	0.00352708	Has domain(s) with predicted protein tyrosine phosphatase activity and role in protein dephosphorylation
AFUB_000330	Afu6g14442	1.33298	0.0466531	Has domain(s) with predicted substrate-specific transmembrane transporter activity, role in transmembrane transport and integral to membrane localization
AFUB_068680	Afu4g11660	1.33234	1.56208e-05	Has domain(s) with predicted protein binding, zinc ion binding activity
AFUB_061360	Afu5g13650	1.33214	5.87732e-08	Protein of unknown function
AFUB_022360	Afu2g05325	1.33117	1.91587e-05	Has domain(s) with predicted role in transmembrane transport and integral to membrane localization
AFUB_092400	Afu7g06820	1.32848	0.00632659	Has domain(s) with predicted role in cell adhesion
AFUB_083450	Afu8g04110	1.32782	1.60641e-07	Has domain(s) with predicted role in transmembrane transport and integral to membrane localization
AFUB_013750	Afu1g14210	1.32572	0.00287152	Has domain(s) with predicted catalytic, coenzyme binding, nucleotide binding activity and role in cellular metabolic process
AFUB_101220	Afu4g00670	1.3257	0.00669621	Has domain(s) with predicted nucleotide binding activity
AFUB_045950	Afu3g02380	1.32464	7.91832e-05	Has domain(s) with predicted zinc ion binding, nucleotide binding, RNA binding activity and nucleus localization
AFUB_082440	Afu8g05060	1.32276	7.27988e-06	Protein of unknown function
AFUB_017560	Afu2g00500	1.32166	0.00224489	Protein of unknown function
AFUB_065900	Afu4g08800	1.32002	2.63735e-07	Has domain(s) with predicted ATP binding, ATPase activity, coupled to transmembrane movement of substances activity, role in transmembrane transport and integral to membrane localization
AFUB_051810	Afu5g03280	1.31951	0.000657552	Protein of unknown function
AFUB_097339	#N/A	1.31089	0.000839324	Protein of unknown function
AFUB_076010	Afu6g09960	1.3095	0.0320498	Has domain(s) with predicted nucleotide binding activity
AFUB_044900	Afu3g03350	1.30002	0.00152312	Has domain(s) with predicted catalytic activity and role in metabolic process
AFUB_041890	Afu3g07160	1.29927	0.00471156	Ortholog(s) have extracellular region localization
AFUB_031300	#N/A	1.29758	6.47367e-05	Protein of unknown function
AFUB_067660	Afu4g10560	1.29566	0.0329575	Protein of unknown function
AFUB_067120	Afu4g10010	1.2949	4.28328e-06	acetate kinase, Has domain(s) with predicted protein kinase binding activity
AFUB_056470	Afu5g08940	1.29243	1.67076e-11	Ortholog(s) have methylcrotonoyl-CoA carboxylase activity and role in leucine catabolic process
AFUB_087280	Afu7g00700	1.29112	0.00817781	Protein of unknown function
AFUB_050720	Afu5g02190	1.29004	7.90107e-05	Has domain(s) with predicted molybdenum ion binding, electron carrier, oxidoreductase activity and role in oxidation-reduction process
AFUB_099640	Afu4g03420	1.28867	0.00383022	Protein of unknown function
AFUB_010610	Afu1g11180	1.28775	1.17823e-06	Has domain(s) with predicted ATP binding, nucleoside-triphosphatase activity
AFUB_070290	#N/A	1.28755	0.00969323	Protein of unknown function
AFUB_058680	Afu5g11110	1.28731	3.08059e-05	Has domain(s) with predicted hydrolase activity
AFUB_029270	Afu2g13620	1.2865	0.00464225	Has domain(s) with predicted catalytic, magnesium ion binding, thiamine pyrophosphate binding activity
AFUB_060700	Afu5g12980	1.28469	0.0025188	Protein of unknown function
AFUB_082380	Afu8g05120	1.28284	0.000797514	Protein of unknown function
AFUB_013280	Afu1g13800	1.27745	1.33438e-05	Has domain(s) with predicted role in transmembrane transport and integral to membrane localization
AFUB_022150	Afu2g02370	1.27675	3.33759e-06	Protein of unknown function
AFUB_038740	Afu3g10410	1.2749	0.0060278	Protein of unknown function
AFUB_007600	Afu1g07240	1.26914	6.27484e-06	Protein of unknown function
AFUB_075250	#N/A	1.26766	0.00601988	Protein of unknown function
AFUB_079040	Afu5g14930	1.2631	0.000703103	Protein of unknown function
AFUB_056430	Afu5g08900	1.26186	1.51552e-06	Has domain(s) with predicted nucleotide binding, oxidoreductase activity and role in metabolic process
AFUB_041720	Afu3g07360	1.26155	3.50254e-05	Protein of unknown function
AFUB_093120	Afu6g05160	1.26145	0.0179178	Has domain(s) with predicted nucleic acid binding, zinc ion binding activity and intracellular localization
AFUB_043110	Afu3g05940	1.26115	0.000148656	Protein of unknown function
AFUB_094430	Afu6g03860	1.26101	6.48435e-05	Has domain(s) with predicted transporter activity, role in transmembrane transport and integral to membrane, plasma membrane localization
AFUB_061340	Afu5g13630	1.25867	1.07051e-06	Has domain(s) with predicted calcium ion binding activity
AFUB_039270	Afu3g09900	1.25851	3.15534e-07	Ortholog(s) have role in actin filament organization and hyphal tip, cell septum, plasma membrane localization
AFUB_054880	Afu5g07330	1.25717	6.85555e-06	Ortholog(s) have extracellular region localization
AFUB_020160	Afu2g03100	1.25639	2.1243e-05	Protein of unknown function
AFUB_006860	Afu1g06480	1.25493	5.17288e-07	Ortholog(s) have extracellular region localization
AFUB_026810	#N/A	1.25484	9.01995e-06	Protein of unknown function
AFUB_037280	Afu3g11900	1.25119	0.0470488	Has domain(s) with predicted transferase activity, transferring acyl groups other than amino-acyl groups, zinc ion binding, nucleotide binding, oxidoreductase activity and role in oxidation-reduction process
AFUB_097700	Afu7g08560	1.24917	1.18712e-06	Protein of unknown function
AFUB_097970	Afu1g00540	1.24836	0.0491357	Has domain(s) with predicted hydrolase activity, hydrolyzing O-glycosyl compounds activity and role in carbohydrate metabolic process
AFUB_009160	Afu1g09710	1.2457	0.00101185	Protein of unknown function
AFUB_003770	Afu1g03360	1.24389	0.0010757	Protein of unknown function
AFUB_091150	Afu7g05570	1.24021	0.0294784	Protein of unknown function
AFUB_096780	Afu6g00690	1.24012	0.00909396	Protein of unknown function
AFUB_013170	Afu1g13680	1.24007	0.0336523	Protein of unknown function
AFUB_090250	Afu7g04710	1.23833	1.1293e-07	Has domain(s) with predicted protein binding, nucleic acid binding, zinc ion binding, sequence-specific DNA binding transcription factor activity, role in regulation of transcription, DNA-dependent and nucleus localization
AFUB_038140	#N/A	1.23803	0.0305839	Protein of unknown function
AFUB_035410	Afu3g13780	1.23788	0.03678	Protein of unknown function
AFUB_040240	Afu3g08860	1.23782	7.65758e-05	Protein of unknown function
AFUB_014340	Afu1g14800	1.23645	0.0360925	Protein of unknown function
AFUB_100050	Afu4g03080	1.23588	0.0233708	Protein of unknown function
AFUB_047770	Afu3g00660	1.23269	0.00122288	Protein of unknown function
AFUB_020850	Afu2g03780	1.23246	0.0140343	Protein of unknown function
AFUB_046080	Afu3g02257	1.22984	0.0100469	Protein of unknown function
AFUB_036110	Afu3g13090	1.22973	0.000168792	Protein of unknown function
AFUB_016930	Afu1g17550	1.22708	3.83546e-08	Protein of unknown function
AFUB_052260	Afu5g03750	1.22695	3.26196e-06	Ortholog(s) have intracellular localization
AFUB_011980	Afu1g12460	1.22676	0.00474369	Has domain(s) with predicted nucleotide binding activity
AFUB_075375	#N/A	1.22214	4.24853e-06	Protein of unknown function
AFUB_003760	Afu1g03352	1.21934	0.00139463	Protein of unknown function
AFUB_075330	#N/A	1.21714	0.0308961	Protein of unknown function
AFUB_046950	Afu3g01450	1.21625	0.00777354	Has domain(s) with predicted catalytic activity and role in metabolic process
AFUB_072930	Afu6g07010	1.21565	0.00655873	Ortholog(s) have role in negative regulation of sexual sporulation resulting in formation of a cellular spore, sexual sporulation resulting in formation of a cellular spore, regulation of transcription, DNA-dependent and cytoplasm, nucleus localization
AFUB_095940	Afu6g02400	1.21387	0.000185652	Protein of unknown function
AFUB_017290	Afu2g00210	1.2132	2.54668e-09	Protein of unknown function
AFUB_048460	#N/A	1.21124	0.0402655	Protein of unknown function
AFUB_076480	Afu6g10430	1.21105	0.00737443	Has domain(s) with predicted chitin binding, hydrolase activity, acting on carbon-nitrogen (but not peptide) bonds activity and role in carbohydrate metabolic process
AFUB_027820	Afu2g12130	1.20987	0.000253145	Protein of unknown function
AFUB_041340	Afu3g07760	1.20814	0.00752824	Protein of unknown function
AFUB_029730	Afu2g14110	1.20795	2.47507e-05	Has domain(s) with predicted protein binding activity
AFUB_016720	Afu1g17350	1.20771	0.000349204	Protein of unknown function
AFUB_076180	Afu6g10120	1.20512	0.000559676	Ortholog(s) have intracellular localization
AFUB_049420	Afu5g00980	1.20491	0.00230656	Has domain(s) with predicted role in transmembrane transport and integral to membrane localization
AFUB_055010	Afu5g07460	1.20404	0.0179159	Protein of unknown function
AFUB_023300	Afu2g06220	1.203	1.96178e-06	Has domain(s) with predicted protein binding, nucleic acid binding, zinc ion binding activity and nucleus localization
AFUB_054570	Afu5g07010	1.20279	2.41937e-07	Protein of unknown function
AFUB_056440	Afu5g08910	1.20192	3.72401e-06	Ortholog(s) have methylcrotonoyl-CoA carboxylase activity and role in leucine catabolic process
AFUB_088210	Afu7g01640	1.20132	0.000614721	Has domain(s) with predicted sequence-specific DNA binding RNA polymerase II transcription factor, zinc ion binding, DNA binding activity, role in regulation of transcription, DNA-dependent, transcription, DNA-templated and nucleus localization
AFUB_085050	Afu8g01560	1.19634	0.0129664	Protein of unknown function
AFUB_040250	Afu3g08850	1.19551	0.00388774	Has domain(s) with predicted thiol oxidase activity and role in oxidation-reduction process
AFUB_014070	Afu1g14540	1.19288	0.00602481	Has domain(s) with predicted nucleotide binding, oxidoreductase activity and role in metabolic process
AFUB_016510	Afu1g17120	1.19002	9.29902e-06	Ortholog(s) have glutathione binding activity and intracellular, extracellular region localization
AFUB_036460	Afu3g12710	1.18965	3.24772e-07	Protein of unknown function
AFUB_049870	Afu5g01360	1.18827	0.0025988	Ortholog(s) have oxidoreductase activity and role in steroid metabolic process
AFUB_000380	Afu6g14370	1.18793	0.00228062	Ortholog(s) have intracellular localization
AFUB_036120	Afu3g13080	1.18767	1.17049e-13	Has domain(s) with predicted protein binding activity
AFUB_027500	Afu2g11750	1.1876	6.29016e-05	Has domain(s) with predicted unfolded protein binding, heat shock protein binding activity and role in protein folding
AFUB_035320	Afu3g09230	1.18672	0.0317498	Protein of unknown function
AFUB_034900	Afu3g14330	1.18563	0.00518601	GprA (PreB), Ortholog(s) have role in sporocarp development involved in sexual reproduction
AFUB_095220	Afu6g03080	1.18526	0.00553424	Has domain(s) with predicted ATP binding, ATPase activity, coupled to transmembrane movement of substances activity, role in transmembrane transport and integral to membrane localization
AFUB_080560	Afu8g07210	1.18298	0.0010434	Has domain(s) with predicted hydroxymethylglutaryl-CoA synthase activity and role in isoprenoid biosynthetic process
AFUB_038960	Afu3g10200	1.18199	0.000345905	Protein of unknown function
AFUB_071360	Afu4g14205	1.17788	0.0184475	Protein of unknown function
AFUB_056460	Afu5g08930	1.17758	1.81279e-07	Has domain(s) with predicted flavin adenine dinucleotide binding, acyl-CoA dehydrogenase activity and role in oxidation-reduction process
AFUB_075350	#N/A	1.17678	6.24845e-05	Has domain(s) with predicted protein kinase, ATP binding activity and role in protein phosphorylation
AFUB_026940	Afu2g11180	1.17665	1.96988e-05	Ortholog(s) have signal transducer activity
AFUB_073980	Afu6g07990	1.17486	0.001746	Has domain(s) with predicted oxidoreductase activity, acting on paired donors, with incorporation or reduction of molecular oxygen, 2-oxoglutarate as one donor, and incorporation of one atom each of oxygen into both donors activity
AFUB_076580	Afu6g10530	1.17266	0.000174207	Has domain(s) with predicted role in ubiquitin-dependent protein catabolic process
AFUB_091820	Afu7g06270	1.17176	0.00150786	Has domain(s) with predicted phosphoric diester hydrolase, metal ion binding activity
AFUB_051870	Afu5g03340	1.17138	4.60621e-06	Protein of unknown function
AFUB_057720	Afu5g10120	1.17076	6.92485e-06	Has domain(s) with predicted L-aminoadipate-semialdehyde dehydrogenase, nucleotide binding activity and role in metabolic process
AFUB_094120	Afu6g04180	1.16998	0.000106798	Protein of unknown function
AFUB_056570	Afu5g09030	1.16542	0.0190779	Has domain(s) with predicted protein binding activity
AFUB_029740	Afu2g14120	1.1647	0.0105956	Has domain(s) with predicted sequence-specific DNA binding RNA polymerase II transcription factor, zinc ion binding activity, role in regulation of transcription, DNA-dependent and nucleus localization
AFUB_025730	Afu2g09890	1.16253	0.0484167	Has domain(s) with predicted DNA binding, sequence-specific DNA binding transcription factor activity and role in regulation of transcription, DNA-dependent
AFUB_039500	Afu3g09670	1.16088	4.38186e-06	Has domain(s) with predicted sequence-specific DNA binding RNA polymerase II transcription factor, zinc ion binding activity, role in regulation of transcription, DNA-dependent and nucleus localization
AFUB_018490	Afu2g01405	1.16039	0.0246678	Protein of unknown function
AFUB_088790	Afu7g02240	1.15484	0.0187187	Protein of unknown function
AFUB_065220	Afu4g08120	1.15455	0.00785021	Protein of unknown function
AFUB_077230	Afu6g11210	1.14464	8.62204e-07	Has domain(s) with predicted nucleotide binding, oxidoreductase activity and role in metabolic process
AFUB_010980	Afu1g11540	1.13178	2.81468e-05	Protein of unknown function
AFUB_032750	Afu2g17090	1.13138	0.0140343	Protein of unknown function
AFUB_100200	Afu4g02930	1.12801	0.0105506	Has domain(s) with predicted ATP binding, RNA binding, ribonuclease III, ATP-dependent helicase activity and role in RNA processing
AFUB_032590	Afu2g16910	1.12633	0.000443243	Protein of unknown function
AFUB_011800	Afu1g12332	1.12615	9.82326e-05	Has domain(s) with predicted protein binding, zinc ion binding activity
AFUB_055490	Afu5g07960	1.1225	5.63709e-06	Has domain(s) with predicted nucleic acid binding, zinc ion binding activity
AFUB_099450	Afu4g03595	1.12104	4.24853e-06	Protein of unknown function
AFUB_016160	Afu1g16770	1.11798	0.0274427	Ortholog(s) have fibrinogen binding activity
AFUB_017510	Afu2g00450	1.11789	0.00906219	Has domain(s) with predicted phosphotransferase activity, alcohol group as acceptor, ATP binding activity and role in carbohydrate metabolic process
AFUB_041070	Afu3g08040	1.11755	3.40892e-06	Has domain(s) with predicted nucleotide binding, DNA-directed RNA polymerase activity and role in transcription, DNA-templated
AFUB_015440	Afu1g15910	1.11691	0.0183739	Has domain(s) with predicted sequence-specific DNA binding RNA polymerase II transcription factor, zinc ion binding activity, role in regulation of transcription, DNA-dependent and nucleus localization
AFUB_051000	Afu5g02470	1.11162	0.000975717	Ortholog(s) have intracellular localization
AFUB_046060	Afu3g02270	1.10925	8.64683e-05	Ortholog(s) have catalase activity, role in hydrogen peroxide catabolic process and intracellular, cell surface, extracellular region localization
AFUB_047880	Afu3g00560	1.10852	0.000208611	Has domain(s) with predicted catalytic, molybdenum ion binding, pyridoxal phosphate binding activity
AFUB_061980	Afu5g14270	1.1076	0.0351888	Has domain(s) with predicted catalytic, inorganic phosphate transmembrane transporter activity, role in phosphate ion transport, metabolic process and membrane localization
AFUB_040300	Afu3g08800	1.10635	0.00843117	Protein of unknown function
AFUB_042390	Afu3g06660	1.10582	0.0129061	Protein of unknown function
AFUB_009810	Afu1g10390	1.1057	2.25134e-05	Has domain(s) with predicted ATP binding, ATPase activity, coupled to transmembrane movement of substances activity, role in transmembrane transport and integral to membrane localization
AFUB_056260	Afu5g08730	1.0992	0.0388659	Protein of unknown function
AFUB_005380	Afu1g05010	1.09889	0.00416837	Ortholog(s) have role in cellular response to drug
AFUB_061570	#N/A	1.09754	0.00981265	Has domain(s) with predicted hydrolase activity, hydrolyzing O-glycosyl compounds activity and role in carbohydrate metabolic process
AFUB_086950	Afu7g00370	1.09246	0.037991	Protein of unknown function
AFUB_062910	#N/A	1.09124	0.0187357	Protein of unknown function
AFUB_057320	Afu5g01350	1.08506	0.00747381	Has domain(s) with predicted role in transmembrane transport and integral to membrane localization
AFUB_027490	Afu2g11740	1.0805	0.00043866	Has domain(s) with predicted ATP binding, ATP-dependent peptidase, serine-type endopeptidase activity and role in proteolysis
AFUB_101470	Afu4g00970	1.07935	0.000785144	Has domain(s) with predicted magnesium ion binding, phosphatase activity and role in nucleotide metabolic process
AFUB_096680	#N/A	1.07931	0.0105506	Has domain(s) with predicted protein binding activity
AFUB_034560	Afu3g14665	1.07552	2.56074e-05	Protein of unknown function
AFUB_020250	Afu2g03180	1.07188	0.0103808	Has domain(s) with predicted sequence-specific DNA binding RNA polymerase II transcription factor, zinc ion binding activity, role in regulation of transcription, DNA-dependent and nucleus localization
AFUB_087520	Afu7g00940	1.07113	0.00415627	Has domain(s) with predicted flavin adenine dinucleotide binding, UDP-N-acetylmuramate dehydrogenase activity and role in oxidation-reduction process
AFUB_065600	Afu4g08500	1.06774	0.000148656	Has domain(s) with predicted protein binding activity and role in regulation of DNA-dependent transcription, elongation, regulation of transcription from RNA polymerase II promoter
AFUB_091140	Afu7g05560	1.06737	0.044968	Protein of unknown function
AFUB_078020	#N/A	1.06636	0.0279241	Has domain(s) with predicted catalytic activity
AFUB_055860	Afu5g08310	1.06626	6.47367e-05	Has domain(s) with predicted nucleic acid binding, nucleotide binding activity
AFUB_051110	Afu5g02580	1.06519	0.000695819	Protein of unknown function
AFUB_049880	Afu5g01370	1.0619	0.0340549	Has domain(s) with predicted protein binding activity
AFUB_023920	Afu2g07900	1.06157	3.17973e-06	Ortholog(s) have sequence-specific DNA binding transcription factor activity
AFUB_036040	Afu3g13160	1.06076	0.000244706	Protein of unknown function
AFUB_025380	Afu2g09510	1.06003	1.69279e-06	Protein of unknown function
AFUB_050200	Afu5g01662	1.05751	0.000170993	Has domain(s) with predicted zinc ion binding, DNA binding activity, role in transcription, DNA-templated and nucleus localization
AFUB_056390	Afu5g08860	1.04995	0.00533459	Protein of unknown function
AFUB_041790	Afu3g07280	1.0436	0.000168532	Has domain(s) with predicted role in cell division, centromere complex assembly, chromosome segregation and nucleus, kinetochore localization
AFUB_079120	Afu5g15010	1.03971	0.000375616	Has domain(s) with predicted bile acid:sodium symporter activity, role in sodium ion transport and integral to membrane localization
AFUB_056730	Afu5g07970	1.03948	2.15507e-05	Has domain(s) with predicted ATP binding, ATPase activity, coupled to transmembrane movement of substances activity, role in transmembrane transport and integral to membrane localization
AFUB_004120	Afu1g03710	1.0371	0.000235114	Has domain(s) with predicted zinc ion binding, DNA binding activity and intracellular localization
AFUB_003380	Afu1g02990	1.03647	2.32995e-05	Has domain(s) with predicted protein binding activity
AFUB_045330	Afu3g02920	1.03241	0.0106222	Has domain(s) with predicted sequence-specific DNA binding RNA polymerase II transcription factor, zinc ion binding activity, role in regulation of transcription, DNA-dependent and nucleus localization
AFUB_024470	#N/A	1.03192	0.00617825	Protein of unknown function
AFUB_019840	Afu2g02740	1.03146	0.000350891	Protein of unknown function
AFUB_091090	Afu7g05510	1.02857	0.000360222	Has domain(s) with predicted protein binding, chromatin binding, zinc ion binding, DNA binding activity
AFUB_016200	Afu1g16810	1.02363	2.4062e-06	Has domain(s) with predicted transaminase, pyridoxal phosphate binding activity
AFUB_074030	Afu6g08040	1.02333	7.92657e-06	Has domain(s) with predicted nucleic acid binding, nucleotide binding activity
AFUB_021750	Afu2g04720	1.02265	9.36251e-05	Has domain(s) with predicted ubiquitin thiolesterase activity and role in ubiquitin-dependent protein catabolic process
AFUB_083710	Afu8g03870	1.02253	2.30144e-06	Protein of unknown function
AFUB_094810	Afu6g03480	1.02222	0.00123721	Has domain(s) with predicted L-aminoadipate-semialdehyde dehydrogenase, nucleotide binding, pyridoxal phosphate binding activity and role in metabolic process
AFUB_035250	Afu3g13950	1.02118	0.00292286	Has domain(s) with predicted protein binding activity, role in cell division, chromosome segregation and MIS12/MIND type complex localization
AFUB_002350	Afu1g01970	1.02018	7.21936e-05	Ortholog(s) have and cytoplasm, nucleus localization
AFUB_076760	Afu6g10720	1.01682	0.000909729	Has domain(s) with predicted oxidoreductase activity and role in oxidation-reduction process
AFUB_049470	Afu5g01010	1.01624	0.0159366	Protein of unknown function
AFUB_085030	Afu8g01580	1.01586	0.0243164	Has domain(s) with predicted catalytic, pyridoxal phosphate binding activity and role in biosynthetic process
AFUB_079000	Afu5g14890	1.01539	0.0151942	Protein of unknown function
AFUB_071650	Afu4g14380	1.01379	0.00043587	Protein of unknown function
AFUB_054720	Afu5g02110	1.01193	0.0343975	Has domain(s) with predicted carbon-sulfur lyase activity and role in metabolic process
AFUB_085810	Afu8g00220	1.00948	0.0435507	Has domain(s) with predicted iron ion binding, electron carrier, heme binding, oxidoreductase activity, acting on paired donors, with incorporation or reduction of molecular oxygen activity and role in oxidation-reduction process
AFUB_040360	Afu3g08740	1.00886	9.67612e-05	Protein of unknown function
AFUB_018700	Afu2g01630	1.00514	3.0311e-06	Protein of unknown function
AFUB_046100	Afu3g02250	1.00508	0.00208953	Has domain(s) with predicted catalytic, coenzyme binding, nucleotide binding activity and role in cellular metabolic process
AFUB_090240	Afu7g04700	1.00265	0.0001603	Protein of unknown function
AFUB_025970	Afu2g10160	1.00218	3.47266e-06	Has domain(s) with predicted catalytic activity and role in metabolic process
AFUB_030480	Afu2g01770	1.00163	0.000451915	Has domain(s) with predicted choline dehydrogenase, flavin adenine dinucleotide binding activity and role in alcohol metabolic process, oxidation-reduction process

## Sheet: Down
ID	Principal Ortholog Af293	log2FoldChange	padj	Annot.
AFUB_075730	Afu6g09680	-9.19833	1.28982e-28	GliM, Ortholog(s) have role in secondary metabolite biosynthetic process
AFUB_075790	Afu6g09740	-8.2275	0	GliT, Ortholog(s) have flavin adenine dinucleotide binding, flavin-linked sulfhydryl oxidase activity, role in oxidation-reduction process, gliotoxin biosynthetic process, cellular response to mycotoxin and extracellular region localization
AFUB_008610	Afu1g09190	-7.46347	2.46098e-07	RglT, Has domain(s) with predicted sequence-specific DNA binding RNA polymerase II transcription factor, zinc ion binding activity, role in regulation of transcription, DNA-dependent and nucleus localization
AFUB_075760	Afu6g09710	-6.9151	9.50809e-158	GliA, Has domain(s) with predicted role in transmembrane transport and integral to membrane localization
AFUB_026880	Afu2g11120	-6.86941	2.14841e-129	tpcH, Putative sulochrin O-methyltransferase involved in trypacidin biosynthesis, member of the tpc secondary metabolite gene cluster
AFUB_075780	Afu6g09730	-6.77	6.38796e-192	GliF, Has domain(s) with predicted monooxygenase, iron ion binding, electron carrier, heme binding, oxidoreductase activity, acting on paired donors, with incorporation or reduction of molecular oxygen activity and role in oxidation-reduction process
AFUB_078780	Afu6g12780	-6.54184	4.23178e-154	Protein of unknown function
AFUB_075800	Afu6g09745	-6.23889	8.12507e-09	GliH, Protein of unknown function
AFUB_045230	#N/A	-6.20761	0.00464434	Protein of unknown function
AFUB_075670	Afu6g09620	-6.05538	0.000216885	Has domain(s) with predicted transferase activity, transferring acyl groups other than amino-acyl groups activity
AFUB_075660	Afu6g09610	-5.96235	2.38304e-46	Has domain(s) with predicted catalytic activity and role in metabolic process
AFUB_075740	Afu6g09690	-5.89211	1.07475e-25	GliG, Ortholog(s) have glutathione transferase activity and role in gliotoxin biosynthetic process
AFUB_085550	Afu8g01050	-5.82769	5.00779e-21	Ortholog(s) have lipase, carboxylic ester hydrolase activity
AFUB_045240	Afu3g03010	-4.77167	2.74521e-05	Has domain(s) with predicted inorganic phosphate transmembrane transporter activity, role in phosphate ion transport and membrane localization
AFUB_075710	Afu6g09610	-4.57586	1.07459e-28	GliP. Ortholog(s) have role in nonribosomal peptide biosynthetic process, gliotoxin biosynthetic process
AFUB_075750	Afu6g09700	-4.02536	1.34112e-18	GliK, Ortholog(s) have role in gliotoxin biosynthetic process
AFUB_075720	Afu6g09670	-3.99882	1.37107e-08	GliC, Ortholog(s) have role in gliotoxin biosynthetic process
AFUB_091980	Afu7g06420	-3.8248	5.3342e-14	Ortholog(s) have intracellular localization
AFUB_049970	Afu5g01430	-3.52545	9.76616e-17	Ortholog(s) have intracellular localization
AFUB_005210	Afu1g04870	-3.4822	3.21398e-43	Ortholog(s) have urea transmembrane transporter activity and role in urea transport
AFUB_033620	Afu2g17930	-3.47355	1.1237e-17	Has domain(s) with predicted iron ion binding, oxidoreductase activity and role in oxidation-reduction process, fatty acid biosynthetic process
AFUB_030500	Afu2g14860	-3.29663	1.44209e-23	Has domain(s) with predicted catalytic activity
AFUB_097240	Afu6g00280	-3.23992	8.70755e-25	Has domain(s) with predicted nucleotide binding activity
AFUB_075770	Afu6g09720	-3.18182	0.000456421	GliN, Ortholog(s) have intracellular localization
AFUB_070810	Afu4g13900	-3.04999	2.99337e-13	Has domain(s) with predicted role in transmembrane transport and integral to membrane localization
AFUB_048080	Afu3g00370	-3.04548	1.47798e-26	Has domain(s) with predicted aldehyde-lyase activity and role in carbohydrate metabolic process
AFUB_035180	Afu3g14030	-3.0284	2.31254e-18	Has domain(s) with predicted phosphatase activity and role in metabolic process
AFUB_084750	Afu8g01850	-2.96755	0.000123999	Has domain(s) with predicted inorganic phosphate transmembrane transporter activity, role in phosphate ion transport and membrane localization
AFUB_044770	Afu3g03470	-2.96629	0.0155544	Protein of unknown function
AFUB_012700	Afu1g13210	-2.9074	1.12851e-41	Ortholog(s) have role in allantoin transport, allantoin assimilation pathway
AFUB_080125	#N/A	-2.80905	5.40347e-18	Has domain(s) with predicted nucleotide binding, nucleoside-triphosphatase, RNA-directed RNA polymerase activity
AFUB_019740	Afu2g02640	-2.76322	3.9449e-24	Protein of unknown function
AFUB_075680	Afu6g09630	-2.70565	7.46701e-10	GliZ, Ortholog(s) have role in positive regulation of gliotoxin biosynthetic process, gliotoxin biosynthetic process
AFUB_019730	Afu2g02630	-2.63956	2.18862e-34	Protein of unknown function
AFUB_091900	Afu7g06350	-2.55455	7.67061e-22	Has domain(s) with predicted inorganic phosphate transmembrane transporter activity, role in phosphate ion transport and membrane localization
AFUB_069630	Afu4g12710	-2.42001	2.18628e-33	Has domain(s) with predicted oxidoreductase activity and role in oxidation-reduction process
AFUB_047980	Afu3g00480	-2.40398	0.00454396	Has domain(s) with predicted role in response to stress and integral to membrane localization
AFUB_057770	Afu5g10170	-2.3097	0.000263537	Protein of unknown function
AFUB_082470	Afu8g05030	-2.28367	1.07981e-08	Protein of unknown function
AFUB_046410	Afu3g02000	-2.25232	2.41582e-15	Has domain(s) with predicted zinc ion binding, DNA binding activity, role in transcription, DNA-templated and nucleus localization
AFUB_010350	Afu1g10930	-2.18162	3.69556e-20	Ortholog(s) have ammonium transmembrane transporter activity and role in nitrogen utilization, ammonium transport
AFUB_003170	Afu1g02780	-2.14921	5.67982e-09	Has domain(s) with predicted asparaginase activity and role in asparagine metabolic process
AFUB_013890	Afu1g14340	-2.07131	1.29336e-11	Has domain(s) with predicted oxidoreductase activity and role in oxidation-reduction process
AFUB_102050	Afu4g01560	-2.05386	2.88465e-08	Has domain(s) with predicted substrate-specific transmembrane transporter activity, role in transmembrane transport and integral to membrane localization
AFUB_084740	Afu8g01860	-2.00754	9.52505e-14	Has domain(s) with predicted nucleotide binding activity
AFUB_060870	Afu5g13160	-2.00196	5.95809e-10	Has domain(s) with predicted role in transmembrane transport and integral to membrane localization
AFUB_050410	Afu5g01880	-1.98983	4.90064e-07	Has domain(s) with predicted acid phosphatase activity
AFUB_012320	Afu1g12850	-1.96921	3.7228e-18	Ortholog(s) have nitrite uptake transmembrane transporter, nitrate transmembrane transporter, voltage-gated channel activity and role in nitrite transport, nitrate transport
AFUB_080490	Afu8g07260	-1.92928	0.000337971	Has domain(s) with predicted transferase activity, transferring glycosyl groups activity and membrane localization
AFUB_060890	Afu5g13180	-1.92004	7.70646e-17	Has domain(s) with predicted metal ion binding, hydrolase activity, acting on carbon-nitrogen (but not peptide) bonds, in linear amidines activity
AFUB_035140	Afu3g14090	-1.91581	6.06731e-12	Has domain(s) with predicted zinc ion binding activity and intracellular localization
AFUB_031630	Afu2g15950	-1.91453	3.69837e-09	Has domain(s) with predicted aspartic-type endopeptidase activity and role in proteolysis
AFUB_089830	Afu7g04290	-1.90225	1.13098e-15	Has domain(s) with predicted amino acid transmembrane transporter activity, role in amino acid transmembrane transport and integral to membrane localization
AFUB_096340	Afu6g02000	-1.90166	9.53869e-10	Has domain(s) with predicted nucleobase transmembrane transporter activity, role in nucleobase transport and membrane localization
AFUB_011880	Afu1g12410	-1.88987	0.00251239	Has domain(s) with predicted oxidoreductase activity and role in metabolic process
AFUB_102760	Afu3g03050	-1.88894	0.0470488	Has domain(s) with predicted RNA binding, ribonuclease III activity and role in RNA processing
AFUB_088580	Afu7g02010	-1.87988	0.000114354	Has domain(s) with predicted heme binding activity
AFUB_084410	Afu8g02200	-1.86973	3.04416e-14	Has domain(s) with predicted amino acid transmembrane transporter activity, role in amino acid transmembrane transport and membrane localization
AFUB_068730	Afu4g11720	-1.85	6.76854e-18	Has domain(s) with predicted hydrolase activity and role in metabolic process
AFUB_019330	Afu2g02250	-1.84561	2.184e-15	Ortholog(s) have allantoinase activity and role in purine nucleobase catabolic process
AFUB_070550	Afu4g13630	-1.84258	2.41937e-07	Protein of unknown function
AFUB_062010	Afu5g14300	-1.84137	0.00337766	Has domain(s) with predicted catalytic activity and role in trehalose biosynthetic process
AFUB_003610	Afu1g03200	-1.82509	2.24504e-07	Has domain(s) with predicted role in transmembrane transport and integral to membrane localization
AFUB_063700	Afu4g06620	-1.82272	1.16032e-15	Ortholog(s) have glutamate dehydrogenase (NADP+) activity and cytosol, extracellular region localization
AFUB_078250	Afu6g12240	-1.81141	1.44326e-17	Has domain(s) with predicted glycerophosphodiester phosphodiesterase activity and role in lipid metabolic process, glycerol metabolic process
AFUB_101570	Afu4g01070	-1.8093	0.00041403	Has domain(s) with predicted hydrolase activity
AFUB_085960	Afu8g00610	-1.79913	7.47518e-12	Protein of unknown function
AFUB_096730	Afu6g00740	-1.78283	0.000103913	Has domain(s) with predicted iron ion binding, oxidoreductase activity and role in oxidation-reduction process, fatty acid biosynthetic process
AFUB_019400	Afu2g02310	-1.773	1.133e-05	Ortholog(s) have cell cortex, fungal-type vacuole, endosome, perinuclear region of cytoplasm localization
AFUB_055310	Afu5g07780	-1.74271	1.91959e-07	erg1, Putative squalene monooxygenase
AFUB_048070	Afu3g00380	-1.73916	0.00788481	Has domain(s) with predicted cation binding, hydrolase activity, hydrolyzing O-glycosyl compounds activity and role in carbohydrate metabolic process
AFUB_037740	Afu3g11430	-1.72659	2.03834e-10	Ortholog(s) have arginase activity
AFUB_057300	Afu5g09750	-1.7145	1.26086e-18	Ortholog(s) have purine nucleobase transmembrane transporter activity, role in hypoxanthine transport and fungal-type vacuole, plasma membrane localization
AFUB_063960	Afu4g06890	-1.70817	1.14313e-07	erg11A, 14-alpha sterol demethylase
AFUB_098830	Afu4g04190	-1.69842	6.12644e-10	Protein of unknown function
AFUB_087660	Afu7g01090	-1.69405	6.79516e-13	Has domain(s) with predicted amino acid transmembrane transporter activity, role in amino acid transmembrane transport and membrane localization
AFUB_085790	Afu8g00780	-1.69281	8.12507e-09	Has domain(s) with predicted ATP binding, nucleoside-triphosphatase activity
AFUB_022920	Afu2g05880	-1.68073	8.54749e-12	Ortholog(s) have ammonium transmembrane transporter activity and role in nitrogen utilization, ammonium transport
AFUB_032010	Afu2g16340	-1.67334	4.15067e-07	Protein of unknown function
AFUB_102360	#N/A	-1.65641	0.00192495	Protein of unknown function
AFUB_004380	Afu1g03992	-1.65489	8.32374e-14	Ortholog(s) have role in response to temperature stimulus
AFUB_047190	Afu3g01196	-1.65143	1.0798e-06	Protein of unknown function
AFUB_087360	Afu7g00790	-1.65006	3.94734e-05	Protein of unknown function
AFUB_017530	Afu2g00470	-1.64113	0.0268859	Has domain(s) with predicted sequence-specific DNA binding RNA polymerase II transcription factor, zinc ion binding activity, role in regulation of transcription, DNA-dependent and nucleus localization
AFUB_085220	Afu8g01390	-1.62663	0.00288637	Has domain(s) with predicted hydrolase activity, hydrolyzing O-glycosyl compounds activity and role in polysaccharide metabolic process
AFUB_102330	Afu4g00530	-1.61395	7.92657e-06	Protein of unknown function
AFUB_030750	Afu2g15090	-1.60587	0.00037002	Has domain(s) with predicted arsenite transmembrane transporter activity, role in arsenite transport and integral to membrane localization
AFUB_015530	Afu1g16190	-1.6055	7.44651e-19	Ortholog(s) have IgE binding activity and fungal-type cell wall localization
AFUB_077400	Afu6g11390	-1.6012	2.34684e-18	Ortholog(s) have 1,3-beta-glucanosyltransferase activity and role in fungal-type cell wall organization
AFUB_088240	Afu7g01670	-1.59675	3.32132e-09	Has domain(s) with predicted role in transmembrane transport and integral to membrane localization
AFUB_013430	Afu1g13940	-1.59193	2.12827e-14	Protein of unknown function
AFUB_030400	Afu2g14760	-1.57862	8.42485e-06	Has domain(s) with predicted ATP binding, nucleoside-triphosphatase activity
AFUB_029850	Afu2g14230	-1.57786	1.91587e-05	Has domain(s) with predicted role in transmembrane transport and integral to membrane localization
AFUB_082870	Afu8g04630	-1.56142	1.40103e-08	Has domain(s) with predicted role in transmembrane transport and integral to membrane localization
AFUB_065240	Afu4g08140	-1.5448	1.92909e-21	Has domain(s) with predicted L-threonine ammonia-lyase, pyridoxal phosphate binding activity and role in isoleucine biosynthetic process
AFUB_041460	Afu3g07640	-1.53436	1.96946e-08	Ortholog(s) have role in proton transport
AFUB_016830	Afu1g17470	-1.52507	1.87471e-11	Ortholog(s) have nitrite uptake transmembrane transporter, nitrate transmembrane transporter activity and role in nitrite transport, nitrate transport
AFUB_001570	Afu6g13190	-1.52417	1.12203e-08	Ortholog(s) have nucleoside transmembrane transporter activity and role in uridine transport
AFUB_030490	Afu2g14850	-1.52101	5.10995e-07	Has domain(s) with predicted catalytic activity and role in metabolic process
AFUB_074470	Afu6g08510	-1.5142	0.00010959	Has domain(s) with predicted hydrolase activity, hydrolyzing O-glycosyl compounds activity, role in carbohydrate metabolic process, cell wall organization and cell wall localization
AFUB_019710	Afu2g02610	-1.50111	9.72819e-19	Has domain(s) with predicted protein binding, phosphatidylinositol binding activity and role in cell communication
AFUB_026440	Afu2g10660	-1.4977	1.80283e-18	Ortholog(s) have role in cellular response to heat, mannitol biosynthetic process, cellular response to oxidative stress and intracellular, extracellular region localization
AFUB_048790	Afu5g00340	-1.49094	0.0107057	Has domain(s) with predicted ATP binding, ATPase activity, coupled to transmembrane movement of substances activity, role in transmembrane transport and integral to membrane localization
AFUB_010010	Afu1g10590	-1.48688	0.0125344	Protein of unknown function
AFUB_097930	Afu1g00500	-1.48543	0.00191632	Has domain(s) with predicted oxidoreductase activity
AFUB_102340	Afu4g00530	-1.47713	3.09357e-06	Protein of unknown function
AFUB_066560	Afu4g09440	-1.47296	2.04209e-05	Has domain(s) with predicted ATP binding, metal ion binding, cation-transporting ATPase, ATPase activity, coupled to transmembrane movement of ions, phosphorylative mechanism activity, role in ATP biosynthetic process, cation transport
AFUB_024710	Afu2g08800	-1.47031	3.08292e-14	Ortholog(s) have L-aspartate transmembrane transporter, L-glutamate transmembrane transporter activity, role in L-aspartate transport, L-glutamate transport and fungal-type vacuole lumen, plasma membrane localization
AFUB_095250	Afu6g03050	-1.46593	3.15477e-05	Ortholog(s) have role in fatty acid biosynthetic process
AFUB_013480	Afu1g13990	-1.45353	1.65728e-13	Protein of unknown function
AFUB_046920	Afu3g01480	-1.44734	0.00405598	Protein of unknown function
AFUB_090810	Afu7g05230	-1.43938	0.00100885	Protein of unknown function
AFUB_083170	Afu8g04370	-1.43701	8.80909e-18	Protein of unknown function
AFUB_038780	Afu3g10370	-1.43567	0.00015552	Protein of unknown function
AFUB_091490	Afu7g05910	-1.43325	7.85007e-12	Ortholog(s) have purine nucleobase binding, urate transmembrane transporter, xanthine transmembrane transporter activity, role in urate transport, xanthine transport, cellular response to ammonium ion and fungal-type vacuole, plasma membrane localization
AFUB_064390	Afu4g07300	-1.42344	8.80435e-17	Protein of unknown function
AFUB_018340	Afu2g01260	-1.41553	6.06952e-12	srbA, Sterol regulatory element binding protein (SREBP); basic helix-loop-helix leucine zipper DNA binding domain; role in the hypoxia response
AFUB_041060	Afu3g08050	-1.41424	1.24345e-08	Ortholog(s) have role in nitrogen utilization, positive regulation of transcription from RNA polymerase II promoter and nucleus localization
AFUB_005860	Afu1g05520	-1.40229	0.000695819	Has domain(s) with predicted catalytic activity and role in cellular amino acid catabolic process
AFUB_060880	Afu5g13170	-1.39	1.95863e-07	Has domain(s) with predicted antiporter, drug transmembrane transporter activity, role in drug transmembrane transport and membrane localization
AFUB_022090	Afu2g05060	-1.38429	1.3216e-05	Ortholog(s) have alternative oxidase activity, role in alternative respiration, cellular response to oxidative stress and mitochondrion localization
AFUB_002730	Afu1g02340	-1.38232	2.05592e-05	Protein of unknown function
AFUB_070790	Afu4g13872	-1.38156	0.0140343	Has domain(s) with predicted protein binding activity
AFUB_007060	Afu1g06670	-1.37849	0.00888348	Protein of unknown function
AFUB_090530	Afu7g04970	-1.37504	0.00883678	Has domain(s) with predicted oxidoreductase activity and role in oxidation-reduction process
AFUB_024740	Afu2g08830	-1.37419	0.0171475	Has domain(s) with predicted cobalt ion transmembrane transporter, metal ion binding, nickel cation transmembrane transporter activity, role in cobalt ion transport, transmembrane transport, nickel cation transport and integral to membrane localization
AFUB_051470	Afu5g02950	-1.37289	0.000840771	Protein of unknown function
AFUB_032980	Afu2g17320	-1.36905	8.7824e-05	Protein of unknown function
AFUB_031230	Afu2g15580	-1.36822	1.52989e-07	Protein of unknown function
AFUB_033060	Afu2g17390	-1.36268	0.0145812	Protein of unknown function
AFUB_058380	Afu5g10780	-1.36219	3.55513e-06	Ortholog(s) have UDP-glucose 4-epimerase activity, role in protein galactosylation, galactose metabolic process and cytoplasm localization
AFUB_051500	Afu5g02990	-1.35748	3.08292e-14	Has domain(s) with predicted catalytic, pyridoxal phosphate binding activity and role in biosynthetic process
AFUB_006540	Afu1g06160	-1.34882	5.51471e-07	Protein of unknown function
AFUB_095120	Afu6g03180	-1.3454	1.83735e-05	Protein of unknown function
AFUB_022700	Afu2g05670	-1.33823	0.000105854	Has domain(s) with predicted nucleic acid binding, nucleotide binding activity
AFUB_064370	Afu4g07280	-1.33786	0.0016178	Protein of unknown function
AFUB_056180	Afu5g08640	-1.33647	0.000205601	Protein of unknown function
AFUB_047640	Afu3g00770	-1.33582	6.24845e-05	Protein of unknown function
AFUB_088840	Afu7g02285	-1.33236	0.00294394	Protein of unknown function
AFUB_003560	Afu1g03150	-1.32872	2.88866e-09	erg24A, Putative c-14 sterol reductase with a predicted role in ergosterol biosynthesis
AFUB_088680	Afu7g02120	-1.32005	0.0220123	Protein of unknown function
AFUB_085530	Afu8g01070	-1.31693	2.24504e-07	erg3C, Putative C-5 sterol desaturase C-like protein
AFUB_075430	Afu1g03210	-1.31682	1.33861e-05	Has domain(s) with predicted chromatin binding, DNA binding activity
AFUB_064130	Afu4g07040	-1.31148	0.00058748	Ortholog(s) have aspartic-type endopeptidase activity
AFUB_089270	Afu7g03740	-1.3098	5.66151e-10	erg11B, Putative 14-alpha demethylase with a predicted role in ergosterol biosynthesis
AFUB_005330	Afu1g04960	-1.30864	3.47946e-06	Has domain(s) with predicted protein binding activity
AFUB_017840	Afu2g00760	-1.30584	1.00998e-11	Ortholog(s) have fibrinogen binding, pectate lyase activity and role in pectin catabolic process
AFUB_005300	Afu1g04930	-1.30381	3.94734e-05	Protein of unknown function
AFUB_060770	Afu5g13060	-1.30217	1.81293e-07	Protein of unknown function
AFUB_051480	Afu5g02960	-1.2954	0.0443987	Protein of unknown function
AFUB_082880	Afu8g04620	-1.28881	5.85163e-08	Protein of unknown function
AFUB_033030	Afu2g17360	-1.28006	0.000591169	Ortholog(s) have role in secondary metabolite biosynthetic process, cellular response to drug
AFUB_081670	Afu8g05870	-1.27214	0.026672	Protein of unknown function
AFUB_047690	Afu3g00730	-1.26064	5.88265e-06	Ortholog(s) have intracellular localization
AFUB_007730	Afu1g07380	-1.25999	0.000103338	Ortholog(s) have glutamate synthase (NADH) activity and role in glutamine family amino acid metabolic process
AFUB_022230	Afu2g05200	-1.25485	0.00249602	Protein of unknown function
AFUB_087800	Afu7g01220	-1.25353	6.10062e-09	erg9, Putative squalene synthetase; farnesyl-diphosphate farnesyltransferase
AFUB_019210	Afu2g02130	-1.24658	0.00403178	Has domain(s) with predicted heme binding activity and role in lipid metabolic process
AFUB_066080	Afu4g08980	-1.24498	0.00242043	Protein of unknown function
AFUB_008550	Afu1g09130	-1.24317	7.44869e-05	Ortholog(s) have intracellular localization
AFUB_033470	Afu2g17800	-1.24309	0.000136047	Has domain(s) with predicted sequence-specific DNA binding RNA polymerase II transcription factor, zinc ion binding activity, role in regulation of transcription, DNA-dependent and nucleus localization
AFUB_081940	Afu8g05610	-1.23959	1.52235e-10	Has domain(s) with predicted catalytic, cation binding activity and role in carbohydrate metabolic process
AFUB_006820	Afu1g06440	-1.23749	5.92505e-05	Has domain(s) with predicted transporter activity, role in transmembrane transport and integral to membrane localization
AFUB_099580	Afu4g03470	-1.22917	0.00429312	Protein of unknown function
AFUB_085620	Afu8g00962	-1.22785	5.54552e-09	Has domain(s) with predicted monooxygenase, iron ion binding, electron carrier, heme binding, oxidoreductase activity, acting on paired donors, with incorporation or reduction of molecular oxygen activity and role in oxidation-reduction process
AFUB_071160	Afu1g03210	-1.22223	1.64104e-05	Has domain(s) with predicted chromatin binding, DNA binding activity
AFUB_001860	Afu6g12880	-1.22041	0.000315887	Protein of unknown function
AFUB_036810	Afu3g12350	-1.21876	4.62654e-10	Has domain(s) with predicted integral to membrane localization
AFUB_021400	Afu2g04350	-1.21286	0.00457286	Protein of unknown function
AFUB_081690	Afu8g05850	-1.21258	0.000614517	Has domain(s) with predicted oxidoreductase activity and role in oxidation-reduction process
AFUB_073730	Afu6g07770	-1.21136	5.92505e-05	Ortholog(s) have intracellular localization
AFUB_033480	Afu2g00420	-1.2109	0.000756754	Has domain(s) with predicted role in response to stress and integral to membrane localization
AFUB_017960	Afu2g00880	-1.20432	0.00283021	Has domain(s) with predicted sequence-specific DNA binding RNA polymerase II transcription factor, zinc ion binding activity, role in regulation of transcription, DNA-dependent and nucleus localization
AFUB_077220	Afu6g11200	-1.20415	0.00063037	Protein of unknown function
AFUB_000470	Afu6g14280	-1.20402	0.00210225	Has domain(s) with predicted flavin adenine dinucleotide binding, N,N-dimethylaniline monooxygenase, NADP binding activity and role in oxidation-reduction process
AFUB_071230	Afu4g14080	-1.20089	0.000305722	Protein of unknown function
AFUB_003250	Afu1g02870	-1.19945	9.68884e-06	Protein of unknown function
AFUB_079560	Afu1g01240	-1.19754	0.0298355	Has domain(s) with predicted sequence-specific DNA binding RNA polymerase II transcription factor, zinc ion binding, DNA binding activity, role in regulation of transcription, DNA-dependent, transcription, DNA-templated and nucleus localization
AFUB_031590	Afu2g15915	-1.19381	3.35353e-07	Has domain(s) with predicted nucleotide binding, oxidoreductase activity and role in metabolic process
AFUB_084030	Afu8g02550	-1.18654	3.95252e-07	Has domain(s) with predicted transporter activity, role in oligopeptide transport and membrane localization
AFUB_049200	Afu5g00730	-1.18618	0.00244605	Has domain(s) with predicted ATP binding, metal ion binding, cation-transporting ATPase, ATPase activity, coupled to transmembrane movement of ions, phosphorylative mechanism activity, role in ATP biosynthetic process, cation transport
AFUB_033150	Afu2g17475	-1.18508	1.05638e-07	Protein of unknown function
AFUB_045130	Afu3g01270	-1.18017	0.000126208	Has domain(s) with predicted hydrolase activity, acting on carbon-nitrogen (but not peptide) bonds, in linear amides activity, role in ceramide metabolic process and integral to membrane localization
AFUB_098820	Afu4g04200	-1.17602	0.00351396	Has domain(s) with predicted role in phosphatidylinositol phosphorylation
AFUB_044360	#N/A	-1.17473	0.0139488	Protein of unknown function
AFUB_070670	#N/A	-1.16944	0.000643623	Protein of unknown function
AFUB_053180	Afu5g05640	-1.16727	4.17509e-05	Has domain(s) with predicted role in response to stress and integral to membrane localization
AFUB_036480	Afu3g12690	-1.1636	0.00133793	Ortholog(s) have UDP-galactopyranose mutase activity, role in fungal-type cell wall polysaccharide biosynthetic process, fungal-type cell wall organization, hyphal growth, galactose metabolic process
AFUB_049240	Afu5g00770	-1.16187	3.47266e-06	Protein of unknown function
AFUB_003900	Afu1g03490	-1.15749	2.8659e-05	Has domain(s) with predicted catalytic, coenzyme binding, nucleotide binding activity and role in cellular metabolic process
AFUB_006090	Afu1g03150	-1.15688	1.0875e-08	erg24A, Putative c-14 sterol reductase with a predicted role in ergosterol biosynthesis
AFUB_094070	Afu6g04230	-1.14529	0.00480772	Has domain(s) with predicted protein binding, zinc ion binding activity
AFUB_009640	Afu1g10230	-1.14187	0.00399426	Has domain(s) with predicted nucleic acid binding, zinc ion binding activity and intracellular localization
AFUB_096950	Afu6g00550	-1.13974	0.0130875	Has domain(s) with predicted transferase activity, transferring glycosyl groups activity
AFUB_071670	Afu4g14410	-1.13684	0.000398524	Protein of unknown function
AFUB_042040	Afu3g07015	-1.13052	2.10629e-06	Ortholog(s) have cell septum localization
AFUB_062170	Afu5g01540	-1.12822	0.00616709	Has domain(s) with predicted role in transmembrane transport and integral to membrane localization
AFUB_029540	Afu2g13910	-1.12777	0.000560531	Has domain(s) with predicted cholestenol delta-isomerase activity, role in sterol metabolic process and endoplasmic reticulum, integral to membrane localization
AFUB_066530	#N/A	-1.12724	1.18521e-15	Protein of unknown function
AFUB_096390	Afu6g01950	-1.12204	0.000105471	Protein of unknown function
AFUB_076690	Afu6g10650	-1.11692	1.74703e-06	Ortholog(s) have role in tricarboxylic acid cycle
AFUB_066270	Afu4g09170	-1.11284	8.70749e-06	Has domain(s) with predicted inorganic anion exchanger activity, role in anion transport and integral to membrane localization
AFUB_055750	Afu5g08220	-1.10526	3.21912e-05	Protein of unknown function
AFUB_088900	Afu7g02320	-1.10516	0.00278366	Protein of unknown function
AFUB_087240	Afu7g00652	-1.10327	0.025841	Has domain(s) with predicted sequence-specific DNA binding RNA polymerase II transcription factor, zinc ion binding, DNA binding activity, role in regulation of transcription, DNA-dependent, transcription, DNA-templated and nucleus localization
AFUB_098170	Afu4g04820	-1.1028	4.33077e-06	erg25A, Putative c-4 methyl sterol oxidase with a predicted role in ergosterol biosynthesis
AFUB_099290	Afu4g03730	-1.10215	0.000114518	Protein of unknown function
AFUB_047530	Afu3g00865	-1.09558	0.000736789	Has domain(s) with predicted FMN binding, riboflavin reductase (NADPH) activity and role in oxidation-reduction process
AFUB_085560	Afu8g01030	-1.09357	0.00246091	Protein of unknown function
AFUB_066030	Afu4g08920	-1.09205	0.00964824	Has domain(s) with predicted protein serine/threonine kinase, ATP binding activity and role in protein phosphorylation
AFUB_018790	Afu2g01720	-1.08972	0.000225121	Protein of unknown function
AFUB_011200	Afu1g11760	-1.08843	0.00105867	Protein of unknown function
AFUB_088770	Afu7g02220	-1.08826	7.90107e-05	Protein of unknown function
AFUB_088040	Afu7g01470	-1.08471	1.15226e-05	Has domain(s) with predicted integral to membrane localization
AFUB_009480	Afu1g10060	-1.08297	0.00660445	Protein of unknown function
AFUB_042340	Afu3g06710	-1.08158	0.0011865	Protein of unknown function
AFUB_064140	Afu4g07050	-1.08065	0.0104256	Has domain(s) with predicted oxidoreductase activity
AFUB_095790	Afu6g02540	-1.07942	5.98014e-06	Has domain(s) with predicted actin binding activity
AFUB_084600	Afu8g02010	-1.07687	0.000205601	Has domain(s) with predicted substrate-specific transmembrane transporter activity, role in transmembrane transport and integral to membrane localization
AFUB_038130	Afu3g11010	-1.07126	0.0412298	Has domain(s) with predicted protein binding, nucleic acid binding activity
AFUB_080340	#N/A	-1.07013	0.000348251	Protein of unknown function
AFUB_059760	Afu5g12170	-1.06993	0.0247163	Protein of unknown function
AFUB_066450	Afu4g09320	-1.06991	1.30845e-14	Ortholog(s) have dipeptidyl-peptidase activity, role in proteolysis involved in cellular protein catabolic process and extracellular region localization
AFUB_025700	Afu2g09860	-1.06973	0.0352589	Ortholog(s) have role in purine nucleobase transport
AFUB_036430	Afu3g12740	-1.06779	0.0342114	Has domain(s) with predicted ATP binding, copper ion binding, cation-transporting ATPase, ATPase activity, coupled to transmembrane movement of ions, phosphorylative mechanism activity, role in ATP biosynthetic process, copper ion transport
AFUB_005060	Afu1g04720	-1.06587	5.56554e-06	erg2, C-8 sterol isomerase, involved in sterol biosynthesis
AFUB_067850	Afu4g10770	-1.06414	0.000279942	Ortholog(s) have fatty acid peroxidase, dioxygenase activity
AFUB_065820	Afu4g08720	-1.06085	2.2509e-05	Has domain(s) with predicted phospholipase activity and role in phospholipid catabolic process
AFUB_012830	Afu1g13340	-1.05806	0.00317946	Has domain(s) with predicted membrane localization
AFUB_039990	Afu3g09140	-1.05604	0.00128808	Has domain(s) with predicted hydrolase activity, hydrolyzing O-glycosyl compounds activity and role in carbohydrate metabolic process
AFUB_007400	Afu1g07030	-1.05593	0.0343975	Protein of unknown function
AFUB_090880	Afu7g05300	-1.05552	1.32656e-06	GprM, Protein of unknown function
AFUB_101340	Afu4g00800	-1.05343	0.00196479	Has domain(s) with predicted substrate-specific transmembrane transporter activity, role in transmembrane transport and integral to membrane localization
AFUB_038380	Afu3g10750	-1.05064	1.91259e-07	Has domain(s) with predicted phosphotransferase activity, carboxyl group as acceptor, kinase activity, role in phosphorylation, organic acid metabolic process and intracellular localization
AFUB_096840	Afu6g00630	-1.04676	2.46098e-07	Has domain(s) with predicted role in transmembrane transport and integral to membrane localization
AFUB_031740	Afu2g16060	-1.04675	0.00182264	Has domain(s) with predicted phosphoric diester hydrolase activity and role in lipid metabolic process
AFUB_090350	Afu7g04800	-1.04599	0.000853697	GprC, Ortholog(s) have role in pathogenesis and fungal-type vacuole localization
AFUB_020990	Afu2g03920	-1.04399	0.000706919	Has domain(s) with predicted nucleus localization
AFUB_042110	Afu3g06950	-1.04284	5.03143e-06	Has domain(s) with predicted role in transmembrane transport
AFUB_000240	Afu6g14530	-1.04185	3.9678e-05	Protein of unknown function
AFUB_042540	Afu3g06510	-1.04181	5.79041e-05	Has domain(s) with predicted protein binding activity
AFUB_011340	Afu1g11890	-1.04128	0.000239451	Has domain(s) with predicted catalytic, pyridoxal phosphate binding activity and role in biosynthetic process
AFUB_058280	Afu5g10660	-1.04009	0.000139303	Protein of unknown function
AFUB_100440	Afu4g02710	-1.03705	0.0234754	Protein of unknown function
AFUB_063750	Afu4g06670	-1.03678	5.40359e-10	Protein of unknown function
AFUB_076510	Afu6g10460	-1.03633	0.0015469	Ortholog(s) have sphingosine N-acyltransferase activity and role in ceramide biosynthetic process
AFUB_000880	Afu6g13850	-1.03629	3.84752e-05	Has domain(s) with predicted Rab GTPase activator activity, role in regulation of Rab GTPase activity and intracellular localization
AFUB_075320	Afu1g00770	-1.03552	4.14242e-08	Protein of unknown function
AFUB_032690	Afu2g17000	-1.03385	1.21193e-08	Protein of unknown function
AFUB_038510	Afu3g10650	-1.03314	0.00139565	Has domain(s) with predicted peptidase activity and role in proteolysis
AFUB_014690	Afu1g02730	-1.03026	1.81584e-06	Protein of unknown function
AFUB_090360	Afu7g04811	-1.03002	0.000611178	Has domain(s) with predicted zinc ion binding, DNA binding activity, role in transcription, DNA-templated and nucleus localization
AFUB_062000	Afu5g14290	-1.0298	0.0244314	Has domain(s) with predicted sequence-specific DNA binding RNA polymerase II transcription factor, zinc ion binding, DNA binding activity, role in regulation of transcription, DNA-dependent, transcription, DNA-templated and nucleus localization
AFUB_087870	Afu7g01290	-1.02481	2.41698e-05	Protein of unknown function
AFUB_012670	Afu1g13190	-1.02309	0.0112361	Protein of unknown function
AFUB_091500	Afu7g05920	-1.0222	4.46861e-09	Ortholog(s) have role in unsaturated fatty acid biosynthetic process, asexual sporulation resulting in formation of a cellular spore
AFUB_077330	Afu6g11310	-1.02116	0.000174207	Ortholog(s) have carbamoyl-phosphate synthase (glutamine-hydrolyzing), aspartate carbamoyltransferase activity and role in 'de novo' pyrimidine nucleobase biosynthetic process
AFUB_083930	Afu8g02660	-1.02066	2.10629e-06	Has domain(s) with predicted chromate transmembrane transporter activity and role in chromate transport
AFUB_040370	Afu3g08730	-1.01857	0.00458878	Has domain(s) with predicted protein binding activity
AFUB_060720	Afu5g13000	-1.01672	0.00014139	Protein of unknown function
AFUB_066680	Afu4g09560	-1.0167	3.1179e-06	Ortholog(s) have role in pathogenesis, zinc ion transmembrane transport, zinc ion homeostasis
AFUB_081229	Afu8g06554	-1.0161	0.000265869	Has domain(s) with predicted zinc ion binding, carbonate dehydratase activity
AFUB_063810	Afu4g06740	-1.01568	1.42255e-05	Has domain(s) with predicted tetrahydrofolylpolyglutamate synthase, ATP binding activity and role in folic acid-containing compound biosynthetic process
AFUB_042430	Afu3g06620	-1.01311	0.00807377	Protein of unknown function
AFUB_071130	Afu1g03210	-1.01248	3.83546e-08	Has domain(s) with predicted chromatin binding, DNA binding activity
AFUB_086800	Afu7g00240	-1.01199	0.0241588	Has domain(s) with predicted hydrolase activity, hydrolyzing O-glycosyl compounds activity and role in carbohydrate metabolic process
AFUB_097660	#N/A	-1.00562	0.010774	Protein of unknown function
AFUB_068280	Afu4g11250	-1.0032	6.29581e-07	Has domain(s) with predicted zinc ion binding, carbonate dehydratase activity and role in carbon utilization
AFUB_038560	Afu3g10600	-1.00067	0.000810995	Has domain(s) with predicted integral to membrane localization
