# Supplementary material for: Regulation of gliotoxin biosynthesis and protection in Aspergillus species
Source: PLoS Genet. 2022 Jan 18;18(1):e1009965. doi: 10.1371/journal.pgen.1009965 (PMC8797188; doi:10.1371/journal.pgen.1009965)
Supplement: S3 Table — If applicable, the A. fumigatus homologue is also indicated. (XLSX) [file pgen.1009965.s008.xlsx]

## Sheet: UP
S3 Table - Genes differentiallly expressed in the Aspergillus nidulans wild-type exposed to gliotoxin.
ID	Principal Ortholog CEA17	Principal ortholog Af293	log2FoldChange	padj	Product Description
AN8095	AFUB_012090	Afu1g12620	1.49467	1.51784e-27	Has domain(s) with predicted role in transmembrane transport and integral component of membrane localization
AN8512	AFUB_014840	Afu1g15290	2.3472	4.49192e-13	protein of unknown function
AN8661	AFUB_014840	Afu1g15290	1.11512	2.32266e-10	Ortholog of A. nidulans FGSC A4 : AN6924, AN5943, AN8512, AN8548, AN0857, AN4642 and A. fumigatus Af293 : Afu1g15290, Afu3g00850, Afu4g08850, Afu7g00920
AN0958	AFUB_015910	Afu1g16560	1.40225	0.0227929	Ortholog of A. oryzae RIB40 : AO090005001054
AN6193	AFUB_027490	Afu2g11740	1.47638	3.31595e-52	Ortholog(s) have ATP-dependent peptidase activity, role in chaperone-mediated protein complex assembly, misfolded or incompletely synthesized protein catabolic process and mitochondrial matrix localization
AN12033	AFUB_030500	Afu2g14860	4.56112	6.89879e-28	Has domain(s) with predicted catalytic activity
AN10973	AFUB_030970	Afu2g15312	2.79879	7.52963e-08	Putative citrate synthase
AN8638	AFUB_036070	Afu3g13130	1.94542	2.73001e-05	Transcript enriched in dormant conidia
AN2848	AFUB_036870	Afu3g12290	1.15019	5.37472e-29	Ortholog(s) have role in mRNA splicing, via spliceosome, regulation of DNA methylation and U4/U6 x U5 tri-snRNP complex, U5 snRNP localization
AN3446	AFUB_043420	Afu3g05575	1.50651	0.0127692	Ortholog(s) have role in synapsis and cytosol, horsetail nucleus, nuclear chromatin localization
AN9362	AFUB_045950	Afu3g02380	1.68905	3.99865e-66	Putative U2 auxillary factor (U2AF) small subunit
AN9307	AFUB_047880	Afu3g00560	2.65666	8.3691e-05	Has domain(s) with predicted catalytic activity, molybdenum ion binding, pyridoxal phosphate binding activity
AN7809	AFUB_051860	Afu5g03330	4.97793	0.0138477	protein of unknown function
AN7737	AFUB_055480	Afu5g07950	1.59579	0.0481575	Ortholog(s) have protein serine/threonine kinase activity, role in meiotic recombination checkpoint, protein phosphorylation, reciprocal meiotic recombination, regulation of linear element assembly and cytosol, linear element localization
AN8083	AFUB_057320	Afu5g01350	1.44181	1.29911e-05	Has domain(s) with predicted role in transmembrane transport and integral component of membrane localization
AN9220	AFUB_057900	Afu5g10320	5.44585	0.00249967	Ortholog of A. fumigatus Af293 : Afu5g10320, A. oryzae RIB40 : AO090001000034, Neosartorya fischeri NRRL 181 : NFIA_076940 and Aspergillus versicolor : Aspve1_0038692
AN8639	AFUB_062010	Afu5g14300	1.52451	2.99251e-41	Putative alpha,alpha-trehalose-phosphate synthase (UDP-forming) with a predicted role in trehalose biosynthesis
AN3864	AFUB_064930	Afu4g07835	1.71603	5.61699e-19	Putative homologue of the human NTF2-like export factor 1, p15/NXT1,
AN10011	AFUB_065270	Afu4g08170	1.63366	4.07621e-21	Has domain(s) with predicted oxidoreductase activity, oxidoreductase activity, acting on the aldehyde or oxo group of donors, NAD or NADP as acceptor activity and role in oxidation-reduction process
AN10320	AFUB_065810	Afu4g08715	2.33648	0.00616935	protein of unknown function
AN5570	AFUB_068680	Afu4g11660	1.35538	1.99779e-23	Ortholog(s) have methylated histone binding activity
AN3963	AFUB_075790	Afu6g09740	7.0612	0	GliT, Putative gliotoxin reductase
AN6963	AFUB_075790	Afu6g09740	2.61594	1.86444e-07	Ortholog(s) have flavin-linked sulfhydryl oxidase activity and role in oxidation-reduction process
AN0589	AFUB_077090	Afu6g11070	1.13102	4.80486e-29	Putative ATP-dependent RNA helicase with a predicted role in rRNA processing
AN0572	AFUB_077310	Afu6g11290	1.26842	1.19267e-06	Ortholog of A. fumigatus Af293 : Afu6g11290, A. niger CBS 513.88 : An08g07465, Aspergillus wentii : Aspwe1_0027109 and Aspergillus sydowii : Aspsy1_0086207
AN3717	AFUB_078780	Afu6g12780	10.1401	4.20311e-231	Ortholog of A. fumigatus Af293 : Afu6g12780, A. niger CBS 513.88 : An08g10700/MT-I, A. oryzae RIB40 : AO090003000398, Aspergillus wentii : Aspwe1_0033656 and Aspergillus sydowii : Aspsy1_0493104
AN9418	AFUB_083710	Afu8g03870	1.08607	2.02647e-26	Ortholog of Aspergillus glaucus : Aspgl1_1343884
AN1826	AFUB_086910	Afu7g00340	4.30584	6.23372e-14	Has domain(s) with predicted hydrolase activity
AN9131	AFUB_088300	Afu7g01720	1.36562	6.9473e-12	Has domain(s) with predicted catalytic activity
AN9125	AFUB_088420	Afu7g01850	1.08993	1.33398e-32	RNA polymerase III, subunit C34
AN10876	AFUB_092140	Afu7g06570	2.56784	1.76935e-25	Has domain(s) with predicted cation transmembrane transporter activity, role in cation transport, transmembrane transport and integral component of membrane localization
AN11101	AFUB_096030	Afu6g02300	1.26055	0.000469312	protein kinase
AN7370	AFUB_097720	Afu7g08575	1.1205	0.00100282	Ortholog of A. nidulans FGSC A4 : AN3519, AN2646, AN0587, AN0866 and A. fumigatus Af293 : Afu1g15200, Afu3g03790, Afu4g14040, Afu5g06900, Afu7g08575
AN7113	AFUB_099090	Afu4g03930	6.14536	3.61093e-26	Ortholog of A. fumigatus Af293 : Afu4g03930, A. niger CBS 513.88 : An14g00960, A. oryzae RIB40 : AO090011000336, Aspergillus wentii : Aspwe1_0043297 and Aspergillus sydowii : Aspsy1_0158610
AN1309	AFUB_102350	Afu3g13580	1.96753	0.00249257	Has domain(s) with predicted GTP binding, GTPase activity
AN7112			7.85676	4.52777e-12	Has domain(s) with predicted role in transmembrane transport and integral component of membrane localization
AN11456			7.37712	1.32805e-07	protein of unknown function
AN2200			7.32219	3.1115e-07	Ortholog(s) have sulfonate dioxygenase activity and role in sulfur compound catabolic process
AN0785			7.11591	7.60907e-147	Putative manganese superoxide dismutase
AN12294			6.62774	2.81061e-06	Has domain(s) with predicted monooxygenase activity, oxidoreductase activity, acting on paired donors, with incorporation or reduction of molecular oxygen activity and role in oxidation-reduction process
AN5421			6.26644	0.000153738	Ortholog of A. nidulans FGSC A4 : AN4151, A. fumigatus Af293 : Afu5g07490, A. niger CBS 513.88 : An14g01660, An08g09760, An11g00210 and A. oryzae RIB40 : AO090012000034, AO090009000581, AO090012000374
AN0020			6.11621	0.000353844	protein of unknown function
AN10650			5.9193	0.000415992	Ortholog of A. nidulans FGSC A4 : AN11203, A. fumigatus Af293 : Afu4g00520, A. niger CBS 513.88 : An12g05740 and Aspergillus wentii : Aspwe1_0072865, Aspwe1_0156452
AN4108			5.85939	0.000773551	Has domain(s) with predicted oxidoreductase activity and role in oxidation-reduction process
AN9372			5.74961	9.37737e-06	Has domain(s) with predicted serine-type peptidase activity and role in proteolysis
AN0786			5.74947	3.16404e-155	Ortholog of Neosartorya fischeri NRRL 181 : NFIA_010870, Aspergillus wentii : Aspwe1_0171813, Aspergillus versicolor : Aspve1_0049042 and Aspergillus clavatus NRRL 1 : ACLA_020880
AN2790			5.5718	0.00387874	Ortholog of Aspergillus versicolor : Aspve1_0036985 and Aspergillus zonatus : Aspzo1_0137401
AN9219			5.46769	0.00247988	Has domain(s) with predicted role in transmembrane transport and integral component of membrane localization
AN0100			5.46769	0.00247988	Has domain(s) with predicted oxidoreductase activity, transferase activity, transferring acyl groups other than amino-acyl groups activity and role in oxidation-reduction process
AN12093			5.37788	3.41867e-05	Ortholog of A. fumigatus Af293 : Afu6g11670, A. niger CBS 513.88 : An01g11550, Neosartorya fischeri NRRL 181 : NFIA_057330 and Aspergillus wentii : Aspwe1_0039637
AN2559			5.33698	3.23499e-16	Has domain(s) with predicted oxidoreductase activity, transferase activity, transferring acyl groups other than amino-acyl groups activity and role in oxidation-reduction process
AN10344			5.29636	9.3662e-17	CobW domain-containing protein
AN7811			5.18705	0.00772783	Putative sterigmatocystin biosynthesis protein with a predicted role in sterigmatocystin/aflatoxin biosynthesis
AN8351			5.18648	0.0163092	Ortholog of A. nidulans FGSC A4 : AN1611, A. fumigatus Af293 : Afu4g09220, A. niger CBS 513.88 : An04g04270, A. oryzae RIB40 : AO090023000614 and Aspergillus wentii : Aspwe1_0101354
AN9129			5.08541	0.0103141	Putative non-ribosomal peptide synthetase (NRPS)
AN6660			5.04197	0.0248836	Ortholog of Aspergillus versicolor : Aspve1_0080489, Aspve1_0081263 and Aspergillus sydowii : Aspsy1_0039504, Aspsy1_0051926
AN3965			4.99304	0.0126479	Has domain(s) with predicted hydrolase activity, acting on carbon-nitrogen (but not peptide) bonds, in linear amidines, metal ion binding activity
AN11313			4.96296	0.0144784	protein of unknown function
AN2697			4.96187	0.000223069	protein of unknown function
AN8456			4.91985	0.0165721	Ortholog of A. nidulans FGSC A4 : AN2381 and Neosartorya fischeri NRRL 181 : NFIA_099730
AN10141			4.91985	0.0165721	Has domain(s) with predicted protein tyrosine/serine/threonine phosphatase activity and role in protein dephosphorylation
AN3966			4.91667	0.0196597	protein of unknown function
AN3698			4.88758	2.00072e-10	Possible pseudogene
AN0799			4.88704	0.0394342	Has domain(s) with predicted chitin synthase activity and role in chitin biosynthetic process
AN3316			4.88655	0.0348217	protein of unknown function
AN10813			4.8067	0.041952	Ortholog(s) have role in ergot alkaloid biosynthetic process
AN2618			4.78	0.0455249	protein of unknown function
AN10144			4.7743	0.0434401	Protein expressed at increased levels in a hapX mutant versus wild-type
AN8996			4.69499	0.0017897	Has domain(s) with predicted role in transmembrane transport and integral component of membrane localization
AN9012			4.67327	0.0346087	Has domain(s) with predicted catalytic activity, lyase activity and role in metabolic process
AN10113			4.57304	0.00127397	Ortholog of A. fumigatus Af293 : Afu1g13680, A. oryzae RIB40 : AO090012000509, Neosartorya fischeri NRRL 181 : NFIA_011820, Aspergillus wentii : Aspwe1_0027787 and Aspergillus versicolor : Aspve1_0023836
AN2562			4.55613	0.00187538	Ortholog of A. nidulans FGSC A4 : AN2699, AN10332, A. fumigatus Af293 : Afu3g15000, A. niger CBS 513.88 : An09g01110, An09g02880 and A. oryzae RIB40 : AO090010000620, AO090012000340
AN5501			4.52228	0.00442677	Ortholog(s) have lipase activity
AN6802			4.50464	0.010787	protein of unknown function
AN3330			4.46472	0.00343143	protein of unknown function
AN4109			4.37829	3.08995e-07	Has domain(s) with predicted role in transmembrane transport and integral component of membrane localization
AN1553			4.28549	3.89093e-28	Has domain(s) with predicted role in fruiting body development, hemolysis by symbiont of host erythrocytes
AN2198			4.21983	0.0067753	Has domain(s) with predicted oxidoreductase activity and role in oxidation-reduction process
AN6659			4.15138	0	Has domain(s) with predicted oxidoreductase activity and role in metabolic process
AN9163			4.11131	1.37128e-28	Ortholog of A. fumigatus Af293 : Afu8g07190, A. niger CBS 513.88 : An14g07150, A. oryzae RIB40 : AO090138000059, Aspergillus wentii : Aspwe1_0078799 and Aspergillus sydowii : Aspsy1_0061494
AN4421			4.08519	2.07606e-28	Has domain(s) with predicted catalytic activity, oxidoreductase activity
AN2370			4.01378	3.05778e-22	Ortholog of A. nidulans FGSC A4 : AN10160, AN0323, A. fumigatus Af293 : Afu1g02440, Afu4g02760, A. niger CBS 513.88 : An01g05750, An12g09350, An13g03290 and A. oryzae RIB40 : AO090020000719, AO090005000852
AN2558			3.99514	5.21304e-08	Ortholog of A. fumigatus Af293 : Afu3g15050, A. niger CBS 513.88 : An14g03430, A. oryzae RIB40 : AO090701000428, Aspergillus wentii : Aspwe1_0175480 and Aspergillus sydowii : Aspsy1_0055978
AN6144			3.97604	4.72816e-12	protein of unknown function
AN4610			3.87	1.39593e-13	protein of unknown function
AN12181			3.8626	1.50462e-08	protein of unknown function
AN5500			3.85515	0.0169558	protein of unknown function
AN3517			3.83935	0.0270622	Ortholog of Aspergillus sydowii : Aspsy1_0162744
AN8596			3.8392	0.0222496	Ortholog(s) have sequence-specific DNA binding activity
AN10626			3.81247	0.00287223	Ortholog(s) have intracellular localization
AN10887			3.8009	4.33103e-05	Putative cytochrome P450
AN4921			3.7906	1.41409e-38	Ortholog of A. fumigatus Af293 : Afu3g10680, A. niger CBS 513.88 : An02g06340, A. oryzae RIB40 : AO090003000613, Aspergillus wentii : Aspwe1_0360214 and Aspergillus sydowii : Aspsy1_0056501
AN5253			3.77977	3.2837e-06	Has domain(s) with predicted nucleic acid binding activity and role in DNA integration
AN8421			3.76909	1.47432e-62	Putative endo-mannanase GH76 family protein
AN8484			3.76005	5.43751e-21	Predicted glycosylphosphatidylinositol (GPI)-anchored protein
AN5056			3.75384	5.74248e-101	Homologous to ccg-1 from N. crassa
AN2779			3.73041	0.0361787	Has domain(s) with predicted catalytic activity, hydrolase activity, iron-sulfur cluster binding activity
AN9189			3.6721	0.00170477	protein of unknown function
AN7988			3.55146	0.0414195	protein of unknown function
AN12423			3.52402	0.0103667	protein of unknown function
AN8511			3.51683	0.0451737	Branched chain amino acid aminotransferase, putative
AN6421			3.50803	8.76693e-08	Ortholog(s) have cyanamide hydratase activity and role in cyanamide metabolic process
AN2560			3.47895	2.65997e-09	Ortholog of A. fumigatus Af293 : Afu3g15020, A. niger CBS 513.88 : An09g01090, A. oryzae RIB40 : AO090701000425, Aspergillus wentii : Aspwe1_0071504 and Aspergillus sydowii : Aspsy1_0028937
AN8595			3.45458	0.000976455	Has domain(s) with predicted role in transmembrane transport and integral component of membrane localization
AN10277			3.43747	2.83133e-07	Protein with rhamnogalacturonan acetylesterase activity, involved in degradation of pectin
AN5304			3.40909	3.08429e-06	Has domain(s) with predicted substrate-specific transmembrane transporter activity, transmembrane transporter activity, role in transmembrane transport and integral component of membrane, membrane localization
AN7167			3.3815	0.0117438	Has domain(s) with predicted role in transmembrane transport and integral component of membrane localization
AN10891			3.37422	0.000293388	Ortholog(s) have role in D-xylose transport, glucose import
AN6948			3.3563	0.00503553	Putative transglycosidase with a predicted role in glucan processing
AN3210			3.3468	4.07686e-27	Has domain(s) with predicted substrate-specific transmembrane transporter activity, transmembrane transporter activity, transporter activity, role in transmembrane transport and integral component of membrane, membrane localization
AN0322			3.32791	1.16151e-07	Has domain(s) with predicted oxidoreductase activity and role in metabolic process
AN12379			3.32603	7.01996e-10	protein of unknown function
AN7634			3.29746	2.67546e-06	Has domain(s) with predicted catalytic activity, sulfuric ester hydrolase activity and role in metabolic process
AN11196			3.24331	0.0140057	Putative transporter of the major facilitator superfamily (MFS)
AN2653			3.23575	0.00269668	Has domain(s) with predicted FAD binding, oxidoreductase activity and role in metabolic process
AN0368			3.23505	1.05688e-77	Has domain(s) with predicted RNA binding, RNA-DNA hybrid ribonuclease activity, RNA-directed DNA polymerase activity, nucleic acid binding activity and role in RNA-dependent DNA replication
AN1140			3.22541	1.78865e-28	Dehydroshikimate dehydratase, involved in quinic acid utilization
AN7826			3.19413	0.00266942	protein of unknown function
AN6771			3.18922	0.0149012	protein of unknown function
AN2378			3.17372	0.00618174	Has domain(s) with predicted oxidoreductase activity and role in oxidation-reduction process
AN2598			3.16987	0.000440146	Has domain(s) with predicted transporter activity, role in transmembrane transport, transport and membrane localization
AN11046			3.1641	0.00800225	protein of unknown function
AN2719			3.14593	0.0012905	Has domain(s) with predicted lysozyme activity and role in cell wall macromolecule catabolic process, peptidoglycan catabolic process
AN5422			3.14191	0.00616935	Putative beta-lactamase family protein
AN11095			3.13551	0.0166	Ortholog of A. niger CBS 513.88 : An03g02610, Aspergillus glaucus : Aspgl1_0039624, Aspergillus clavatus NRRL 1 : ACLA_008440 and Aspergillus niger ATCC 1015 : 45669-mRNA
AN0493			3.09607	9.46837e-34	PalA-dependent expression independent of pH
AN9364			3.08633	0.0498112	protein of unknown function
AN7519			3.08525	4.30323e-07	protein of unknown function
AN1825			3.0619	2.96522e-12	Putative sulfide:quinone oxidoreductase
AN11745			3.05487	3.19146e-05	protein of unknown function
AN2830			3.0439	1.29609e-10	Has domain(s) with predicted iron ion binding, oxidoreductase activity and role in fatty acid biosynthetic process, oxidation-reduction process
AN0621			3.01031	3.69266e-12	Predicted LINE transposon-related ORF
AN10040			3.00996	1.99205e-09	Ortholog of A. fumigatus Af293 : Afu5g09180, A. niger CBS 513.88 : An07g03930, A. oryzae RIB40 : AO090020000514, Aspergillus wentii : Aspwe1_0035291 and Aspergillus terreus NIH2624 : ATET_06551
AN6274			3.00616	1.76642e-07	Has domain(s) with predicted oxidoreductase activity and role in metabolic process
AN11914			2.96615	9.42865e-09	protein of unknown function
AN9200			2.95612	0.00648226	Ortholog of A. nidulans FGSC A4 : AN7637, A. fumigatus Af293 : Afu4g00530, A. niger CBS 513.88 : An08g11390, An08g08230, An08g12160 and Aspergillus wentii : Aspwe1_0060194, Aspwe1_0120922
AN0652			2.93094	0.0190498	protein of unknown function
AN10974			2.92554	2.15311e-29	protein of unknown function
AN7926			2.90322	2.49062e-08	Has domain(s) with predicted oxidoreductase activity and role in metabolic process
AN8385			2.87291	2.55287e-11	protein of unknown function
AN9285			2.82583	1.16265e-36	Ortholog of A. fumigatus grg1
AN8912			2.81538	8.48822e-05	Ortholog(s) have role in carbohydrate import into cell and Golgi apparatus, fungal-type vacuole membrane localization
AN4129			2.80553	7.49688e-06	Has domain(s) with predicted role in transmembrane transport and integral component of membrane localization
AN2350			2.78975	0.000312954	L-amino acid oxidase
AN11973			2.7743	1.96157e-77	protein of unknown function
AN10135			2.77258	5.11075e-35	protein of unknown function
AN0045			2.76842	3.04436e-59	Transcript induced by light in in developmentally competent mycelia
AN0508			2.75704	0.00595481	protein of unknown function
AN9010			2.73794	3.41238e-06	Ortholog(s) have nicotinamide mononucleotide transmembrane transporter activity, role in nicotinamide mononucleotide transport, quinolinic acid transmembrane transport and mitochondrion localization
AN8629			2.72889	0.0379358	Ortholog of A. fumigatus Af293 : Afu6g00490, A. niger CBS 513.88 : An05g02230, A. oryzae RIB40 : AO090005000232, AO090011000420 and Neosartorya fischeri NRRL 181 : NFIA_047620
AN8654			2.711	2.75082e-07	Putative aminomethyltransferase with a predicted role in glycine, serine, and threonine metabolism
AN6835			2.69981	1.76504e-66	Putative cytochrome P450
AN5320			2.69755	0.0192839	Has domain(s) with predicted hydrolase activity
AN11762			2.69521	2.30663e-07	protein of unknown function
AN11314			2.67128	2.64739e-09	Ortholog of Aspergillus glaucus : Aspgl1_0053511, Aspergillus versicolor : Aspve1_0037663 and Aspergillus sydowii : Aspsy1_0038825
AN0694			2.66542	3.82647e-06	Ortholog(s) have intracellular localization
AN6397			2.64846	2.71818e-06	Has domain(s) with predicted ATP binding, nucleoside-triphosphatase activity, nucleotide binding activity
AN1754			2.64638	2.06642e-55	Putative protein of unknown function
AN6441			2.64359	1.16508e-05	protein of unknown function
AN2828			2.61656	1.1947e-26	beta-glucosidase, putative
AN8113			2.61604	8.61637e-05	Putative oxidoreductase with a predicted role in carbohydrate metabolism
AN6509			2.60812	1.06482e-10	protein of unknown function
AN2561			2.60668	2.71851e-43	Putative methyltransferase
AN12261			2.59383	0.00609277	protein of unknown function
AN3079			2.59289	3.41067e-129	Secreted thaumatin-like protein
AN2894			2.57594	0.00164139	Ortholog of A. fumigatus Af293 : Afu3g11550, A. niger CBS 513.88 : An02g07350, A. oryzae RIB40 : AO090003000710, Aspergillus wentii : Aspwe1_0025131 and Aspergillus sydowii : Aspsy1_0775782
AN7094			2.55887	8.81574e-21	Has domain(s) with predicted RNA-DNA hybrid ribonuclease activity, nucleic acid binding activity
AN3293			2.55366	7.80804e-60	Has domain(s) with predicted oxidoreductase activity and role in metabolic process
AN1501			2.54929	0.000591402	protein of unknown function
AN10333			2.54234	0.000958512	Has domain(s) with predicted hydrolase activity and role in metabolic process
AN10250			2.51981	4.63864e-150	Putative protein of unknown function
AN9363			2.50584	1.00502e-42	Has domain(s) with predicted catalytic activity, catechol 1,2-dioxygenase activity, ferric iron binding, iron ion binding and oxidoreductase activity, more
AN5171			2.50307	0.00654997	protein of unknown function
AN1020			2.49553	2.85331e-19	Ortholog of A. nidulans FGSC A4 : AN2784, AN9281, AN2199, A. fumigatus Af293 : Afu1g12970, A. niger CBS 513.88 : An15g05320 and A. oryzae RIB40 : AO090012000596, AO090038000022
AN1858			2.46921	1.0714e-08	Putative tryptophan 2,3-dioxygenase with a predicted role in aromatic amino acid biosynthesis
AN7618			2.46742	0.00148437	Has domain(s) with predicted transporter activity, role in transport and membrane localization
AN2611			2.45999	0.0239415	Has domain(s) with predicted role in isoprenoid biosynthetic process
AN7059			2.45055	2.81293e-05	protein of unknown function
AN10207			2.44144	1.2089e-07	Has domain(s) with predicted role in transmembrane transport and integral component of membrane localization
AN0468			2.43256	1.70679e-22	Ortholog of A. nidulans FGSC A4 : AN0467, A. fumigatus Af293 : Afu1g01350, Afu1g04310, A. niger CBS 513.88 : An12g10460 and Aspergillus wentii : Aspwe1_0169394
AN3314			2.42842	0.0249707	Has domain(s) with predicted carbon-sulfur lyase activity and role in metabolic process
AN6273			2.41402	5.46989e-10	Ortholog(s) have intracellular localization
AN6995			2.41386	0.0122349	protein of unknown function
AN7948			2.39837	0.0113164	Ortholog of A. niger CBS 513.88 : An15g02210, Aspergillus tubingensis : Asptu1_0130978, Aspergillus kawachii : Aspka1_0180797 and Aspergillus acidus : Aspfo1_0071750
AN9320			2.39246	5.93487e-15	Ortholog of Aspergillus flavus NRRL 3357 : AFL2T_11783, Aspergillus wentii : Aspwe1_0104603, Aspergillus versicolor : Aspve1_0047986 and Aspergillus sydowii : Aspsy1_0051540
AN20005			2.37728	6.36824e-219	Cytochrome b, mitochondrially encoded subunit of the ubiquinol-cytochrome c reductase complex
AN1261			2.37206	1.09192e-07	protein of unknown function
AN5135			2.37202	2.8433e-07	Ortholog of Aspergillus versicolor : Aspve1_0087700 and Aspergillus sydowii : Aspsy1_0047598
AN0756			2.37177	2.85058e-18	Beta-galactosidase with a predicted role in lactose metabolism
AN0180			2.3682	0.0409732	Putative enoyl-coA hydratase with a role in acetyl coA and lipid metabolism
AN9483			2.36158	2.26219e-12	Ortholog of A. nidulans FGSC A4 : AN6861/phbB, A. fumigatus Af293 : Afu3g00670, Afu5g13060, Afu8g01120 and A. niger CBS 513.88 : An03g01130, An07g06330, An07g00905
AN4106			2.36127	0.00287223	Has domain(s) with predicted role in transmembrane transport and integral component of membrane localization
AN10371			2.34935	1.27341e-38	Ortholog of A. fumigatus Af293 : Afu3g07945, A. oryzae RIB40 : AO090005001494, Neosartorya fischeri NRRL 181 : NFIA_069220, Aspergillus wentii : Aspwe1_0029211 and Aspergillus versicolor : Aspve1_0127963
AN2540			2.34363	2.52953e-11	protein of unknown function
AN8081			2.34276	1.39128e-11	protein of unknown function
AN2187			2.33504	3.43737e-05	protein of unknown function
AN5514			2.3345	6.33604e-08	Ortholog(s) have DNA helicase activity, role in DNA unwinding involved in DNA replication, reciprocal meiotic recombination, synapsis and nucleus localization
AN1840			2.32157	1.7477e-21	Has domain(s) with predicted 3-oxoacyl-[acyl-carrier-protein] synthase activity, catalytic activity, transferase activity, transferring acyl groups other than amino-acyl groups activity
AN3570			2.32154	0.0017022	Has domain(s) with predicted oxidoreductase activity and role in oxidation-reduction process
AN6836			2.31906	1.59352e-09	Ortholog of A. nidulans FGSC A4 : AN6393, AN11077, AN3419, A. fumigatus Af293 : Afu2g08430, Afu3g03380, Afu3g11510 and A. niger CBS 513.88 : An01g14790, An12g03670, An02g07160
AN3207			2.30182	2.17386e-12	Ortholog of A. nidulans FGSC A4 : AN1505, A. fumigatus Af293 : Afu2g15470, Afu8g00720, Afu8g05070 and A. niger CBS 513.88 : An07g04980, An16g07680, An14g02720, An14g07130, An15g05540
AN8340			2.30137	1.50155e-09	Has domain(s) with predicted role in transmembrane transport and integral component of membrane localization
AN10047			2.28366	1.13782e-28	Has domain(s) with predicted proton-transporting ATP synthase activity, rotational mechanism, proton-transporting ATPase activity, rotational mechanism activity and role in ATP synthesis coupled proton transport
AN5465			2.26018	0.0133593	Ortholog of A. fumigatus Af293 : Afu5g02460, A. niger CBS 513.88 : An02g10330, An07g05030, A. oryzae RIB40 : AO090102000359, Aspergillus wentii : Aspwe1_0114453 and Aspergillus sydowii : Aspsy1_0156722
AN0391			2.25392	0.000266212	Ortholog of A. nidulans FGSC A4 : AN7222, A. fumigatus Af293 : Afu1g01490, Afu2g01760, A. niger CBS 513.88 : An03g06670, An15g07300 and A. oryzae RIB40 : AO090010000045/aoiD, AO090102000259
AN9250			2.24944	1.12194e-05	putative O-acetyltransferase
AN3925			2.24735	7.2971e-14	Has domain(s) with predicted catalytic activity and role in carbohydrate metabolic process
AN7979			2.24603	0.00167261	protein of unknown function
AN2110			2.24573	6.67177e-13	Has domain(s) with predicted oxidoreductase activity and role in oxidation-reduction process
AN10582			2.24065	3.97034e-15	Has domain(s) with predicted FAD binding, cytochrome-c oxidase activity, oxidoreductase activity, role in metabolic process and mitochondrial respiratory chain complex IV localization
AN20017			2.23967	9.09506e-13	Mitochondrially encoded protein with similarity to subunit 9 of F1-F0 ATP synthase
AN1786			2.23771	0.0237633	Predicted monooxygenase
AN11623			2.22121	2.07623e-16	protein of unknown function
AN3245			2.21891	8.86557e-33	protein of unknown function
AN3331			2.21827	1.88638e-22	Has domain(s) with predicted catalytic activity, metal ion binding, phosphoric diester hydrolase activity
AN3701			2.2152	0.0278855	Has domain(s) with predicted carbon-carbon lyase activity, catalytic activity and role in cellular aromatic compound metabolic process
AN7857			2.21331	4.06069e-17	Predicted glycosylphosphatidylinositol (GPI)-anchored protein
AN7287			2.2056	1.03134e-23	Mitochondrial succinate/fumarate antiporter involved in utilization of acetate and other carbon sources
AN6772			2.20512	4.45146e-09	protein of unknown function
AN11103			2.20374	1.98546e-13	Ortholog of A. nidulans FGSC A4 : AN3237, A. fumigatus Af293 : Afu6g02400, A. niger CBS 513.88 : An09g03170, An12g08350 and A. oryzae RIB40 : AO090023000655, AO090120000127
AN5015			2.20083	0.00287223	Putative conidiation gene
AN8356			2.19494	0.0158129	Has domain(s) with predicted oxidoreductase activity, transferase activity, transferring acyl groups other than amino-acyl groups, zinc ion binding activity and role in oxidation-reduction process
AN6920			2.18975	1.40196e-123	Subunit of the endosomal sorting complex required for transport III (ESCRT-III)
AN6817			2.18862	9.91102e-31	Predicted NAD-dependent oxidoreductase
AN8159			2.18454	3.14991e-09	Predicted DDE1 transposon-related ORF
AN1891			2.17335	2.71911e-25	Putative asparaginase with a predicted role in asparagine metabolism
AN2931			2.17175	5.90937e-21	Ortholog of A. fumigatus Af293 : Afu3g08150, A. niger CBS 513.88 : An02g11670, Neosartorya fischeri NRRL 181 : NFIA_068990, Aspergillus wentii : Aspwe1_0173434 and Aspergillus versicolor : Aspve1_0126987
AN3203			2.1624	7.07166e-69	Putative F-box protein
AN7614			2.15206	6.23216e-09	protein of unknown function
AN10274			2.13458	0.000100027	Putative rhamnogalacturonan hydrolase
AN6936			2.13325	0.00372659	Putative 2-hydroxychromene-2-carboxylate isomerase
AN9249			2.13182	0.00113762	Protein required for austinol and dehydroaustinol biosynthesis
AN1547			2.13103	2.57614e-11	Acyl-CoA:carboxylate CoA-transferase involved in detoxification of propionyl-CoA
AN0209			2.12887	0.0104032	High-affinity ammonium transporter expressed in response to complete nitrogen starvation
AN10380			2.12582	3.89914e-09	Putative Dicer protein
AN11160			2.12131	0.0114421	Ortholog of A. niger CBS 513.88 : An09g02040, A. oryzae RIB40 : AO090003001445, Aspergillus niger ATCC 1015 : 43435-mRNA and Aspergillus tubingensis : Asptu1_0136910
AN4339			2.1212	7.45301e-69	protein of unknown function
AN2121			2.12009	0.000361815	Has domain(s) with predicted proline racemase activity
AN1505			2.10676	2.16675e-25	Ortholog of A. nidulans FGSC A4 : AN3207, A. fumigatus Af293 : Afu2g15470, Afu8g00720, Afu8g05070 and A. niger CBS 513.88 : An07g04980, An16g07680, An14g02720, An14g07130, An15g05540
AN2175			2.10322	0.00980294	Putative glucose oxidase-related protein
AN7191			2.09953	0.0023767	protein of unknown function
AN6051			2.08629	0.00889552	Ortholog of A. fumigatus Af293 : Afu2g09620, A. niger CBS 513.88 : An16g05650, A. oryzae RIB40 : AO090011000693, Aspergillus wentii : Aspwe1_0682872 and Aspergillus sydowii : Aspsy1_0151001
AN7758			2.08518	3.80164e-48	Ortholog of A. niger CBS 513.88 : An13g01890, A. oryzae RIB40 : AO090701000676, Neosartorya fischeri NRRL 181 : NFIA_079570 and Aspergillus wentii : Aspwe1_0035088
AN5267			2.05705	3.39197e-05	Protein with ferulic acid esterase activity, involved in degradation of xylans
AN7977			2.05346	2.69211e-07	Has domain(s) with predicted RNA-DNA hybrid ribonuclease activity, nucleic acid binding activity
AN12329			2.05264	2.31686e-05	protein of unknown function
AN7635			2.05184	0.00100806	Transcript induced by exposure of A. nidulans to bafilomycin B1
AN6350			2.04789	6.36905e-13	Ortholog of A. fumigatus Af293 : Afu2g14170, A. oryzae RIB40 : AO090023000135, Aspergillus versicolor : Aspve1_0028328, Aspergillus fumigatus A1163 : AFUB_029790 and Aspergillus sydowii : Aspsy1_0089798
AN4277			2.04655	0.00802634	Ortholog(s) have glucose transmembrane transporter activity, role in cellular response to drug and plasma membrane localization
AN0693			2.03911	4.12057e-11	Transcript induced by light in in developmentally competent mycelia
AN5559			2.01776	2.30813e-06	Has domain(s) with predicted role in transmembrane transport and integral component of membrane localization
AN5159			2.00611	3.18365e-26	Ortholog(s) have 1-alkyl-2-acetylglycerophosphocholine esterase activity, role in cellular response to oxidative stress, phospholipid catabolic process and cytosol, nucleus localization
AN0370			2.00248	4.44505e-23	Has domain(s) with predicted catalytic activity and role in metabolic process
AN6056			1.99717	0.00227321	protein of unknown function
AN2411			1.99652	0.0310846	Ortholog of A. fumigatus Af293 : Afu2g13660, A. niger CBS 513.88 : An02g05520, A. oryzae RIB40 : AO090026000242, Aspergillus wentii : Aspwe1_0045469 and Aspergillus sydowii : Aspsy1_0341196
AN10368			1.991	1.15449e-05	Has domain(s) with predicted carbon-sulfur lyase activity and role in metabolic process
AN4299			1.98734	5.68022e-94	Putative clock-controlled and temperature-regulated gene
AN10678			1.97946	0.0013172	Ortholog of A. fumigatus Af293 : Afu4g11810, A. oryzae RIB40 : AO090003001035, Aspergillus wentii : Aspwe1_0033965, Aspergillus sydowii : Aspsy1_0043963 and Aspergillus terreus NIH2624 : ATET_03902
AN12138			1.9766	3.52365e-19	protein of unknown function
AN1699			1.97413	5.93469e-30	Putative acyl-CoA dehydrogenase
AN0691			1.96481	0.00414877	Ortholog of A. fumigatus Af293 : Afu1g13530, A. niger CBS 513.88 : An08g06600, A. oryzae RIB40 : AO090012000522, Neosartorya fischeri NRRL 181 : NFIA_011970 and Aspergillus wentii : Aspwe1_0027806
AN10782			1.96335	0.00191624	Putative mitochondrial phosphate carrier protein
AN12249			1.95571	7.01856e-94	Ortholog of Aspergillus versicolor : Aspve1_0088432 and Aspergillus sydowii : Aspsy1_0209211
AN8708			1.95354	1.60319e-06	protein of unknown function
AN2753			1.94921	0.0383357	protein of unknown function
AN1715			1.94653	0.0107299	Putative mannose-6-phosphate isomerase with a predicted role in mannose/mannitol, fructose, and sorbose/sorbitol metabolism
AN9187			1.94514	5.88095e-05	Putative F-box protein
AN11714			1.93805	4.79731e-35	Has domain(s) with predicted cell outer membrane, integral component of membrane localization
AN6808			1.93711	0.0165252	Has domain(s) with predicted oxidoreductase activity, transferase activity, transferring acyl groups other than amino-acyl groups, zinc ion binding activity and role in oxidation-reduction process
AN20006			1.93599	6.27773e-29	Group I intron maturase encoded by the first exon and part of the intron of the mitochondrial cobA gene
AN3287			1.92845	0.0173204	Has domain(s) with predicted role in transmembrane transport and membrane localization
AN10996			1.92744	4.60556e-32	Ortholog(s) have hercynylcysteine sulfoxide synthase, hercynylselenocysteine synthase, histidine N-methyltransferase activity
AN9192			1.91919	2.13622e-06	Ortholog of A. fumigatus Af293 : Afu3g03910, A. niger CBS 513.88 : An13g01790, A. oryzae RIB40 : AO090038000138, Neosartorya fischeri NRRL 181 : NFIA_006190 and Aspergillus kawachii : Aspka1_0177086
AN2346			1.91665	0.00431967	protein of unknown function
AN6024			1.91662	0.000313331	Protein with glutathione S-transferase and glutathione peroxidase activities
AN2424			1.90753	1.08024e-08	Has domain(s) with predicted beta-N-acetylhexosaminidase activity, catalytic activity, hydrolase activity, hydrolyzing O-glycosyl compounds activity and role in carbohydrate metabolic process
AN7531			1.9071	9.02784e-07	protein of unknown function
AN11197			1.90615	0.0116693	Cys2/His2 zinc finger regulator HxnR
AN12018			1.90246	0.00229645	protein of unknown function
AN2640			1.89806	0.0250763	Ortholog of A. fumigatus Af293 : Afu5g14080, A. niger CBS 513.88 : An12g05640, Neosartorya fischeri NRRL 181 : NFIA_072900 and Aspergillus versicolor : Aspve1_0040725
AN3563			1.89616	0.00136375	Putative oxalate decarboxylase with a predicted role in oxalic acid metabolism
AN5019			1.89386	5.73691e-11	Has domain(s) with predicted 5-methyltetrahydropteroyltriglutamate-homocysteine S-methyltransferase activity, zinc ion binding activity and role in methionine biosynthetic process
AN7230			1.89295	7.0525e-08	Putative cellobiose dehydrogenase
AN6301			1.88989	9.20191e-06	protein of unknown function
AN6692			1.88885	1.36866e-23	protein of unknown function
AN5453			1.88637	3.45315e-06	Arrestin-like protein
AN6367			1.8832	1.32903e-36	Has domain(s) with predicted phosphatidylinositol phosphate kinase activity and role in phosphatidylinositol metabolic process
AN6656			1.87962	0.0118998	Putative enodopolygalacturonase
AN5634			1.86939	2.72709e-58	Isocitrate lyase, required for utilization of acetate and fatty acids as carbon sources
AN9251			1.86541	0.00632949	Putative cytochrome P450
AN0535			1.85118	3.81621e-12	protein of unknown function
AN6440			1.85043	0.00805925	protein of unknown function
AN8628			1.84604	0.00422058	Has domain(s) with predicted oxidoreductase activity, transferase activity, transferring acyl groups other than amino-acyl groups, zinc ion binding activity and role in oxidation-reduction process
AN5513			1.83551	0.00249922	Ortholog of A. fumigatus Af293 : Afu6g13090, A. niger CBS 513.88 : An08g10380, A. oryzae RIB40 : AO090003000434, Aspergillus wentii : Aspwe1_0033610 and Aspergillus sydowii : Aspsy1_0175593
AN9161			1.83036	0.00608236	Has domain(s) with predicted FAD binding, oxidoreductase activity and role in metabolic process
AN1294			1.82353	0.0147354	protein of unknown function
AN11510			1.82352	8.78731e-07	Has domain(s) with predicted role in defense response
AN5756			1.81428	7.71637e-10	protein of unknown function
AN10977			1.81151	1.74754e-29	Ortholog(s) have extracellular region localization
AN3358			1.79785	0.000684601	Protein with endo-beta-(1,4)-mannanase activity, involved in degradation of mannans
AN5333			1.79734	2.5751e-51	Putative pectate lyase, involved in degradation of pectin
AN2404			1.79465	1.95561e-16	protein of unknown function
AN8716			1.79307	0.00216456	Has domain(s) with predicted FAD binding, oxidoreductase activity and role in metabolic process
AN8043			1.78956	5.42505e-05	protein of unknown function
AN8955			1.78642	0.0027439	Has domain(s) with predicted role in transmembrane transport and integral component of membrane localization
AN5646			1.78485	2.18096e-71	Putative enzyme with a predicted role in fatty acid degradation
AN0746			1.77879	1.1551e-21	Has domain(s) with predicted catalytic activity, coenzyme binding activity and role in cellular metabolic process
AN7255			1.77657	1.12446e-48	Ortholog of A. oryzae RIB40 : AO090102000108, Aspergillus wentii : Aspwe1_0171112, Aspergillus versicolor : Aspve1_0038807 and Aspergillus niger ATCC 1015 : 194648-mRNA
AN8494			1.77649	0.00468577	Has domain(s) with predicted 2-dehydropantoate 2-reductase activity, NADP binding, coenzyme binding, oxidoreductase activity, oxidoreductase activity, acting on the CH-OH group of donors, NAD or NADP as acceptor activity
AN4964			1.77627	1.44956e-10	Has domain(s) with predicted endodeoxyribonuclease activity, producing 5'-phosphomonoesters activity
AN8979			1.77402	1.25452e-05	Alcohol dehydrogenase with a role in two-carbon compound metabolism
AN5207			1.77181	4.27742e-07	Ortholog(s) have cytosol, nucleus localization
AN2209			1.76155	1.02021e-14	Ortholog of A. fumigatus Af293 : Afu5g07010, A. niger CBS 513.88 : An17g00230, A. oryzae RIB40 : AO090701000283, Aspergillus wentii : Aspwe1_0269169 and Aspergillus sydowii : Aspsy1_0054348
AN8974			1.74907	0.018372	protein of unknown function
AN6381			1.74739	4.39303e-09	Has domain(s) with predicted role in transmembrane transport and integral component of membrane localization
AN8175			1.71721	1.03656e-14	Has domain(s) with predicted viral capsid localization
AN11177			1.71594	1.93645e-05	Has domain(s) with predicted oxidoreductase activity, zinc ion binding activity and role in oxidation-reduction process
AN3883			1.71302	0.0142335	Putative glucanase with a predicted role beta-glucan hydrolysis
AN11689			1.71152	1.15693e-06	protein of unknown function
AN0171			1.70319	1.46626e-14	Ortholog of A. nidulans FGSC A4 : AN7523, A. niger CBS 513.88 : An18g01570, A. oryzae RIB40 : AO090010000737, Aspergillus wentii : Aspwe1_0140822, Aspwe1_0151946 and Aspergillus sydowii : Aspsy1_0085753
AN7992			1.69083	2.77562e-07	Ortholog of A. niger CBS 513.88 : An02g10280, Aspergillus wentii : Aspwe1_0042861, Aspergillus sydowii : Aspsy1_0047959 and Aspergillus carbonarius ITEM 5010 : Acar5010_203951
AN10529			1.68403	1.93121e-11	Has domain(s) with predicted catalytic activity, pyridoxal phosphate binding activity and role in biosynthetic process
AN8433			1.68352	0.0271237	Has domain(s) with predicted catalytic activity and role in metabolic process
AN0554			1.68174	1.11501e-09	Aldehyde dehydrogenase
AN9006			1.68086	9.77111e-05	protein of unknown function
AN9114			1.6792	0.044201	Putative formaldehyde dehydrogenase with a predicted role in xylulose metabolism
AN12234			1.67872	0.00364602	Ortholog of A. oryzae RIB40 : AO090023000229, Aspergillus wentii : Aspwe1_0171134, Aspergillus versicolor : Aspve1_0480771, Aspergillus zonatus : Aspzo1_0653150 and Aspergillus sydowii : Aspsy1_0084619
AN1199			1.67539	5.37693e-08	Ortholog(s) have role in cell-abiotic substrate adhesion
AN12053			1.67376	0.0276047	protein of unknown function
AN4697			1.67226	1.37877e-47	Ortholog(s) have palmitoyltransferase activity, role in protein palmitoylation, vacuole fusion, non-autophagic and Golgi apparatus, fungal-type vacuole membrane localization
AN4986			1.66959	1.47203e-27	Has domain(s) with predicted L-ascorbic acid binding, iron ion binding, oxidoreductase activity, acting on paired donors, with incorporation or reduction of molecular oxygen and oxidoreductase activity, more
AN10547			1.66728	2.19236e-102	Ortholog of A. fumigatus Af293 : Afu4g06220, A. oryzae RIB40 : AO090023000968, Neosartorya fischeri NRRL 181 : NFIA_109920 and Aspergillus clavatus NRRL 1 : ACLA_045540
AN6078			1.6642	1.87538e-16	Adenine deaminase with a role in nucleotide salvage pathways
AN4681			1.66225	2.35901e-13	Ortholog of Aspergillus versicolor : Aspve1_0029795 and Aspergillus sydowii : Aspsy1_1180958
AN3722			1.65943	3.70645e-05	Ortholog(s) have role in secondary metabolite biosynthetic process
AN1941			1.65873	0.0189129	Predicted glycosylphosphatidylinositol (GPI)-anchored protein
AN6400			1.6526	1.52238e-19	Ortholog(s) have ferric-chelate reductase activity, role in cellular iron ion homeostasis, cellular response to iron ion starvation, siderophore transport and plasma membrane localization
AN4343			1.65214	0.0104855	Has domain(s) with predicted DNA binding, RNA polymerase II transcription factor activity, sequence-specific DNA binding, zinc ion binding activity and role in regulation of transcription, DNA-templated, transcription, DNA-templated
AN2959			1.65009	2.89901e-15	Has domain(s) with predicted role in transmembrane transport and integral component of membrane localization
AN9377			1.64955	0.00943088	Ortholog of A. fumigatus Af293 : Afu3g02940, A. niger CBS 513.88 : An01g00550, A. oryzae RIB40 : AO090120000006, Aspergillus wentii : Aspwe1_0112345 and Aspergillus sydowii : Aspsy1_0163833
AN12312			1.64912	0.0244795	protein of unknown function
AN7279			1.64908	0.00658947	Has domain(s) with predicted poly(beta-D-mannuronate) lyase activity, role in alginic acid catabolic process and periplasmic space localization
AN3986			1.64683	8.16071e-05	Has domain(s) with predicted RNA polymerase II transcription factor activity, sequence-specific DNA binding, zinc ion binding activity, role in regulation of transcription, DNA-templated and nucleus localization
AN1808			1.64456	0.00580224	Has domain(s) with predicted oxidoreductase activity and role in oxidation-reduction process
AN1332			1.64432	0.000919211	Putative exo-1,3-beta-glucanase family protein
AN20019			1.64311	9.03189e-12	Subunit II of cytochrome c oxidase, which is the terminal member of the mitochondrial inner membrane electron transport chain
AN6794			1.64183	2.8239e-41	Ortholog of Aspergillus glaucus : Aspgl1_0053875 and Neosartorya fischeri NRRL 181 : NFIA_007460
AN2407			1.62576	0.0343541	Has domain(s) with predicted role in isoprenoid biosynthetic process
AN10559			1.62403	8.60241e-24	Ortholog(s) have endoplasmic reticulum localization
AN7907			1.62193	0.000497705	Putative glyoxylate-bleomycin resistance protein
AN12165			1.61783	5.99531e-06	protein of unknown function
AN7989			1.61765	6.05469e-05	Putative phosphatidylserine decarboxylase with a predicted role in phospholipid metabolism
AN1269			1.61598	0.00682661	Ortholog of A. fumigatus Af293 : Afu1g09980, Afu8g01400, A. niger CBS 513.88 : An08g01800, A. oryzae RIB40 : AO090038000434, AO090011000869 and Aspergillus wentii : Aspwe1_0048977
AN8280			1.61309	7.65024e-38	Putative long-chain-fatty-acid-CoA ligase with a predicted role in fatty acid metabolism
AN3251			1.61278	6.73287e-06	Ortholog of Aspergillus versicolor : Aspve1_0180870 and Aspergillus sydowii : Aspsy1_0040252
AN1109			1.60249	0.00256935	Has domain(s) with predicted substrate-specific transmembrane transporter activity, transmembrane transporter activity, role in transmembrane transport and integral component of membrane, membrane localization
AN12136			1.59949	2.869e-13	protein of unknown function
AN7842			1.59356	3.96545e-07	protein of unknown function
AN0215			1.59191	1.73357e-12	Has domain(s) with predicted oxidoreductase activity and role in oxidation-reduction process
AN0592			1.5914	3.57112e-10	RNA binding protein, putative
AN10302			1.58775	7.03777e-05	Ortholog of A. nidulans FGSC A4 : AN3342, AN4609, A. fumigatus Af293 : Afu7g06670, A. niger CBS 513.88 : An04g04320, An16g05670, An04g03250 and A. oryzae RIB40 : AO090011000012
AN0609			1.58649	1.06603e-09	Triacetylfusarinine C (TAFC) biosynthetic enoyl-CoA hydratase
AN9165			1.58419	0.00412183	Has domain(s) with predicted role in transmembrane transport and integral component of membrane localization
AN2152			1.58018	0.0432605	Ortholog of A. nidulans FGSC A4 : AN0341, A. fumigatus Af293 : Afu1g02260, Afu2g15990, A. niger CBS 513.88 : An01g06000 and Aspergillus wentii : Aspwe1_0025648, Aspwe1_0026895
AN0390			1.56874	1.40214e-06	Ortholog of A. fumigatus Af293 : Afu2g15450, A. niger CBS 513.88 : An07g02450, Neosartorya fischeri NRRL 181 : NFIA_090690, Aspergillus wentii : Aspwe1_0669328 and Aspergillus versicolor : Aspve1_0122514
AN0119			1.5643	0.00226561	Putative Dicer protein
AN3512			1.5587	1.73859e-14	Ortholog of Aspergillus brasiliensis : Aspbr1_0049104, Aspergillus glaucus : Aspgl1_0060098, Aspergillus flavus NRRL 3357 : AFL2T_08754 and Neosartorya fischeri NRRL 181 : NFIA_073230
AN7135			1.55697	8.92711e-05	Rhamnogalacturonan lyase A
AN2228			1.55653	0.000429509	Ortholog of A. fumigatus Af293 : Afu5g07200, A. niger CBS 513.88 : An17g00620, A. oryzae RIB40 : AO090701000236, Neosartorya fischeri NRRL 181 : NFIA_080060 and Aspergillus wentii : Aspwe1_0167466
AN1631			1.55047	5.9383e-29	Ortholog(s) have L-methionine secondary active transmembrane transporter activity and role in cysteine transport, methionine import
AN11476			1.55035	4.70095e-08	Ortholog of A. fumigatus Af293 : Afu2g03190, Neosartorya fischeri NRRL 181 : NFIA_035550, Aspergillus wentii : Aspwe1_0167491, Aspwe1_0172197 and Aspergillus versicolor : Aspve1_0086542, Aspve1_0089117
AN7669			1.54905	0.00455572	Has domain(s) with predicted hydrolase activity, acting on carbon-nitrogen (but not peptide) bonds, in linear amidines, metal ion binding activity
AN1714			1.54375	0.00585855	Ortholog of A. nidulans FGSC A4 : AN1718, A. fumigatus Af293 : Afu4g08380, Afu4g08420, A. niger CBS 513.88 : An04g03190, An04g03210 and A. oryzae RIB40 : AO090023000718
AN8376			1.54172	7.2828e-35	Ortholog of A. nidulans FGSC A4 : AN7265, AN8625 and A. fumigatus Af293 : Afu6g00680, Afu8g06420
AN7291			1.53898	2.68944e-37	Ortholog of A. fumigatus Af293 : Afu2g16910, A. oryzae RIB40 : AO090102000654, Aspergillus wentii : Aspwe1_0171092, Aspergillus sydowii : Aspsy1_0027159 and Aspergillus terreus NIH2624 : ATET_10094
AN9198			1.53866	0.0261278	Has domain(s) with predicted oxidoreductase activity, oxidoreductase activity, acting on the aldehyde or oxo group of donors, NAD or NADP as acceptor activity and role in oxidation-reduction process
AN0008			1.53648	0.000331155	Possible pseudogene, similar to cytochrome P450
AN5101			1.5363	7.78885e-10	Has domain(s) with predicted metallopeptidase activity
AN0656			1.53345	3.48978e-08	Protein expressed at increased levels during osmoadaptation
AN2230			1.5289	4.91989e-06	Has domain(s) with predicted oxidoreductase activity and role in oxidation-reduction process
AN4715			1.52776	2.50076e-09	protein of unknown function
AN1899			1.52307	0.000193793	Putative 4-hydroxyphenylpyruvate dioxygenase with a predicted role in aromatic amino acid biosynthesis
AN11783			1.52159	0.0370096	protein of unknown function
AN12402			1.52134	0.000680945	Prenyltransferase
AN6308			1.51479	2.10334e-29	Ortholog of A. fumigatus Af293 : Afu2g12170, A. niger CBS 513.88 : An02g04240, A. oryzae RIB40 : AO090026000429, Aspergillus wentii : Aspwe1_0096119 and Aspergillus sydowii : Aspsy1_0151169
AN2557			1.50952	0.000108081	Ortholog of Aspergillus versicolor : Aspve1_0171321
AN5324			1.5074	3.70061e-12	Dehydrin-like protein
AN3024			1.50656	2.72779e-14	Ortholog of A. fumigatus Af293 : Afu3g08880, A. oryzae RIB40 : AO090005001351, Neosartorya fischeri NRRL 181 : NFIA_068240, Aspergillus wentii : Aspwe1_0173345 and Aspergillus versicolor : Aspve1_0039444
AN1731			1.50148	7.29138e-11	Putative proline dehydrogenase with a predicted role in proline metabolism
AN12392			1.49846	8.27107e-15	Ortholog of A. fumigatus Af293 : Afu8g01920, Neosartorya fischeri NRRL 181 : NFIA_095530, Aspergillus wentii : Aspwe1_0177490 and Aspergillus versicolor : Aspve1_0034524
AN9168			1.49206	0.000591244	Ortholog(s) have solute:proton symporter activity, role in glycerol transport, transmembrane transport and plasma membrane localization
AN8112			1.48812	1.31959e-33	Predicted ransmembrane transporter
AN10569			1.48787	2.26293e-33	Ortholog of A. fumigatus Af293 : Afu2g03100, A. niger CBS 513.88 : An07g07510, A. oryzae RIB40 : AO090120000281, Aspergillus wentii : Aspwe1_0040642 and Aspergillus terreus NIH2624 : ATET_09584
AN12357			1.48745	0.0217224	protein of unknown function
AN6914			1.48714	8.03596e-66	Has domain(s) with predicted calcium ion binding activity
AN3140			1.48298	2.37383e-41	Ortholog of A. niger CBS 513.88 : An02g08990, A. oryzae RIB40 : AO090012000820, Aspergillus wentii : Aspwe1_0050036, Aspergillus sydowii : Aspsy1_1171750 and Aspergillus terreus NIH2624 : ATET_04095
AN4646			1.47927	4.19044e-50	protein of unknown function
AN8111			1.47899	0.000735182	Putative Zn(II)2Cys6 transcription factor
AN12391			1.47887	2.12373e-06	Ortholog of Aspergillus tubingensis : Asptu1_0186646, Aspergillus brasiliensis : Aspbr1_0025657, Aspergillus kawachii : Aspka1_0179639 and Aspergillus acidus : Aspfo1_0205392
AN8840			1.47713	0.000419424	protein of unknown function
AN8025			1.47404	1.79629e-05	Ortholog of A. fumigatus Af293 : Afu1g01450, A. niger CBS 513.88 : An11g08050, An05g01890, An11g03950, A. oryzae RIB40 : AO090010000064, AO090701000602 and Aspergillus wentii : Aspwe1_0051796
AN3195			1.47014	0.0172867	Has domain(s) with predicted role in transmembrane transport and integral component of membrane localization
AN8559			1.46913	1.24242e-08	Putative branched chain alpha-keto acid dehydrogenase E1, beta subunit
AN7858			1.46911	1.96117e-17	Has domain(s) with predicted aspartic-type endopeptidase activity and role in proteolysis
AN6856			1.46816	1.69928e-25	Ortholog of A. fumigatus Af293 : Afu5g13100, A. niger CBS 513.88 : An14g06050, A. oryzae RIB40 : AO090120000435, Aspergillus wentii : Aspwe1_0107169 and Aspergillus sydowii : Aspsy1_0040420
AN9414			1.46702	0.00138293	protein of unknown function
AN3200			1.46382	0.00478684	Putative beta-glucuronidase with a predicted role in polysaccharide degradation
AN7833			1.4609	0.000129373	protein of unknown function
AN9273			1.46009	0.0023442	Ortholog of Aspergillus flavus NRRL 3357 : AFL2T_00195, Aspergillus wentii : Aspwe1_0174848, Aspergillus versicolor : Aspve1_0083996 and Aspergillus sydowii : Aspsy1_0900274
AN10486			1.45962	3.28707e-19	Putative nonribosomal peptide synthetase (NRPS)-like enzyme
AN3725			1.45924	6.93404e-15	Developmentally regulated protein with similarity to Candida albicans Wh11p
AN12013			1.45909	0.0347694	protein of unknown function
AN6030			1.45833	0.00735266	Has domain(s) with predicted DNA binding, RNA polymerase II transcription factor activity, sequence-specific DNA binding, zinc ion binding activity and role in regulation of transcription, DNA-templated, transcription, DNA-templated
AN6966			1.45805	0.00532402	Putative transposon-encoded protein
AN4590			1.45357	0.0206709	Sugar transporter
AN4636			1.45254	3.31016e-06	Ortholog(s) have role in ascospore wall assembly and ascospore wall, lipid particle, prospore membrane localization
AN8533			1.45124	0.000555757	Has domain(s) with predicted catalytic activity and role in nucleoside metabolic process
AN2960			1.44843	0.0025748	Has domain(s) with predicted oxidoreductase activity and role in oxidation-reduction process
AN1412			1.44719	2.82087e-13	Ortholog of A. fumigatus Af293 : Afu8g04030, A. niger CBS 513.88 : An16g09150, A. oryzae RIB40 : AO090103000016, Aspergillus wentii : Aspwe1_0117975 and Aspergillus sydowii : Aspsy1_0144289
AN11930			1.44317	0.0296322	Ortholog(s) have ATP binding, DNA-dependent ATPase activity, double-stranded DNA binding, recombinase activity, single-stranded DNA binding activity
AN10084			1.44144	3.54382e-10	Has domain(s) with predicted FAD binding, oxidoreductase activity and role in metabolic process
AN10959			1.44069	0.000186914	Has domain(s) with predicted catalytic activity
AN11477			1.43952	0.00169619	Ortholog of Aspergillus sydowii : Aspsy1_0137382 and Aspergillus aculeatus ATCC16872 : Aacu16872_040719
AN1492			1.43888	2.24567e-05	protein of unknown function
AN6290			1.43564	9.63249e-37	Ortholog of A. fumigatus Af293 : Afu2g12370, A. niger CBS 513.88 : An02g04480, A. oryzae RIB40 : AO090026000369, Aspergillus sydowii : Aspsy1_0045374 and Aspergillus terreus NIH2624 : ATET_01169
AN8402			1.43207	0.00166941	protein of unknown function
AN10000			1.42896	2.47323e-25	Possible pseudogene, transposon-related
AN0969			1.42645	1.4186e-05	Putative GNAT-type acetyltransferase
AN3980			1.4261	1.05131e-08	Predicted LINE transposon-related ORF
AN20004			1.42289	2.82792e-22	Protein of unknown function, encoded on the mitochondrial genome
AN11015			1.42242	0.02111	Has domain(s) with predicted S-(hydroxymethyl)glutathione synthase activity, carbon-sulfur lyase activity, zinc ion binding activity and role in formaldehyde catabolic process, metabolic process
AN9054			1.41958	0.0014056	Ortholog of A. fumigatus Af293 : Afu2g00520, A. niger CBS 513.88 : An10g00840, An01g14980, A. oryzae RIB40 : AO090003000412, Aspergillus wentii : Aspwe1_0140773 and Aspergillus sydowii : Aspsy1_0150879
AN6801			1.41936	0.000167544	Ortholog of A. oryzae RIB40 : AO090001000089, Aspergillus flavus NRRL 3357 : AFL2T_07326, Aspergillus wentii : Aspwe1_0030608 and Aspergillus versicolor : Aspve1_0046605, Aspve1_0656082
AN10778			1.41768	4.01369e-46	Ortholog(s) have mitochondrion localization
AN8503			1.41572	1.32025e-09	Ortholog of A. niger CBS 513.88 : An13g03080, Aspergillus wentii : Aspwe1_0177501, Aspergillus versicolor : Aspve1_0046851 and Aspergillus sydowii : Aspsy1_0159981
AN10593			1.41153	1.53654e-37	Has domain(s) with predicted phosphatase activity, phosphoserine phosphatase activity and role in L-serine biosynthetic process, metabolic process
AN8058			1.41097	0.0232645	Has domain(s) with predicted electron carrier activity, metal ion binding, molybdenum ion binding, oxidoreductase activity and role in nitrate assimilation, oxidation-reduction process
AN2320			1.40824	0.00494302	Has domain(s) with predicted monooxygenase activity, oxidoreductase activity, acting on paired donors, with incorporation or reduction of molecular oxygen activity and role in oxidation-reduction process
AN2535			1.40563	0.0037158	Ortholog of A. fumigatus Af293 : Afu3g14660, A. niger CBS 513.88 : An09g01230, Aspergillus wentii : Aspwe1_0107397, Aspwe1_0171355 and Aspergillus sydowii : Aspsy1_0087029
AN5594			1.40525	3.13556e-11	Ortholog of A. fumigatus Af293 : Afu4g11420, A. niger CBS 513.88 : An04g05190, Neosartorya fischeri NRRL 181 : NFIA_104770, Aspergillus wentii : Aspwe1_0221510 and Aspergillus versicolor : Aspve1_0692965
AN8703			1.40492	0.042941	Ortholog of A. fumigatus Af293 : Afu6g02430, A. niger CBS 513.88 : An12g07820, Aspergillus glaucus : Aspgl1_0057388, Neosartorya fischeri NRRL 181 : NFIA_048690 and Aspergillus wentii : Aspwe1_0313741
AN2576			1.40339	0.0075269	Has domain(s) with predicted monooxygenase activity, oxidoreductase activity, acting on paired donors, with incorporation or reduction of molecular oxygen activity and role in oxidation-reduction process
AN6369			1.40312	1.52174e-05	Has domain(s) with predicted ATP binding, ATPase activity, nucleoside-triphosphatase activity, nucleotide binding activity and membrane localization
AN12126			1.39755	0.000365757	protein of unknown function
AN2321			1.39741	0.00193095	Has domain(s) with predicted role in transmembrane transport and integral component of membrane localization
AN2910			1.39702	3.05628e-36	5-hydroxyisourate hydrolase
AN7290			1.39673	1.38981e-22	Ortholog(s) have role in mRNA cis splicing, via spliceosome, response to xenobiotic stimulus, spliceosomal complex assembly and U2 snRNP, cytosol localization
AN0635			1.38885	0.0232324	Ortholog(s) have intracellular localization
AN3076			1.38753	0.0177354	protein of unknown function
AN1747			1.38497	1.04776e-13	Ortholog(s) have mitochondrial inner membrane localization
AN5582			1.38415	0.00788808	protein of unknown function
AN3742			1.38312	0.00132586	Ortholog of A. fumigatus Af293 : Afu7g04390, A. niger CBS 513.88 : An13g00970, A. oryzae RIB40 : AO090005000126, Aspergillus wentii : Aspwe1_0170372 and Aspergillus sydowii : Aspsy1_0149869
AN8640			1.38306	6.06272e-07	Ortholog of N. crassa conF, light-induced transcript expressed during conidiation in N. crassa
AN4970			1.37334	0.0414131	Ortholog of Aspergillus versicolor : Aspve1_0027112 and Aspergillus sydowii : Aspsy1_0029568
AN0811			1.37304	0.0340343	Putative allantoate transporter
AN5339			1.3718	8.36683e-08	Ortholog of A. oryzae RIB40 : AO090103000416, Aspergillus wentii : Aspwe1_0022264, Aspergillus sydowii : Aspsy1_0050291 and Aspergillus terreus NIH2624 : ATET_00936
AN10533			1.37126	1.84012e-55	Putative trehalose-6-phosphate synthase
AN11766			1.36931	0.000925166	Ortholog of A. fumigatus Af293 : Afu3g07660, A. oryzae RIB40 : AO090020000405, Neosartorya fischeri NRRL 181 : NFIA_069490 and Aspergillus wentii : Aspwe1_0173499
AN7522			1.3689	0.000182726	Putative cytochrome P450
AN6783			1.36671	2.44144e-28	Nucleobase transmembrane transporter, putative
AN20014			1.36519	4.25376e-09	Subunit I of cytochrome c oxidase, which is the terminal member of the mitochondrial inner membrane electron transport chain
AN5833			1.36259	3.75144e-08	Putative acetyl-CoA synthase with a predicted role in two-carbon metabolism or the methylcitrate pathway
AN2771			1.36165	2.378e-38	Ortholog(s) have cytosol, nucleus localization
AN2950			1.35957	7.58448e-16	protein of unknown function
AN8635			1.3563	1.13937e-05	Has domain(s) with predicted hydrolase activity
AN7630			1.35508	2.96386e-46	Ortholog(s) have unfolded protein binding activity, role in ribosomal large subunit assembly and cytosol, cytosolic ribosome, nucleus, preribosome, large subunit precursor localization
AN1952			1.35398	3.69454e-14	Ortholog of A. fumigatus Af293 : Afu4g13380, A. niger CBS 513.88 : An01g09090, Aspergillus wentii : Aspwe1_0022581, Aspergillus sydowii : Aspsy1_0142528 and Aspergillus terreus NIH2624 : ATET_03221
AN6792			1.34926	0.0331226	Putative NAD+ dependent glycerol 3-phosphate dehydrogenase with a predicted role in glycerol metabolism
AN8637			1.34403	0.0202287	Conidia-specific catalase
AN3680			1.33335	4.09411e-29	Ortholog of A. fumigatus Af293 : Afu4g12500, A. niger CBS 513.88 : An01g07980, Aspergillus wentii : Aspwe1_0033896 and Aspergillus zonatus : Aspzo1_0129782
AN3291			1.33094	0.0251448	Has domain(s) with predicted oxidoreductase activity and role in oxidation-reduction process
AN5461			1.33057	0.0292911	Ortholog of A. fumigatus Af293 : Afu5g00130, A. niger CBS 513.88 : An01g00570, Aspergillus wentii : Aspwe1_0022994, Aspergillus versicolor : Aspve1_0039792 and Aspergillus clavatus NRRL 1 : ACLA_024300
AN0169			1.33054	1.59984e-20	protein of unknown function
AN5440			1.32906	3.00182e-20	Putative cytochrome c peroxidase
AN11151			1.32821	1.75144e-05	Ortholog of A. oryzae RIB40 : AO090010000656, Aspergillus glaucus : Aspgl1_0164878, Aspergillus wentii : Aspwe1_0165833, Aspergillus versicolor : Aspve1_0047516 and Aspergillus zonatus : Aspzo1_0025875
AN12259			1.32627	0.000168503	protein of unknown function
AN7215			1.32586	0.000180855	protein of unknown function
AN7111			1.32432	5.00828e-48	Peroxisomal multifunctional enzyme involved in fatty acid beta-oxidation
AN9274			1.32265	0.0413628	Ortholog of A. fumigatus Af293 : Afu3g14810, A. niger CBS 513.88 : An02g03200, An04g09720, An04g08110, A. oryzae RIB40 : AO090103000427 and Aspergillus wentii : Aspwe1_0110739
AN10204			1.31592	0.0060995	Ortholog of A. oryzae RIB40 : AO090026000169 and Aspergillus flavus NRRL 3357 : AFL2T_07074
AN10251			1.31309	1.58246e-43	Ortholog(s) have nuclear localization sequence binding, ubiquitin binding activity, role in response to ethanol and cytosol localization
AN12100			1.31143	0.00366714	Has domain(s) with predicted oxidoreductase activity and role in metabolic process
AN5471			1.31027	4.12649e-18	Has domain(s) with predicted role in DNA integration
AN6752			1.30983	9.35319e-39	Putative multifunctional enzyme with a predicted role in fatty acid degradation
AN4063			1.3071	2.17483e-10	Ortholog of A. fumigatus Af293 : Afu1g05380, Neosartorya fischeri NRRL 181 : NFIA_019370, Aspergillus wentii : Aspwe1_0037253 and Aspergillus versicolor : Aspve1_0054332
AN11915			1.3054	1.74754e-29	Ortholog(s) have intracellular localization
AN7217			1.30459	1.33451e-46	protein of unknown function
AN2892			1.30411	4.78433e-08	Ortholog(s) have role in fumiquinazoline C biosynthetic process
AN6412			1.30328	2.2389e-14	Putative xylose transporter
AN8962			1.29861	0.0129059	Has domain(s) with predicted solute:proton antiporter activity, role in cation transport, transmembrane transport and integral component of membrane localization
AN0178			1.29691	2.06855e-10	protein of unknown function
AN1813			1.28764	8.5475e-07	Ortholog of A. niger CBS 513.88 : An06g00160, An12g10810, A. oryzae RIB40 : AO090038000504, AO090138000042, AO090103000093, Aspergillus wentii : Aspwe1_0169775 and Aspergillus sydowii : Aspsy1_0140754
AN8454			1.28721	3.62591e-13	Ortholog(s) have role in cellular response to drug
AN10697			1.28571	0.000322577	Has domain(s) with predicted DNA binding, RNA polymerase II transcription factor activity, sequence-specific DNA binding, zinc ion binding activity and role in regulation of transcription, DNA-templated, transcription, DNA-templated
AN10571			1.28377	0.00208497	Has domain(s) with predicted oxidoreductase activity
AN8969			1.2837	3.69879e-06	Has domain(s) with predicted catalytic activity, lysozyme activity and role in carbohydrate metabolic process, cell wall macromolecule catabolic process, peptidoglycan catabolic process
AN0860			1.28367	1.49743e-20	Ortholog of A. fumigatus Af293 : Afu1g15260, A. niger CBS 513.88 : An01g13370, A. oryzae RIB40 : AO090103000449, AO090005001207 and Aspergillus wentii : Aspwe1_0111296
AN0447			1.28324	3.50993e-42	Ortholog(s) have mitochondrion localization
AN0567			1.28302	0.000475962	Putative alcohol oxidase with a predicted role in glycerol metabolism
AN7674			1.28157	8.39151e-30	Ortholog(s) have role in ribosomal large subunit biogenesis and nucleolus, preribosome, large subunit precursor localization
AN12483			1.2802	0.000205019	Ortholog of A. fumigatus Af293 : Afu7g00730, A. niger CBS 513.88 : An08g07770, A. oryzae RIB40 : AO090038000414 and Aspergillus wentii : Aspwe1_0063395
AN3621			1.27874	5.75045e-19	Subunit of the SAGA transcriptional regulatory complex with a role in nucleosome positioning
AN4711			1.2781	1.71321e-12	Has domain(s) with predicted hydrolase activity
AN3848			1.27555	5.63032e-22	Ortholog of Aspergillus versicolor : Aspve1_0041880 and Aspergillus sydowii : Aspsy1_0131746
AN5093			1.26844	0.00504068	protein of unknown function
AN12150			1.26178	2.44561e-07	protein of unknown function
AN5605			1.26165	1.43901e-28	Possible pseudogene
AN7990			1.2554	0.013941	Ortholog of A. niger CBS 513.88 : An11g06780, Aspergillus wentii : Aspwe1_0176973, Aspergillus sydowii : Aspsy1_0047960 and Aspergillus terreus NIH2624 : ATET_06661
AN8342			1.25437	0.000601791	Has domain(s) with predicted role in transmembrane transport and integral component of membrane localization
AN2961			1.25341	6.92728e-10	Ortholog(s) have cytosol, nucleus localization
AN6653			1.25045	1.60849e-29	Malate synthase, required for utilization of acetate as carbon source
AN3148			1.24649	1.42654e-28	Ortholog(s) have role in ascospore wall assembly, protein localization to prospore membrane and cytosol, nucleus, prospore membrane localization
AN1822			1.24643	0.000167043	Has domain(s) with predicted oxidoreductase activity and role in metabolic process
AN3697			1.24171	0.0102849	protein of unknown function
AN5344			1.23816	2.7051e-24	Protein involved in DNA repair
AN1175			1.23555	4.1482e-27	Has domain(s) with predicted role in rRNA processing and preribosome, small subunit precursor localization
AN10210			1.23554	0.0100598	Has domain(s) with predicted carbon-nitrogen ligase activity, with glutamine as amido-N-donor, hydrolase activity, acting on carbon-nitrogen (but not peptide) bonds, in linear amides activity
AN2060			1.23226	0.000122868	Putative exo-arabinanase
AN6245			1.2298	3.37107e-38	Ortholog of A. fumigatus Af293 : Afu2g13120, A. niger CBS 513.88 : An02g01860, A. oryzae RIB40 : AO090026000269, Aspergillus wentii : Aspwe1_0031335 and Aspergillus sydowii : Aspsy1_0150794
AN10459			1.22882	1.18958e-63	Ortholog(s) have cytosol localization
AN3310			1.22586	7.10496e-19	Predicted glycosylphosphatidylinositol (GPI)-anchored protein
AN1279			1.22535	0.038229	Ortholog of A. fumigatus Af293 : Afu1g09880, A. niger CBS 513.88 : An08g01690, Neosartorya fischeri NRRL 181 : NFIA_015750 and Aspergillus versicolor : Aspve1_0068298
AN9191			1.22509	7.51998e-09	Ortholog(s) have intracellular localization
AN3952			1.22369	0.0176676	Has domain(s) with predicted ATP binding, ATPase activity, ATPase activity, coupled to transmembrane movement of substances, nucleoside-triphosphatase activity, nucleotide binding activity and role in transport
AN3433			1.22088	4.88073e-23	Has domain(s) with predicted RNA polymerase II transcription factor activity, sequence-specific DNA binding, zinc ion binding activity, role in regulation of transcription, DNA-templated and nucleus localization
AN0742			1.21994	1.4938e-12	Has domain(s) with predicted DNA binding, RNA polymerase II transcription factor activity, sequence-specific DNA binding, zinc ion binding activity and role in regulation of transcription, DNA-templated, transcription, DNA-templated
AN5505			1.2198	2.24379e-05	Ortholog of Aspergillus versicolor : Aspve1_0052822 and Aspergillus sydowii : Aspsy1_0046382
AN0435			1.21756	2.63572e-09	Ortholog of A. nidulans FGSC A4 : AN10356, A. fumigatus Af293 : Afu1g04510, Afu3g13080, A. niger CBS 513.88 : An01g03600 and A. oryzae RIB40 : AO090003000870, AO090012000821
AN6915			1.21697	2.93833e-18	Has domain(s) with predicted role in cell redox homeostasis
AN10537			1.21628	3.5241e-12	Has domain(s) with predicted nucleic acid binding, nucleotide binding activity
AN7093			1.21329	7.34185e-12	Ortholog of Aspergillus sydowii : Aspsy1_0438481
AN10099			1.21223	4.41927e-06	Has domain(s) with predicted FMN binding, oxidoreductase activity and role in oxidation-reduction process
AN5116			1.21142	5.20163e-28	Ortholog(s) have role in cytoplasmic microtubule organization, establishment or maintenance of cell polarity and cytosol, nucleus localization
AN1682			1.20967	2.20577e-25	Ortholog of A. fumigatus Af293 : Afu4g08680, A. niger CBS 513.88 : An04g03500, A. oryzae RIB40 : AO090023000689, Aspergillus wentii : Aspwe1_0075630 and Aspergillus sydowii : Aspsy1_0038709
AN6390			1.20654	5.29485e-05	Has domain(s) with predicted homogentisate 1,2-dioxygenase activity and role in L-phenylalanine catabolic process, oxidation-reduction process, tyrosine metabolic process
AN10124			1.2047	1.89969e-14	Beta-glycosidase
AN2041			1.20013	0.000173799	protein of unknown function
AN1079			1.19819	7.31223e-28	Ortholog of Neosartorya fischeri NRRL 181 : NFIA_013390
AN3976			1.19692	1.18692e-15	Ortholog of A. fumigatus Af293 : Afu2g05290, A. niger CBS 513.88 : An02g11140, Neosartorya fischeri NRRL 181 : NFIA_082050, Aspergillus wentii : Aspwe1_0592927 and Aspergillus versicolor : Aspve1_0080485
AN6283			1.19596	1.40741e-15	Ortholog(s) have role in peptidyl-diphthamide biosynthetic process from peptidyl-histidine and cytosol, nucleus localization
AN5136			1.19349	4.69389e-37	Ortholog of A. fumigatus Af293 : Afu1g07360, A. niger CBS 513.88 : An07g09900, Aspergillus wentii : Aspwe1_0040941 and Aspergillus sydowii : Aspsy1_0047597
AN8959			1.19158	0.000626201	Ortholog(s) have mitochondrion localization
AN0400			1.18823	1.32719e-15	Ortholog of A. fumigatus Af293 : Afu4g09610, A. niger CBS 513.88 : An04g07500, A. oryzae RIB40 : AO090003001281, Neosartorya fischeri NRRL 181 : NFIA_106400 and Aspergillus wentii : Aspwe1_0022929
AN11152			1.18544	5.01734e-26	Putative 1,3-beta-transglycosidase with a predicted role in glucan processing
AN0362			1.18453	0.00344305	Ortholog of A. fumigatus Af293 : Afu6g00430, Afu6g03560, A. niger CBS 513.88 : An10g01040, An01g06280, A. oryzae RIB40 : AO090005000897 and Aspergillus wentii : Aspwe1_0035953, Aspwe1_0058160
AN3114			1.18402	3.91893e-22	Ortholog of A. fumigatus Af293 : Afu3g12710, A. niger CBS 513.88 : An02g08680, A. oryzae RIB40 : AO090012000852, Aspergillus wentii : Aspwe1_0105294 and Aspergillus sydowii : Aspsy1_0056161
AN4903			1.18175	2.38174e-20	Ortholog(s) have nucleolus localization
AN8391			1.1796	0.00141551	Putative Zn(II)2Cys6 transcription factor
AN11844			1.17919	6.94228e-08	protein of unknown function
AN8939			1.17683	1.36905e-08	Has domain(s) with predicted zinc ion binding activity
AN10169			1.17151	1.30457e-09	Short-chain dehydrogenase
AN6876			1.17057	0.0276686	Has domain(s) with predicted UDP-N-acetylmuramate dehydrogenase activity, flavin adenine dinucleotide binding activity and role in oxidation-reduction process
AN12002			1.16996	1.6861e-11	Ortholog(s) have dioxygenase activity and role in verruculogen biosynthetic process
AN1050			1.16848	5.93487e-15	Putative 3-ketoacyl-CoA thiolase with a predicted role in fatty acid metabolism
AN8553			1.16795	4.81782e-10	Putative catalase with a predicted role in gluconic acid and gluconate metabolism
AN3609			1.16732	0.00160553	Putative cytochrome P450
AN5354			1.1653	2.27152e-13	Has domain(s) with predicted oxidoreductase activity, transferase activity, transferring acyl groups other than amino-acyl groups activity and role in oxidation-reduction process
AN2517			1.16387	6.48607e-18	Has domain(s) with predicted nucleic acid binding, zinc ion binding activity
AN3704			1.16118	0.00210637	Has domain(s) with predicted catalytic activity, pyridoxal phosphate binding activity and role in biosynthetic process
AN10303			1.16106	5.1789e-13	Ortholog of A. fumigatus Af293 : Afu2g13870, A. niger CBS 513.88 : An02g05230, A. oryzae RIB40 : AO090026000190, Neosartorya fischeri NRRL 181 : NFIA_089040 and Aspergillus wentii : Aspwe1_0032169
AN2699			1.16043	2.33984e-11	Has domain(s) with predicted role in transmembrane transport and integral component of membrane localization
AN12180			1.1568	1.27155e-12	Ortholog of Aspergillus tubingensis : Asptu1_0045895, Aspergillus brasiliensis : Aspbr1_0124629, Aspergillus glaucus : Aspgl1_0031148 and Aspergillus flavus NRRL 3357 : AFL2T_03856
AN9485			1.1562	0.00216435	Ortholog of A. fumigatus Af293 : Afu3g06570, A. niger CBS 513.88 : An11g09750, Aspergillus wentii : Aspwe1_0029351, Aspergillus sydowii : Aspsy1_0087842 and Aspergillus terreus NIH2624 : ATET_08761
AN0590			1.15053	2.24895e-15	Ortholog(s) have nucleus localization
AN6374			1.14843	9.87993e-22	Ortholog(s) have ATP-dependent DNA helicase activity, ATP-dependent DNA/RNA helicase activity, ATP-dependent RNA helicase activity, mRNA binding activity
AN3951			1.14795	0.00630884	Member of fungal AlkB family
AN11693			1.14752	1.21997e-50	Ortholog of A. fumigatus Af293 : Afu3g08370, Aspergillus wentii : Aspwe1_0552246, Aspergillus sydowii : Aspsy1_0066686 and Aspergillus carbonarius ITEM 5010 : Acar5010_204063
AN8610			1.14442	2.24719e-12	Has domain(s) with predicted role in transmembrane transport and integral component of membrane localization
AN1898			1.14176	0.00766948	Ortholog(s) have role in melanin biosynthetic process from tyrosine, tyrosine catabolic process and cytoplasm localization
AN7137			1.14088	7.23194e-10	Has domain(s) with predicted role in transmembrane transport and integral component of membrane localization
AN10928			1.14084	0.00299659	protein of unknown function
AN10065			1.13839	0.0198742	Ortholog of A. fumigatus Af293 : Afu1g02650, Aspergillus flavus NRRL 3357 : AFL2T_00810, AFL2T_12550, Neosartorya fischeri NRRL 181 : NFIA_021950 and Aspergillus kawachii : Aspka1_0173715
AN3822			1.13408	4.77784e-05	Has domain(s) with predicted hydrolase activity
AN11207			1.13282	0.0226929	Has domain(s) with predicted oxidoreductase activity and role in metabolic process
AN7328			1.13194	3.28802e-15	Ortholog of A. fumigatus Af293 : Afu2g16550, A. niger CBS 513.88 : An03g03580, A. oryzae RIB40 : AO090102000183, Aspergillus wentii : Aspwe1_0039308 and Aspergillus sydowii : Aspsy1_0140287
AN12177			1.13045	3.00444e-08	Ortholog of A. niger CBS 513.88 : An04g02250, Aspergillus wentii : Aspwe1_0034538, Aspergillus zonatus : Aspzo1_0705620 and Aspergillus sydowii : Aspsy1_0912800
AN8496			1.12997	5.90172e-05	Has domain(s) with predicted metal ion binding activity
AN0868			1.12812	2.42458e-13	Acyl-CoA thioesterase
AN3404			1.12708	2.49201e-07	Predicted glycosylphosphatidylinositol (GPI)-anchored protein
AN6095			1.12415	9.60277e-08	Short-chain carboxylic acid transporter involved in uptake of lactate, succinate, pyruvate and malate
AN7402			1.12137	0.00458433	Putative glucoamylase with a predicted role in starch metabolism
AN10256			1.12126	9.02332e-25	RNA-directed DNA polymerase, putative
AN10567			1.1204	6.37692e-10	Ortholog(s) have tRNA 2'-phosphotransferase activity, role in tRNA splicing, via endonucleolytic cleavage and ligation and cytoplasm, nucleus localization
AN10096			1.11994	2.61904e-06	Has domain(s) with predicted hydrolase activity
AN0912			1.11961	1.94503e-44	Putative Beta-isopropylmalate dehydrogenase with a predicted role in valine, leucine, and isoleucine metabolism
AN7207			1.11795	0.000897955	protein of unknown function
AN7139			1.11744	3.44044e-29	Ortholog of A. fumigatus Af293 : Afu4g03730, A. niger CBS 513.88 : An14g01430, A. oryzae RIB40 : AO090011000309, Aspergillus wentii : Aspwe1_0030342 and Aspergillus sydowii : Aspsy1_0034590
AN6972			1.11718	1.05647e-06	protein of unknown function
AN11990			1.11588	3.21386e-06	protein of unknown function
AN7920			1.11436	0.00252685	hydrolase, putative
AN8936			1.11164	1.74164e-06	Has domain(s) with predicted role in transmembrane transport and integral component of membrane localization
AN4643			1.11016	7.91074e-06	Putative cytochrome P450
AN3627			1.10926	4.52501e-06	Ortholog(s) have intracellular localization
AN11222			1.10864	0.000123679	Has domain(s) with predicted RNA polymerase II transcription factor activity, sequence-specific DNA binding, zinc ion binding activity, role in regulation of transcription, DNA-templated and nucleus localization
AN8562			1.10683	2.06715e-11	protein of unknown function
AN3881			1.10678	0.0229019	Has domain(s) with predicted ADP binding, catalytic activity and role in nucleoside metabolic process
AN8575			1.10667	7.63543e-19	protein of unknown function
AN6633			1.10626	6.36543e-07	protein of unknown function
AN8281			1.1048	1.56639e-33	Ortholog of A. fumigatus Af293 : Afu5g04290, A. niger CBS 513.88 : An09g06760, A. oryzae RIB40 : AO090102000635, Aspergillus wentii : Aspwe1_0043150 and Aspergillus sydowii : Aspsy1_0094483
AN9015			1.10317	0.0021062	protein of unknown function
AN3646			1.10236	5.01734e-26	Ortholog(s) have role in cellular response to biotic stimulus, cellular response to starvation and cytoplasmic translation, more
AN7716			1.10188	0.001907	Ortholog of A. fumigatus Af293 : Afu5g08180, A. oryzae RIB40 : AO090701000735, Aspergillus wentii : Aspwe1_0167587, Aspergillus sydowii : Aspsy1_0046259 and Aspergillus terreus NIH2624 : ATET_08308
AN8546			1.10028	3.68055e-14	Putative phospholipase C
AN2349			1.09946	5.38885e-15	Putative ATP-binding cassette (ABC) transporter of the P-glycoprotein cluster
AN7974			1.09691	0.00134778	protein of unknown function
AN10306			1.09601	1.25537e-18	N-terminal subunit of Cand1
AN7906			1.0951	0.0186129	protein of unknown function
AN10484			1.09288	1.06743e-14	Ortholog(s) have U2-type spliceosomal complex localization
AN4983			1.08913	1.66441e-14	Ortholog of A. fumigatus Af293 : Afu3g10050, A. niger CBS 513.88 : An16g03800, A. oryzae RIB40 : AO090003000538, Aspergillus wentii : Aspwe1_0168992 and Aspergillus sydowii : Aspsy1_0042898
AN10896			1.08725	0.0183731	Ortholog of A. fumigatus Af293 : Afu1g11040, A. niger CBS 513.88 : An09g03860, An09g00570, A. oryzae RIB40 : AO090113000167 and Aspergillus wentii : Aspwe1_0137373, Aspwe1_0169359
AN10693			1.08465	2.46123e-07	protein of unknown function
AN9119			1.08189	6.07678e-31	Ortholog(s) have nucleus localization
AN6668			1.07979	0.0065058	Ortholog of A. niger CBS 513.88 : An11g05480, Aspergillus wentii : Aspwe1_0172730, Aspergillus versicolor : Aspve1_0201494 and Aspergillus niger ATCC 1015 : 47987-mRNA
AN5079			1.07958	1.71899e-39	protein of unknown function
AN6663			1.0787	0.00161653	protein of unknown function
AN4689			1.07787	4.35736e-19	Ortholog of A. fumigatus Af293 : Afu5g08920, A. niger CBS 513.88 : An07g04290, A. oryzae RIB40 : AO090020000494, Aspergillus wentii : Aspwe1_0167662 and Aspergillus sydowii : Aspsy1_0091330
AN12318			1.07497	0.00481699	protein of unknown function
AN4740			1.07431	1.11552e-32	Ortholog(s) have role in mitochondrial respiratory chain complex I assembly
AN2335			1.07248	0.000353844	Has domain(s) with predicted coenzyme binding, oxidoreductase activity, acting on the CH-OH group of donors, NAD or NADP as acceptor, phosphogluconate dehydrogenase (decarboxylating) activity
AN11828			1.07244	1.32466e-09	Ortholog(s) have role in double-strand break repair via homologous recombination, meiosis I and Smc5-Smc6 complex, cytosol, nucleus localization
AN1587			1.07175	0.00628981	protein of unknown function
AN3970			1.07042	4.81505e-07	Kinesin-family protein
AN3133			1.07007	3.12646e-10	Ortholog of A. fumigatus Af293 : Afu3g13020, A. oryzae RIB40 : AO090012000828, Neosartorya fischeri NRRL 181 : NFIA_064300 and Aspergillus versicolor : Aspve1_0039309
AN10874			1.06886	5.72342e-31	Ortholog(s) have ubiquitin-protein transferase activity, role in ER-associated ubiquitin-dependent protein catabolic process, protein monoubiquitination, protein polyubiquitination and endoplasmic reticulum membrane localization
AN10690			1.06516	4.97607e-06	Has domain(s) with predicted oxidoreductase activity and role in metabolic process
AN8622			1.06418	0.0469243	Ortholog of A. fumigatus Af293 : Afu6g08710, A. oryzae RIB40 : AO090005000279, Neosartorya fischeri NRRL 181 : NFIA_054360 and Aspergillus versicolor : Aspve1_0055417, Aspve1_0893167
AN0036			1.05657	0.0273915	Ortholog(s) have cytosol, nucleus localization
AN8799			1.0557	2.79899e-27	Ortholog(s) have cytosol, nucleus localization
AN7708			1.05506	4.06577e-33	Ortholog(s) have alditol:NADP+ 1-oxidoreductase activity, role in D-xylose catabolic process, arabinose catabolic process, cellular response to oxidative stress and cytosol, nucleus localization
AN10566			1.05478	8.65773e-07	Ortholog of A. fumigatus Af293 : Afu2g03130, A. niger CBS 513.88 : An07g07550, Neosartorya fischeri NRRL 181 : NFIA_035480 and Aspergillus wentii : Aspwe1_0183505
AN0841			1.05416	0.00484284	protein of unknown function
AN6604			1.05366	1.24242e-08	Ortholog(s) have ATPase activity, tRNA binding activity, role in tRNA modification and Elongator holoenzyme complex, cytosol, nucleus localization
AN7373			1.05346	0.0257645	Has domain(s) with predicted transporter activity, role in transmembrane transport, transport and membrane localization
AN5519			1.05338	1.18557e-08	Ortholog(s) have role in Golgi to vacuole transport, pathogenesis, protein targeting to vacuole and AP-3 adaptor complex, cytosol, nucleus localization
AN1753			1.05335	6.44996e-16	Ortholog(s) have endoplasmic reticulum, mitochondrial outer membrane localization
AN8772			1.0532	0.000366684	Yap1, Putative bZIP transcription factor
AN4690			1.04315	5.78058e-07	Alpha subunit of 3-methylcrotonyl-CoA carboxylase, involved in leucine degradation
AN11896			1.04218	0.0287369	Ortholog of A. fumigatus Af293 : Afu1g16564, Neosartorya fischeri NRRL 181 : NFIA_008860, Aspergillus versicolor : Aspve1_0275963 and Aspergillus clavatus NRRL 1 : ACLA_019010
AN3244			1.04206	0.00286733	Ortholog of A. nidulans FGSC A4 : AN5689, AN1550, A. niger CBS 513.88 : An18g00740, A. oryzae RIB40 : AO090038000176 and Aspergillus wentii : Aspwe1_0042514, Aspwe1_0046700, Aspwe1_0176395
AN0007			1.04163	0.0111476	Ortholog of A. nidulans FGSC A4 : AN6322, AN0902 and A. fumigatus Af293 : Afu1g01340, Afu1g15680, Afu3g01640
AN10769			1.03998	1.89129e-15	Ortholog(s) have cytosol localization
AN5680			1.03973	0.0136605	Has domain(s) with predicted 3'-5' exonuclease activity, nucleic acid binding activity and role in nucleobase-containing compound metabolic process
AN9498			1.03909	1.70444e-16	Ortholog of A. fumigatus Af293 : Afu6g10770, A. niger CBS 513.88 : An11g00650, A. oryzae RIB40 : AO090023000195, Aspergillus wentii : Aspwe1_0039441 and Aspergillus sydowii : Aspsy1_0045568
AN7498			1.0389	3.26005e-40	Ortholog(s) have deoxyhypusine monooxygenase activity
AN3211			1.03843	5.44874e-05	Ortholog of A. fumigatus Af293 : Afu5g00600, A. niger CBS 513.88 : An14g02660, A. oryzae RIB40 : AO090009000028, Aspergillus wentii : Aspwe1_0156413 and Aspergillus sydowii : Aspsy1_0060470
AN8101			1.03715	0.00633529	Ortholog of A. fumigatus Af293 : Afu5g02655, A. oryzae RIB40 : AO090102000386, Aspergillus wentii : Aspwe1_0029985, Aspergillus versicolor : Aspve1_0057042 and Aspergillus sydowii : Aspsy1_0082028
AN7199			1.0339	6.86858e-27	Ortholog(s) have cytoplasm localization
AN6594			1.03376	1.94293e-19	Ortholog(s) have role in formation of cytoplasmic translation initiation complex, regulation of mitotic cell cycle, regulation of translation and cytosol, nucleus localization
AN7641			1.03362	0.000476694	Putative copper amine oxidase
AN8180			1.0331	4.32469e-31	Ortholog(s) have role in mRNA cis splicing, via spliceosome and Prp19 complex, mitotic spindle pole body, spliceosomal complex localization
AN8566			1.03146	1.0212e-10	Protocatechuate-3,4-dioxygenase, putative
AN0764			1.03032	0.00335011	Has domain(s) with predicted catalytic activity, catechol 1,2-dioxygenase activity, ferric iron binding, iron ion binding and oxidoreductase activity, more
AN0966			1.02545	6.19487e-10	Ortholog of A. fumigatus Af293 : Afu1g16610, A. niger CBS 513.88 : An01g10600, A. oryzae RIB40 : AO090005001045, Aspergillus wentii : Aspwe1_0171620 and Aspergillus sydowii : Aspsy1_0141340
AN0917			1.02517	2.07151e-25	Ortholog(s) have U1 snRNP binding activity, role in ascospore formation, sporocarp development involved in sexual reproduction and nucleus localization
AN11056			1.02486	1.91259e-18	Has domain(s) with predicted protein heterodimerization activity, role in transcription initiation from RNA polymerase II promoter and nucleus localization
AN9005			1.02459	0.0106224	Putative polyketide synthase (PKS)
AN11064			1.0245	6.56918e-08	Putative alpha-1,3-glucanase
AN4363			1.02436	0.00187538	Has domain(s) with predicted UDP-N-acetylmuramate dehydrogenase activity, flavin adenine dinucleotide binding activity and role in oxidation-reduction process
AN3043			1.02344	2.42887e-07	Has domain(s) with predicted N,N-dimethylaniline monooxygenase activity, NADP binding, flavin adenine dinucleotide binding activity and role in oxidation-reduction process
AN3652			1.019	7.22902e-17	Ortholog of A. fumigatus Af293 : Afu4g12200, A. niger CBS 513.88 : An01g07470, Aspergillus wentii : Aspwe1_0166581, Aspergillus sydowii : Aspsy1_1056636 and Aspergillus terreus NIH2624 : ATET_03106
AN7874			1.01649	4.10661e-14	protein of unknown function
AN0824			1.01567	2.00853e-14	Putative mitochondrial acyl-coA dehydrogenase involved in short-chain fatty acid beta-oxidation
AN2670			1.01321	1.46536e-17	Ortholog(s) have cytoplasm localization
AN1700			1.01153	1.83649e-32	Putative 26S proteasome regulatory subunit
AN12457			1.01054	6.63071e-08	Ortholog(s) have phospholipid transporter activity and role in drug export, phospholipid translocation
AN6319			1.00767	3.50648e-14	Ortholog of A. nidulans FGSC A4 : AN0638, A. fumigatus Af293 : Afu1g16870, A. oryzae RIB40 : AO090005000988, Aspergillus wentii : Aspwe1_0038696 and Aspergillus sydowii : Aspsy1_0129541, Aspsy1_0995740
AN12258			1.00602	0.0354103	Has domain(s) with predicted catalytic activity and role in nucleoside metabolic process
AN7590			1.00414	0.000140763	Putative reductase with a predicted role in carbohydrate metabolism
AN5172			1.00402	0.0224317	Ortholog of A. fumigatus Af293 : Afu4g09700, Afu6g07000, A. niger CBS 513.88 : An04g07430, A. oryzae RIB40 : AO090012000946, AO090003001270 and Aspergillus wentii : Aspwe1_0166832
AN6724			1.00385	0.0247737	protein of unknown function
AN10174			1.00229	5.76993e-34	Ortholog of A. fumigatus Af293 : Afu1g10090, A. oryzae RIB40 : AO090038000427, Neosartorya fischeri NRRL 181 : NFIA_015560 and Aspergillus wentii : Aspwe1_0168735
AN9449			1.00118	4.16457e-23	Has domain(s) with predicted catalytic activity, metal ion binding, phosphoric diester hydrolase activity
AN3630			1.00115	1.55487e-06	Ortholog of A. fumigatus Af293 : Afu5g01370, Neosartorya fischeri NRRL 181 : NFIA_040730, Aspergillus versicolor : Aspve1_0032027 and Aspergillus fumigatus A1163 : AFUB_049880
AN10048			1.00087	1.74219e-05	protein of unknown function
AN0712			1.00061	0.0462099	Protein with beta-glucosidase activity, involved in degradation of glucans

## Sheet: DOWN
ID	Principal Ortholog CEA17	Principal ortholog Af293	log2FoldChange	padj	Product Description
AN5836	AFUB_023920	Afu2g07900	-6.34865	2.97464e-08	Has domain(s) with predicted FAD binding activity
AN3181	AFUB_035990	Afu3g13210	-5.77	0.000332432	protein of unknown function
AN3001	AFUB_040390	Afu3g08710	-5.30095	0.00311267	protein of unknown function
AN7867	AFUB_062210	Afu5g14530	-5.11174	0.00489042	Ortholog(s) have catechol oxidase activity
AN2016	AFUB_067280	Afu4g10160	-4.88453	0.00278277	Ortholog of A. nidulans FGSC A4 : AN6413, AN6946, AN5312, AN5664, AN8328, AN3241, AN10369, AN1930, AN2386, AN1738, AN11159, AN8984, AN8951, AN1540, AN8971, AN9387, AN9266, AN9306, AN1317, AN10886, AN7232, AN7774, AN12202
AN7190	AFUB_076360	Afu6g10310	-4.54725	0.0274318	protein of unknown function
AN9141	AFUB_076360	Afu6g10310	-4.18396	0.0182359	Has domain(s) with predicted catalytic activity and role in metabolic process
AN1569	AFUB_077920	Afu6g11930	-3.94884	0.00248061	Possible pseudogene, similar to amino acid transporter
AN2615	AFUB_077920	Afu6g11930	-3.82353	0.0130219	Has domain(s) with predicted catalytic activity, phosphopantetheine binding, transferase activity and role in metabolic process
AN10423	AFUB_091930	Afu7g06370	-3.75295	3.43612e-42	Ortholog of A. fumigatus Af293 : Afu5g11420, A. niger CBS 513.88 : An18g04550, A. oryzae RIB40 : AO090026000696, Aspergillus wentii : Aspwe1_0442980 and Aspergillus sydowii : Aspsy1_0054986
AN5507			-3.65721	1.74359e-10	Ortholog of A. oryzae RIB40 : AO090005001017, Aspergillus versicolor : Aspve1_0047420, Aspergillus clavatus NRRL 1 : ACLA_018770 and Aspergillus sydowii : Aspsy1_0051004
AN5504			-3.28844	3.89113e-57	protein of unknown function
AN4628			-3.05302	3.35346e-12	Has domain(s) with predicted oxidoreductase activity and role in oxidation-reduction process
AN1318			-2.86841	0.0210968	Putative glucose oxidase-related protein
AN6419			-2.8622	1.10945e-184	Ortholog of A. niger CBS 513.88 : An08g10190, A. oryzae RIB40 : AO090003000446, Aspergillus versicolor : Aspve1_0053274, Aspergillus niger ATCC 1015 : 37923-mRNA and Aspergillus sydowii : Aspsy1_0150005
AN12374			-2.85353	3.93522e-46	Has domain(s) with predicted role in lipid metabolic process, metabolic process
AN8504			-2.82666	2.16044e-123	Ortholog(s) have role in ascospore release from ascus, conidiophore development, conidium formation, hyphal growth, sporocarp development involved in sexual reproduction
AN0010			-2.82041	3.5907e-126	Ortholog of A. fumigatus Af293 : Afu4g07280/sok1, A. niger CBS 513.88 : An04g01670, A. oryzae RIB40 : AO090023000845, Aspergillus wentii : Aspwe1_0023238 and Aspergillus terreus NIH2624 : ATET_05483
AN12440			-2.76018	0.000743271	Putative glucan 1,3-beta-glucosidase with a predicted role in glucan metabolism
AN0159			-2.74686	6.22649e-16	Ortholog of A. oryzae RIB40 : AO090011000461, Aspergillus flavus NRRL 3357 : AFL2T_05228, Aspergillus versicolor : Aspve1_0042983 and Aspergillus sydowii : Aspsy1_0091136
AN8986			-2.72811	0	Ortholog of A. fumigatus Af293 : Afu2g09220, A. niger CBS 513.88 : An12g04880, A. oryzae RIB40 : AO090011000773, Aspergillus wentii : Aspwe1_0678682 and Aspergillus sydowii : Aspsy1_0152386
AN12264			-2.7164	0.000965897	Putative Zn(II)2Cys6 transcription factor
AN11799			-2.67893	8.59523e-103	Protein expressed at increased levels during osmoadaptation
AN8329			-2.67126	0.0242179	Possible pseudogene
AN5490			-2.65555	5.88196e-191	Ortholog(s) have Golgi apparatus, cell division site, cell tip, endoplasmic reticulum localization
AN5402			-2.64544	0.00165135	Putative plasma membrane ATP-binding cassette (ABC) transporter with a predicted role in multidrug resistance
AN1536			-2.64245	3.0662e-23	Ortholog(s) have role in conidium formation
AN10558			-2.6348	2.82824e-175	Ortholog(s) have role in fumiquinazoline C biosynthetic process, secondary metabolite biosynthetic process and fungal-type cell wall localization
AN0550			-2.58483	6.52288e-114	Ortholog of A. fumigatus Af293 : Afu3g14090, A. oryzae RIB40 : AO090012000646, Aspergillus wentii : Aspwe1_0407854, Aspergillus sydowii : Aspsy1_0148141 and Aspergillus terreus NIH2624 : ATET_04020
AN4575			-2.5832	0.0166	Ortholog of A. nidulans FGSC A4 : AN8424, AN7089, A. fumigatus Af293 : Afu7g05085, A. oryzae RIB40 : AO090005000321 and Neosartorya fischeri NRRL 181 : NFIA_026200
AN6084			-2.57102	4.68902e-221	Ortholog of A. fumigatus Af293 : Afu3g06020, A. niger CBS 513.88 : An11g10520, A. oryzae RIB40 : AO090020000072, Aspergillus wentii : Aspwe1_0052504 and Aspergillus sydowii : Aspsy1_0056680
AN3385			-2.56483	6.71883e-186	Putative RecQ protein
AN1503			-2.55329	3.11357e-150	Ortholog of A. fumigatus Af293 : Afu4g08620, A. niger CBS 513.88 : An04g03440, Neosartorya fischeri NRRL 181 : NFIA_107560, Aspergillus wentii : Aspwe1_0079295 and Aspergillus versicolor : Aspve1_0124141
AN10328			-2.54967	0.000292775	protein of unknown function
AN5650			-2.54302	5.99888e-28	Ortholog of A. niger CBS 513.88 : An04g10140, Aspergillus brasiliensis : Aspbr1_0153268, Aspergillus kawachii : Aspka1_0181306 and Aspergillus acidus : Aspfo1_0032523
AN8928			-2.52734	0.00124786	Putative glucan 1,3-beta-glucosidase with a predicted role in glucan metabolism
AN1311			-2.49111	1.50342e-53	protein of unknown function
AN5258			-2.48755	1.42566e-79	Ortholog of A. fumigatus Af293 : Afu6g07350, A. niger CBS 513.88 : An07g09090, Aspergillus wentii : Aspwe1_0109490, Aspergillus sydowii : Aspsy1_0059760 and Aspergillus terreus NIH2624 : ATET_03697
AN2498			-2.47907	7.24035e-111	Ortholog of A. niger CBS 513.88 : An08g00380, A. oryzae RIB40 : AO090005001637, Neosartorya fischeri NRRL 181 : NFIA_016750 and Aspergillus versicolor : Aspve1_0059354
AN3992			-2.47907	1.15583e-25	Has domain(s) with predicted inorganic phosphate transmembrane transporter activity, role in phosphate ion transport and membrane localization
AN2760			-2.41879	8.77582e-16	Putative cytochrome P450
AN5092			-2.41859	5.59086e-68	Predicted DDE1 transposon-related ORF
AN1686			-2.39769	0.0203739	Ortholog of Aspergillus carbonarius ITEM 5010 : Acar5010_505081
AN12067			-2.39385	1.50832e-58	Ortholog of A. fumigatus Af293 : Afu3g02830, Afu8g02140, A. niger CBS 513.88 : An10g00890, An04g07720, An02g09440 and A. oryzae RIB40 : AO090011000172, AO090023000667
AN3520			-2.39099	0.00209125	protein of unknown function
AN8480			-2.3508	9.08465e-113	Ortholog of A. fumigatus Af293 : Afu5g03590, A. niger CBS 513.88 : An09g06000, A. oryzae RIB40 : AO090102000569, Aspergillus wentii : Aspwe1_0093098 and Aspergillus sydowii : Aspsy1_0509058
AN8146			-2.34995	6.64778e-05	Has domain(s) with predicted role in transmembrane transport and integral component of membrane localization
AN5201			-2.33828	0.0049809	Putative transmembrane transporter
AN1389			-2.33121	0.00625655	oxidoreductase, putative
AN11011			-2.32726	5.35104e-21	Has domain(s) with predicted catalytic activity and role in metabolic process
AN2727			-2.31498	3.59879e-11	Ortholog of A. niger CBS 513.88 : An07g03030, Neosartorya fischeri NRRL 181 : NFIA_026420, Aspergillus wentii : Aspwe1_0285981 and Aspergillus versicolor : Aspve1_0141259
AN5334			-2.30382	1.99686e-93	Ortholog(s) have N-acetylglucosamine transmembrane transporter activity, role in N-acetylglucosamine transport and cytoplasm, plasma membrane localization
AN11089			-2.30057	0.0355364	Ortholog(s) have intracellular localization
AN8767			-2.28303	2.58054e-05	protein of unknown function
AN8195			-2.27142	2.84722e-39	Ortholog(s) have nitronate monooxygenase activity and role in denitrification pathway, detoxification of nitrogen compound
AN8227			-2.2607	2.70814e-10	Has domain(s) with predicted RNA polymerase II transcription factor activity, sequence-specific DNA binding, zinc ion binding activity, role in regulation of transcription, DNA-templated and nucleus localization
AN6418			-2.24218	6.59539e-26	Ortholog(s) have catechol oxidase activity
AN3398			-2.23855	4.4589e-197	Ortholog of A. nidulans FGSC A4 : AN1674, AN0384, AN1268, AN7262, A. fumigatus Af293 : Afu1g01700, Afu2g17000, Afu4g08730, Afu4g13630, Afu1g10012 and A. niger CBS 513.88 : An01g09380, An01g06520, An04g09080, An04g03600
AN8398			-2.23718	2.02294e-33	Ortholog of A. fumigatus Af293 : Afu5g06030, A. niger CBS 513.88 : An17g01795, Aspergillus wentii : Aspwe1_0263052, Aspergillus sydowii : Aspsy1_0139055 and Aspergillus terreus NIH2624 : ATET_09428
AN12458			-2.22156	1.20234e-07	protein of unknown function
AN8781			-2.22043	1.1328e-38	Ortholog of A. oryzae RIB40 : AO090003001515, Aspergillus flavus NRRL 3357 : AFL2T_01577 and Aspergillus wentii : Aspwe1_0071034
AN1427			-2.20557	1.60321e-79	Ortholog of A. fumigatus Af293 : Afu2g04350, A. niger CBS 513.88 : An11g03040, A. oryzae RIB40 : AO090003000221, Aspergillus wentii : Aspwe1_0098739 and Aspergillus sydowii : Aspsy1_0126133
AN7954			-2.20018	2.7644e-20	Ortholog of A. nidulans FGSC A4 : AN2942, AN10320 and A. fumigatus Af293 : Afu3g15110, Afu4g08715
AN12003			-2.19679	4.95174e-15	Has domain(s) with predicted role in transmembrane transport and integral component of membrane localization
AN4120			-2.19196	2.80954e-174	protein of unknown function
AN5311			-2.18193	6.87681e-64	Ortholog of A. fumigatus Af293 : Afu7g01700, A. niger CBS 513.88 : An12g01010, A. oryzae RIB40 : AO090038000539, Aspergillus wentii : Aspwe1_0042439 and Aspergillus terreus NIH2624 : ATET_01783
AN5649			-2.18088	4.70612e-119	protein of unknown function
AN2305			-2.14641	8.17391e-37	Has domain(s) with predicted role in transmembrane transport and integral component of membrane localization
AN10372			-2.11785	2.26467e-142	Ortholog of A. fumigatus Af293 : Afu4g04230, A. niger CBS 513.88 : An14g00600, A. oryzae RIB40 : AO090206000070, Aspergillus wentii : Aspwe1_0030288 and Aspergillus sydowii : Aspsy1_0092867
AN3474			-2.11757	3.79767e-52	Putative 1-phosphatidylinositol-4,5-bisphosphate phosphodiesterase with a predicted role in phospholipid metabolism
AN1880			-2.1099	7.27368e-40	Predicted DDE1 transposon-related ORF
AN7130			-2.10727	0.000210294	Ortholog of A. nidulans FGSC A4 : AN9051, AN10217, A. fumigatus Af293 : Afu7g00700, A. niger CBS 513.88 : An12g02640, An15g04780 and A. oryzae RIB40 : AO090102000040
AN5540			-2.0857	7.9076e-163	Ortholog of A. fumigatus Af293 : Afu1g15460, A. niger CBS 513.88 : An01g13900, A. oryzae RIB40 : AO090005001665, Aspergillus wentii : Aspwe1_0027562 and Aspergillus sydowii : Aspsy1_0138433
AN2010			-2.08425	4.05846e-74	Non-catalytic atypical hexokinase involved in regulation of extracellular proteases in response to carbon starvation
AN11178			-2.07708	5.93241e-07	Ortholog of Aspergillus aculeatus ATCC16872 : Aacu16872_057585
AN4645			-2.07019	0.00161084	protein of unknown function
AN5329			-2.06292	1.83558e-103	Putative peptide transporter
AN7026			-2.05817	5.58891e-21	Ortholog of A. fumigatus Af293 : Afu7g02120, A. niger CBS 513.88 : An12g00530, A. oryzae RIB40 : AO090038000590, Neosartorya fischeri NRRL 181 : NFIA_114850 and Aspergillus wentii : Aspwe1_0042354
AN0664			-2.05185	2.40023e-82	Ortholog of A. fumigatus Af293 : Afu5g08990, A. niger CBS 513.88 : An07g04160, A. oryzae RIB40 : AO090020000471, Aspergillus wentii : Aspwe1_0048193 and Aspergillus sydowii : Aspsy1_0059440
AN2291			-2.02176	1.35641e-09	Has domain(s) with predicted catalytic activity, hydrolase activity
AN8733			-2.01605	3.21093e-67	Transcript repressed by light in developmentally competent mycelia
AN0892			-2.01549	1.70377e-94	Has domain(s) with predicted oxidoreductase activity and role in oxidation-reduction process
AN4255			-2.0044	2.36458e-85	Ortholog of A. fumigatus Af293 : Afu8g04620, A. oryzae RIB40 : AO090023000316, Aspergillus wentii : Aspwe1_0175199, Aspergillus sydowii : Aspsy1_0143191 and Aspergillus terreus NIH2624 : ATET_00086
AN3246			-2.00439	9.26577e-05	protein of unknown function
AN12353			-1.98408	0.00581538	Predicted DDE1 transposon-related ORF
AN8903			-1.98357	1.16379e-11	Ortholog(s) have role in maltose catabolic process, positive regulation of cell adhesion involved in single-species biofilm formation and regulation of transcription from RNA polymerase II promoter, more
AN11174			-1.98087	8.82063e-06	protein of unknown function
AN4680			-1.97825	0.0024849	Putative beta-glucuronidase with a predicted role in carbohydrate catabolism
AN0009			-1.97814	3.5257e-15	Ortholog of A. nidulans FGSC A4 : AN3303, AN3346, AN3348, AN8727 and A. fumigatus Af293 : Afu4g10080, Afu7g00420, Afu8g06100, Afu4g01242
AN5353			-1.96448	2.62321e-40	Has domain(s) with predicted oxidoreductase activity and role in metabolic process
AN0773			-1.96086	5.58391e-23	Has domain(s) with predicted UDP-N-acetylmuramate dehydrogenase activity, flavin adenine dinucleotide binding, oxidoreductase activity, acting on CH-OH group of donors activity and role in oxidation-reduction process
AN1470			-1.95783	7.58318e-06	Ortholog of A. oryzae RIB40 : AO090206000069, Neosartorya fischeri NRRL 181 : NFIA_029150, Aspergillus wentii : Aspwe1_0174603 and Aspergillus versicolor : Aspve1_0140562
AN10458			-1.95725	2.29251e-08	putative trichothecene 3-O-acetyltransferase
AN2732			-1.95607	0.00326182	Has domain(s) with predicted oxidoreductase activity and role in oxidation-reduction process
AN7346			-1.95555	2.78534e-39	Has domain(s) with predicted substrate-specific transmembrane transporter activity, transmembrane transporter activity, role in transmembrane transport and integral component of membrane, membrane localization
AN12224			-1.94979	9.81151e-65	Ortholog of A. fumigatus Af293 : Afu3g07510, A. niger CBS 513.88 : An02g13190, A. oryzae RIB40 : AO090020000145, Neosartorya fischeri NRRL 181 : NFIA_069680 and Aspergillus wentii : Aspwe1_0029255
AN5361			-1.94526	0.0115167	Ortholog(s) have catalytic activity and role in steroid metabolic process
AN2044			-1.94462	1.46225e-06	Putative thioredoxin reductase
AN9388			-1.94073	3.08612e-152	Ortholog of A. fumigatus Af293 : Afu8g05640, A. niger CBS 513.88 : An15g04470, A. oryzae RIB40 : AO090005000578, Aspergillus wentii : Aspwe1_0118846 and Aspergillus sydowii : Aspsy1_0055743
AN10392			-1.94021	1.46842e-49	Putative inositol pentakisphosphate 2-kinase
AN11541			-1.93253	1.56378e-12	Ortholog of A. nidulans FGSC A4 : AN6419, AN6946, AN5312, AN5664, AN8328, AN3241, AN10369, AN1930, AN2386, AN1738, AN11159, AN8984, AN8951, AN1540, AN8971, AN9387, AN9266, AN9306, AN1317, AN10886, AN7232, AN7774, AN12202
AN3384			-1.92688	2.64817e-12	Purine-cytosine transporter
AN4198			-1.92616	3.81953e-14	Ortholog of A. fumigatus Af293 : Afu7g00440, Afu8g06090, Afu8g06580, A. niger CBS 513.88 : An02g08340, An02g09540, An03g00430 and A. oryzae RIB40 : AO090011000231, AO090011000243, AO090701000533
AN9295			-1.90936	2.58041e-34	Ortholog of A. fumigatus Af293 : Afu4g10320, A. niger CBS 513.88 : An04g06600, A. oryzae RIB40 : AO090003001189, Aspergillus wentii : Aspwe1_0166765 and Aspergillus sydowii : Aspsy1_0084447
AN10603			-1.90326	1.31397e-19	protein of unknown function
AN8530			-1.90311	1.09873e-114	Ortholog of A. fumigatus Af293 : Afu5g12170, A. niger CBS 513.88 : An18g02150, A. oryzae RIB40 : AO090120000334, Aspergillus wentii : Aspwe1_0026669 and Aspergillus sydowii : Aspsy1_0040526
AN8218			-1.89733	2.34414e-108	Ortholog of A. fumigatus Af293 : Afu2g13990, A. niger CBS 513.88 : An02g04970, A. oryzae RIB40 : AO090026000161, Neosartorya fischeri NRRL 181 : NFIA_089190 and Aspergillus wentii : Aspwe1_0176628
AN10216			-1.89287	1.49694e-37	Putative asparagine synthase with a predicted role in asparagine metabolism
AN1854			-1.88904	2.0453e-09	protein of unknown function
AN6413			-1.88654	5.23454e-58	Putative cytochrome P450
AN10767			-1.88469	7.82834e-52	Putative transporter with a predicted role in small molecule transport
AN8726			-1.88161	1.86289e-79	Ortholog of A. fumigatus Af293 : Afu1g11900/gprG, A. niger CBS 513.88 : An08g04110, A. oryzae RIB40 : AO090001000374/gprG and Aspergillus wentii : Aspwe1_0027952
AN10252			-1.87477	2.37376e-57	Ortholog of A. fumigatus Af293 : Afu2g16990, A. oryzae RIB40 : AO090102000119, Aspergillus wentii : Aspwe1_0182487, Aspergillus sydowii : Aspsy1_0027170 and Aspergillus terreus NIH2624 : ATET_10043
AN6327			-1.87201	2.08389e-09	Ortholog of A. nidulans FGSC A4 : AN10601, A. fumigatus Af293 : Afu2g17770, Afu8g00650, A. niger CBS 513.88 : An11g02090, An01g01000 and A. oryzae RIB40 : AO090020000174, AO090103000301
AN0085			-1.87079	1.1157e-24	Putative ABC superfamily multidrug resistance-associated protein
AN6372			-1.86701	7.1662e-60	Ortholog of A. fumigatus Af293 : Afu4g12380, A. niger CBS 513.88 : An01g07790, A. oryzae RIB40 : AO090009000446, Aspergillus wentii : Aspwe1_0166560 and Aspergillus sydowii : Aspsy1_0032623
AN8754			-1.86129	5.67986e-23	Putative mitochondrial dicarboxylate-tricarboxylate carrier
AN6242			-1.85194	2.57597e-114	Ortholog of A. fumigatus Af293 : Afu1g02600, A. niger CBS 513.88 : An01g05600, A. oryzae RIB40 : AO090005000834, Aspergillus wentii : Aspwe1_0169640 and Aspergillus sydowii : Aspsy1_0027873
AN9296			-1.84874	1.02264e-27	Ortholog(s) have sequence-specific DNA binding, transcription factor activity, sequence-specific DNA binding activity
AN1181			-1.84339	4.1727e-28	Ortholog of Aspergillus brasiliensis : Aspbr1_0139979, Aspergillus kawachii : Aspka1_0182863, Aspergillus wentii : Aspwe1_0051750 and Aspergillus versicolor : Aspve1_0057888
AN10166			-1.84208	0.0167955	Putative beta-1,4-xylosidase
AN7273			-1.84078	0.000123313	protein of unknown function
AN2923			-1.83724	2.20792e-07	protein of unknown function
AN6779			-1.83664	2.96841e-43	Ortholog(s) have N-acetylglucosamine-6-phosphate deacetylase activity
AN3670			-1.82902	2.86651e-97	Ortholog(s) have role in cellular response to biotic stimulus, filamentous growth of a population of unicellular organisms in response to biotic stimulus, vacuole inheritance
AN1917			-1.82724	1.6307e-82	Has domain(s) with predicted metallopeptidase activity
AN0311			-1.82319	4.43236e-05	Ortholog of A. fumigatus Af293 : Afu1g16640, A. niger CBS 513.88 : An01g10620, A. oryzae RIB40 : AO090005001050, Aspergillus wentii : Aspwe1_0039876 and Aspergillus sydowii : Aspsy1_0138532
AN4118			-1.82202	6.64213e-80	Ortholog(s) have uroporphyrin-III C-methyltransferase activity and role in cellular response to drug, methionine biosynthetic process, siroheme biosynthetic process
AN9386			-1.82098	1.35797e-13	Ortholog(s) have steryl deacetylase activity, role in response to toxic substance, sterol deacetylation and endoplasmic reticulum lumen, integral component of membrane, lipid particle localization
AN8477			-1.81898	4.3039e-105	Protein involved in karyogamy, required for spindle and microtubule positioning
AN2595			-1.81504	1.79489e-22	Has domain(s) with predicted alcohol O-acetyltransferase activity and role in alcohol metabolic process
AN11911			-1.81359	2.16585e-13	Protein with alpha-glucosidase activity, predicted role in maltose metabolism
AN1428			-1.81211	6.63746e-69	Ortholog of A. fumigatus Af293 : Afu5g06980, A. niger CBS 513.88 : An17g00180, A. oryzae RIB40 : AO090701000286, Aspergillus wentii : Aspwe1_0035039 and Aspergillus sydowii : Aspsy1_0058636
AN5857			-1.80987	3.80715e-87	Ortholog of A. nidulans FGSC A4 : AN4246, AN8484, A. fumigatus Af293 : Afu1g06480, Afu2g05150/mp2, A. niger CBS 513.88 : An18g05510 and A. oryzae RIB40 : AO090001000450
AN6426			-1.80789	1.25309e-13	Putative cytochrome P450
AN0964			-1.80741	2.15102e-35	Putative major facilitator superfamily protein
AN4774			-1.80513	3.10017e-87	Ortholog of A. fumigatus Af293 : Afu1g09030, A. niger CBS 513.88 : An08g00540, A. oryzae RIB40 : AO090005001622, Aspergillus wentii : Aspwe1_0024518 and Aspergillus sydowii : Aspsy1_0138364
AN8522			-1.79958	5.9182e-73	Ortholog of A. fumigatus Af293 : Afu2g05690, A. oryzae RIB40 : AO090001000684, Aspergillus wentii : Aspwe1_0055196, Aspergillus sydowii : Aspsy1_0152978 and Aspergillus terreus NIH2624 : ATET_06759
AN2101			-1.79396	2.10318e-93	Ortholog(s) have protein serine/threonine kinase activity
AN8137			-1.79241	1.61746e-09	Has domain protein
AN0941			-1.78235	9.19329e-42	cellulose degradation regulator B
AN7622			-1.7821	6.92614e-55	L-ornithine N5-monooxygenase
AN4438			-1.78192	6.37915e-08	Ortholog(s) have serine-type carboxypeptidase activity
AN8615			-1.76898	1.21057e-12	Has domain(s) with predicted oxidoreductase activity, transferase activity and role in metabolic process
AN4119			-1.76871	1.89696e-95	Has domain(s) with predicted catalytic activity
AN1378			-1.76687	9.88231e-17	protein of unknown function
AN7482			-1.76622	1.09987e-15	protein of unknown function
AN4935			-1.75739	2.44029e-38	Ortholog of A. nidulans FGSC A4 : AN5603, A. fumigatus Af293 : Afu4g11320, Afu7g04400, A. niger CBS 513.88 : An13g00980, An04g05280 and A. oryzae RIB40 : AO090005000127
AN3226			-1.75541	3.58155e-63	Has domain(s) with predicted acid phosphatase activity, hydrolase activity, metal ion binding activity
AN3369			-1.74782	2.58033e-15	protein of unknown function
AN5823			-1.7473	3.62257e-21	Has domain(s) with predicted FAD binding activity
AN2555			-1.7385	2.10864e-68	Ortholog(s) have role in conidiophore development, hyphal growth, sporocarp development involved in sexual reproduction, syncytium formation by plasma membrane fusion
AN7855			-1.73624	1.78232e-75	Ortholog of A. nidulans FGSC A4 : AN10320, AN7130 and A. fumigatus Af293 : Afu3g15110, Afu4g08715
AN1767			-1.73369	2.9373e-91	Ortholog of A. fumigatus Af293 : Afu4g11630, A. niger CBS 513.88 : An04g04730, A. oryzae RIB40 : AO090003001056, Aspergillus wentii : Aspwe1_0166629 and Aspergillus sydowii : Aspsy1_0088453
AN7392			-1.72721	7.61943e-33	Ortholog(s) have COPI-coated vesicle, clathrin-coated vesicle localization
AN12333			-1.72101	0.00056203	protein of unknown function
AN3743			-1.72092	4.73718e-24	Ortholog of A. nidulans FGSC A4 : AN10483, AN2809, AN0033, AN12460, A. fumigatus Af293 : Afu2g00940, Afu2g16560, Afu3g15340, Afu7g00460, Afu7g06360 and A. niger CBS 513.88 : An14g02830, An16g00830
AN2360			-1.71944	1.63796e-57	Putative amino acid transporter
AN3606			-1.71817	3.08776e-44	Putative 3-hydroxy-3-methylglutaryl coenzyme A synthase with a predicted role in sterol metabolism
AN1611			-1.71676	1.50773e-98	Ortholog(s) have role in response to wounding and porous cell septum localization
AN2701			-1.71471	6.66581e-74	Putative cytochrome P450
AN2942			-1.71214	3.54777e-33	Ortholog of A. fumigatus Af293 : Afu1g02270/abp2, A. niger CBS 513.88 : An01g05990, Aspergillus wentii : Aspwe1_0181210, Aspergillus sydowii : Aspsy1_0145577 and Aspergillus terreus NIH2624 : ATET_04867
AN5573			-1.71033	7.27368e-40	Putative cytochrome P450
AN8768			-1.70719	0.0104081	Putative unsaturated rhamnogalacturonan hydrolase
AN11733			-1.70663	5.42664e-32	Ortholog(s) have RNA polymerase II core promoter proximal region sequence-specific DNA binding, transcriptional activator activity, RNA polymerase II core promoter proximal region sequence-specific binding activity
AN2115			-1.70239	1.05644e-45	Has domain(s) with predicted zinc ion binding activity
AN1659			-1.69829	6.68559e-15	Alcohol dehydrogenase
AN4923			-1.69161	2.96968e-65	Has domain(s) with predicted hydrolase activity, acting on ester bonds activity and role in GPI anchor metabolic process, intracellular protein transport
AN12480			-1.68977	1.10462e-09	Predicted glycosylphosphatidylinositol (GPI)-anchored protein
AN5335			-1.68344	0.000240114	Ortholog of A. fumigatus Af293 : Afu3g12990, A. niger CBS 513.88 : An02g08890, Aspergillus wentii : Aspwe1_0025260, Aspergillus sydowii : Aspsy1_0029142 and Aspergillus terreus NIH2624 : ATET_04103
AN0340			-1.68299	5.08915e-24	Ortholog of Aspergillus versicolor : Aspve1_0089071 and Aspergillus sydowii : Aspsy1_0109832
AN7772			-1.68144	1.31512e-34	Transglycosidase, putative
AN10505			-1.67919	1.9377e-50	Ortholog of A. nidulans FGSC A4 : AN2683, A. fumigatus Af293 : Afu5g02860, Afu5g14320, A. niger CBS 513.88 : An09g04830, An14g05730 and A. oryzae RIB40 : AO090102000482, AO090001000197
AN5651			-1.67784	1.92823e-114	Putative stomatin ortholog, predicted to have scaffolding functions in maintenance of lipid microdomains in membranes
AN5051			-1.67186	1.36777e-114	Major ammonium transporter of A. nidulans
AN2860			-1.66678	4.81746e-46	Ortholog of A. fumigatus Af293 : Afu5g03710, A. niger CBS 513.88 : An09g06450, A. oryzae RIB40 : AO090102000581, Aspergillus wentii : Aspwe1_0043078 and Aspergillus sydowii : Aspsy1_0161939
AN10921			-1.66383	1.37215e-112	Putative aspartic-type endopeptidase
AN4702			-1.66354	1.32356e-102	siderophore iron transporter
AN3130			-1.66352	0.00253595	Putative GNAT-type acetyltransferase
AN8135			-1.66264	0.0132086	Ortholog(s) have copper-exporting ATPase activity, role in cadmium ion transport, cellular copper ion homeostasis, copper ion transport, silver ion transport and plasma membrane localization
AN3914			-1.65641	9.84433e-20	Ortholog of A. niger CBS 513.88 : An01g12850, Neosartorya fischeri NRRL 181 : NFIA_010610, Aspergillus carbonarius ITEM 5010 : Acar5010_207906 and Aspergillus tubingensis : Asptu1_0189069
AN5069			-1.65206	9.0653e-76	Has domain(s) with predicted role in transmembrane transport and integral component of membrane localization
AN3163			-1.64174	2.38861e-57	Oleate delta-12 desaturase
AN7463			-1.63811	5.33937e-89	High-affinity nitrate transporter
AN8235			-1.63549	5.51993e-21	Ortholog of A. nidulans FGSC A4 : AN2922, AN7536, A. niger CBS 513.88 : An12g10030, A. oryzae RIB40 : AO090701000305, AO090102000038, AO090124000043 and Aspergillus wentii : Aspwe1_0030521
AN4422			-1.63202	1.46455e-92	protein of unknown function
AN8540			-1.62426	3.11436e-64	Putative F-box protein
AN1360			-1.62228	0.0218229	Possible pseudogene
AN3117			-1.61956	3.35463e-29	Ortholog of Aspergillus sydowii : Aspsy1_0679421
AN0820			-1.61952	6.65138e-50	Ortholog of A. fumigatus Af293 : Afu2g15170, A. niger CBS 513.88 : An09g03380, Aspergillus wentii : Aspwe1_0117969, Aspergillus sydowii : Aspsy1_0152812 and Aspergillus terreus NIH2624 : ATET_07870
AN6277			-1.61129	0.00387427	protein of unknown function
AN1037			-1.61064	1.23191e-39	Transcript induced by light in in developmentally competent mycelia
AN0399			-1.60326	0.00334207	protein of unknown function
AN1515			-1.5994	0.0468508	Putative 3-hydroxyacyl-CoA dehydrogenase with a predicted role in fatty acid metabolism
AN6789			-1.59682	3.00113e-13	Ortholog of A. nidulans FGSC A4 : AN3529, AN4144, AN8311, AN9211 and A. fumigatus Af293 : Afu1g17260, Afu4g07950, Afu4g09380, Afu6g00560, Afu6g12140, Afu8g01900
AN4535			-1.59224	1.38919e-95	Ortholog(s) have role in cellular response to drug, hexose transport, pathogenesis
AN0011			-1.59082	3.88809e-52	Putative acid phosphatase
AN1605			-1.59053	5.74986e-10	Ortholog of A. nidulans FGSC A4 : AN12486, A. oryzae RIB40 : AO090003001382 and Neosartorya fischeri NRRL 181 : NFIA_081910
AN7583			-1.5902	4.71805e-38	Has domain(s) with predicted amino acid transmembrane transporter activity, role in amino acid transmembrane transport and membrane localization
AN8133			-1.58914	4.39815e-23	Sclerotia-like
AN7558			-1.58823	1.15391e-05	protein of unknown function
AN12134			-1.58672	1.45795e-11	Has domain(s) with predicted oxidoreductase activity, transferase activity, transferring acyl groups other than amino-acyl groups, zinc ion binding activity and role in oxidation-reduction process
AN9041			-1.58397	7.71504e-07	Putative endo-mannanase GH76 family protein
AN4846			-1.58139	5.421e-140	Ortholog(s) have protein disulfide isomerase activity, protein disulfide oxidoreductase activity, thiol oxidase activity and role in oxidation-reduction process, protein folding in endoplasmic reticulum
AN8122			-1.58056	2.58529e-58	Ortholog(s) have role in CVT pathway, autophagosome assembly, late nucleophagy, mitophagy, pexophagy, piecemeal microautophagy of nucleus, reticulophagy and extrinsic component of membrane, pre-autophagosomal structure localization
AN8063			-1.57953	2.32136e-107	Putative transglycosidase with a predicted role in glucan processing
AN1579			-1.57332	3.55958e-15	Has domain(s) with predicted RNA polymerase II transcription factor activity, sequence-specific DNA binding, zinc ion binding activity, role in regulation of transcription, DNA-templated and nucleus localization
AN3345			-1.57324	6.39925e-06	Putative chitinase
AN0585			-1.57278	1.0219e-68	protein of unknown function
AN7397			-1.57179	0.000233674	Has domain(s) with predicted role in transmembrane transport and integral component of membrane localization
AN5355			-1.56793	5.2955e-55	Ortholog of Aspergillus terreus NIH2624 : ATET_07601
AN6472			-1.5658	1.41016e-125	Has domain(s) with predicted protein kinase binding activity and role in regulation of cyclin-dependent protein serine/threonine kinase activity
AN1510			-1.56444	1.62689e-65	Putative serine/threonine protein kinase involved in light-mediated regulation of sexual development
AN5491			-1.56187	8.90595e-24	Ortholog of A. nidulans FGSC A4 : AN3303, AN3348, AN2044, AN8727 and A. fumigatus Af293 : Afu4g10080, Afu7g00420, Afu8g06100, Afu4g01242
AN4515			-1.56017	7.00216e-31	Ortholog(s) have cytosol, nucleus localization
AN0549			-1.55954	1.01249e-33	Ortholog of A. niger CBS 513.88 : An08g08680, Aspergillus wentii : Aspwe1_0042624, Aspwe1_0046716, Aspergillus versicolor : Aspve1_0127134, Aspve1_0879797 and Aspergillus niger ATCC 1015 : 38042-mRNA
AN3371			-1.55806	4.1685e-17	Has domain(s) with predicted protein dimerization activity
AN0498			-1.55443	3.55517e-07	Ortholog of A. niger CBS 513.88 : An17g01855, Neosartorya fischeri NRRL 181 : NFIA_037140, Aspergillus wentii : Aspwe1_0034873 and Aspergillus versicolor : Aspve1_0056457
AN5467			-1.55431	3.31721e-87	High-affinity nitrite transporter
AN9500			-1.55384	2.91654e-09	Putative cytochrome P450
AN6243			-1.5527	3.09876e-15	protein of unknown function
AN3346			-1.54582	6.11311e-23	Protein kinase domain-containing protein
AN6609			-1.54555	4.30208e-20	Possible pseudogene
AN5034			-1.54518	1.47976e-24	protein of unknown function
AN0396			-1.54478	3.81046e-07	Ortholog(s) have role in fumiquinazoline C biosynthetic process
AN8826			-1.5418	0.000322783	Predicted amino acid transmembrane transporter
AN8647			-1.5403	2.65263e-28	Ortholog(s) have fungal-type vacuole membrane localization
AN5478			-1.53931	2.00343e-69	Ortholog of A. fumigatus Af293 : Afu8g04310, A. niger CBS 513.88 : An16g08760, A. oryzae RIB40 : AO090103000048, Aspergillus wentii : Aspwe1_0118145 and Aspergillus sydowii : Aspsy1_0028793
AN5584			-1.53513	9.44075e-60	Ortholog of A. nidulans FGSC A4 : AN8468, A. fumigatus Af293 : Afu7g00550 and A. niger CBS 513.88 : An15g05630, An11g03460, An11g07530, An04g03850, An09g00640
AN1749			-1.53494	5.42051e-25	Ortholog of A. fumigatus Af293 : Afu1g04575, A. niger CBS 513.88 : An01g03530, A. oryzae RIB40 : AO090003000883, Aspergillus wentii : Aspwe1_0025463 and Aspergillus terreus NIH2624 : ATET_03750
AN11867			-1.53138	1.74536e-13	Ortholog of A. nidulans FGSC A4 : AN3303, AN3346, AN3348, AN2044 and A. fumigatus Af293 : Afu4g10080, Afu7g00420, Afu8g06100, Afu4g01242
AN7866			-1.52834	1.21345e-15	Ortholog(s) have cytoplasm, nucleus localization
AN2201			-1.52709	1.3193e-19	Ortholog(s) have role in syncytium formation by plasma membrane fusion
AN0890			-1.5269	0.0035601	Ortholog(s) have role in hyphal growth, maltose metabolic process, regulation of transcription, DNA-templated and nucleus localization
AN1443			-1.5264	7.16481e-44	Putative glucan 1,3-beta-glucosidase with a predicted role in glucan metabolism
AN2021			-1.52467	1.10002e-09	Ortholog of A. nidulans FGSC A4 : AN1515, AN7536, A. niger CBS 513.88 : An12g10030, A. oryzae RIB40 : AO090701000305, AO090102000038, AO090124000043 and Aspergillus wentii : Aspwe1_0030521
AN0438			-1.51898	2.72139e-51	Ortholog of A. fumigatus Af293 : Afu1g09530, A. niger CBS 513.88 : An08g01090, A. oryzae RIB40 : AO090012000919, Neosartorya fischeri NRRL 181 : NFIA_016080 and Aspergillus wentii : Aspwe1_0036341
AN8727			-1.51458	3.81674e-15	Ortholog of A. fumigatus Af293 : Afu5g00680, A. niger CBS 513.88 : An16g00250, A. oryzae RIB40 : AO090010000081, Neosartorya fischeri NRRL 181 : NFIA_041480 and Aspergillus wentii : Aspwe1_0041410
AN11702			-1.51291	1.33484e-06	protein of unknown function
AN4264			-1.51114	0.000685918	Putative unsaturated rhamnogalacturonan hydrolase
AN0779			-1.50952	1.46891e-26	protein of unknown function
AN2922			-1.50646	1.64121e-22	Ortholog of A. nidulans FGSC A4 : AN8471, A. niger CBS 513.88 : An11g03790, Aspergillus wentii : Aspwe1_0113279 and Aspergillus versicolor : Aspve1_0088776, Aspve1_0123469
AN10181			-1.50499	1.2193e-85	APSES domain transcription factor involved in regulation of conidiophore development
AN6809			-1.49875	1.29369e-44	Ortholog of A. fumigatus Af293 : Afu1g07660, A. niger CBS 513.88 : An07g10310, A. oryzae RIB40 : AO090012001018, Aspergillus wentii : Aspwe1_0055253 and Aspergillus sydowii : Aspsy1_0091561
AN7546			-1.49825	1.22245e-33	Has domain(s) with predicted transferase activity, transferring hexosyl groups activity and role in lipid glycosylation, metabolic process
AN3196			-1.4964	1.06231e-22	Ortholog of A. fumigatus Af293 : Afu2g16000, A. niger CBS 513.88 : An15g06350, A. oryzae RIB40 : AO090012000201, Aspergillus wentii : Aspwe1_0077396 and Aspergillus sydowii : Aspsy1_0366918
AN11977			-1.4956	2.36941e-47	Predicted guanine nucleotide exchange factor
AN7227			-1.49485	5.66908e-09	Putative phosphatidyl synthase
AN5108			-1.49185	9.45665e-30	Putative transglycosidase required for 1,6-beta-glucan biosynthesis
AN1607			-1.4912	9.86484e-52	Ortholog of A. nidulans FGSC A4 : AN5649, AN1674, AN0384, AN1268, A. fumigatus Af293 : Afu1g01700, Afu2g17000, Afu4g08730, Afu4g13630, Afu1g10012 and A. niger CBS 513.88 : An01g09380, An01g06520, An04g09080, An04g03600
AN2151			-1.48548	0.000618865	Has domain(s) with predicted role in transmembrane transport and integral component of membrane localization
AN10442			-1.48324	9.26477e-90	Putative F-box protein
AN5564			-1.4821	3.9508e-12	protein of unknown function
AN10779			-1.47938	3.07669e-12	Putative extracellular aspartic protease (aspergillopepsin)
AN7262			-1.47883	1.12598e-29	Light response regulator
AN3776			-1.47828	0.0217812	Has domain(s) with predicted DNA binding, nucleic acid binding, zinc ion binding activity, role in transcription, DNA-templated and nucleus localization
AN5568			-1.47697	0.00068967	Predicted glycosylphosphatidylinositol (GPI)-anchored protein
AN11931			-1.47645	1.47216e-51	Ortholog of A. fumigatus Af293 : Afu1g02330, A. niger CBS 513.88 : An01g05850, A. oryzae RIB40 : AO090005000867, Aspergillus wentii : Aspwe1_0103633 and Aspergillus sydowii : Aspsy1_0633416
AN6888			-1.47514	8.36308e-12	Ortholog of A. fumigatus Af293 : Afu6g08130, A. niger CBS 513.88 : An11g01990, A. oryzae RIB40 : AO090003000113, Aspergillus wentii : Aspwe1_0032593 and Aspergillus sydowii : Aspsy1_0148533
AN1893			-1.47159	1.82888e-49	Ortholog(s) have role in fumiquinazoline C biosynthetic process, secondary metabolite biosynthetic process and fungal-type cell wall localization
AN11212			-1.46367	0.000142173	Putative dioxygenase
AN6969			-1.46267	0.00106937	Ortholog of A. nidulans FGSC A4 : AN8354, AN8970, A. fumigatus Af293 : Afu1g12440, Afu1g12460, Afu6g00230 and A. niger CBS 513.88 : An12g03270, An10g01010, An01g11070, An11g04060, An16g00990
AN0335			-1.46263	1.20816e-49	protein of unknown function
AN3945			-1.4625	4.3799e-62	Putative transporter of the major facilitator superfamily (MFS)
AN7274			-1.45938	0.00951181	Has domain(s) with predicted O-methyltransferase activity
AN8998			-1.45927	1.23552e-48	Putative cytochrome P450
AN9181			-1.45893	5.70503e-31	Ortholog of A. fumigatus Af293 : Afu6g04600, A. niger CBS 513.88 : An15g00728, A. oryzae RIB40 : AO090701000086, Aspergillus wentii : Aspwe1_0324754 and Aspergillus sydowii : Aspsy1_0037161
AN8739			-1.45887	0.000502813	Ortholog of A. fumigatus Af293 : Afu6g01790, Neosartorya fischeri NRRL 181 : NFIA_047950, Aspergillus versicolor : Aspve1_0137840 and Aspergillus fumigatus A1163 : AFUB_096560
AN5067			-1.45798	4.83649e-31	Putative F-box protein
AN6945			-1.45723	2.78809e-20	Ortholog of Aspergillus versicolor : Aspve1_0054191
AN6057			-1.45712	5.18579e-07	Putative LaeA-like methyltransferase
AN6560			-1.45698	2.10459e-37	Ortholog of Aspergillus versicolor : Aspve1_0037710 and Aspergillus sydowii : Aspsy1_0038876
AN8599			-1.4569	2.00211e-63	Ortholog of A. nidulans FGSC A4 : AN8162, A. fumigatus Af293 : Afu5g01210, A. niger CBS 513.88 : An16g00660 and A. oryzae RIB40 : AO090102000383, AO090120000014, AO090001000406, AO090103000238
AN6552			-1.45625	3.42377e-83	Ortholog(s) have role in syncytium formation by plasma membrane fusion
AN3961			-1.45466	1.51546e-10	Ortholog of A. nidulans FGSC A4 : AN1714, A. fumigatus Af293 : Afu4g08380, Afu4g08420, A. niger CBS 513.88 : An04g03190, An04g03210 and A. oryzae RIB40 : AO090023000718
AN9193			-1.45404	2.28686e-20	Putative diacylglycerol pyrophosphate phosphatase with a predicted role in phospholipid metabolism
AN7400			-1.45226	2.54032e-06	Ortholog of A. fumigatus Af293 : Afu4g04190, A. niger CBS 513.88 : An14g00640, A. oryzae RIB40 : AO090206000078, Aspergillus wentii : Aspwe1_0174608 and Aspergillus sydowii : Aspsy1_0427823
AN7214			-1.44722	2.06288e-21	Ortholog of Aspergillus versicolor : Aspve1_0138462 and Aspergillus sydowii : Aspsy1_0154012
AN10261			-1.44531	6.40728e-44	Putative delta-9-stearic acid desaturase
AN1718			-1.44299	4.12045e-29	Zn(II)2 Cys6 transcriptional activator involved in starch metabolism
AN2124			-1.44096	6.3673e-06	Putative aspartic-type endopeptidase
AN7033			-1.44015	2.25617e-29	Putative exoinulinase
AN4197			-1.43737	3.15366e-37	Ortholog of A. fumigatus Af293 : Afu3g00500, Afu4g03010, A. niger CBS 513.88 : An14g03080, A. oryzae RIB40 : AO090012000174 and Aspergillus wentii : Aspwe1_0176515, Aspwe1_0622364
AN6731			-1.43672	3.03256e-11	Ortholog of A. fumigatus Af293 : Afu6g09830, Neosartorya fischeri NRRL 181 : NFIA_055550, Aspergillus wentii : Aspwe1_0176933 and Aspergillus versicolor : Aspve1_0789753
AN3377			-1.43393	5.05641e-13	Protein required for normal phialide development
AN11778			-1.43196	1.50189e-10	Ortholog of A. niger CBS 513.88 : An11g03390, An16g00760, Aspergillus wentii : Aspwe1_0119499, Aspergillus versicolor : Aspve1_0125345, Aspve1_0138797 and Aspergillus sydowii : Aspsy1_0139733, Aspsy1_0154359
AN2488			-1.43191	5.23532e-23	Ortholog of A. fumigatus Af293 : Afu4g08370, A. niger CBS 513.88 : An04g03180, A. oryzae RIB40 : AO090701000366 and Aspergillus wentii : Aspwe1_0102057, Aspwe1_0436878
AN7528			-1.42852	0.000346486	Has domain(s) with predicted UDP-N-acetylmuramate dehydrogenase activity, flavin adenine dinucleotide binding activity and role in oxidation-reduction process
AN8333			-1.42847	2.81134e-27	Ortholog of A. nidulans FGSC A4 : AN10390, A. fumigatus Af293 : Afu4g01280, Afu5g00830, A. niger CBS 513.88 : An12g00980, An11g04090, An06g00150 and A. oryzae RIB40 : AO090138000050, AO090010000179
AN11808			-1.42705	7.20591e-09	Predicted glycosylphosphatidylinositol (GPI)-anchored protein
AN1719			-1.42623	6.61645e-24	Has domain(s) with predicted chitin binding activity
AN1310			-1.4237	4.45305e-07	Hyphal tip laccase with predicted role in degradation of phenolic substrates
AN3286			-1.4232	1.15172e-16	protein of unknown function
AN10790			-1.42122	4.56074e-34	Ortholog of A. fumigatus Af293 : Afu1g06160, A. niger CBS 513.88 : An18g05340, A. oryzae RIB40 : AO090001000437, Aspergillus wentii : Aspwe1_0026108 and Aspergillus sydowii : Aspsy1_0153979
AN7794			-1.42114	2.79981e-05	Ortholog of A. fumigatus Af293 : Afu5g08640, A. niger CBS 513.88 : An07g04900, Neosartorya fischeri NRRL 181 : NFIA_078640 and Aspergillus versicolor : Aspve1_0042746
AN0901			-1.41823	3.52926e-42	Transcriptional co-activator of the major nitrogen regulatory protein AreA
AN11880			-1.41663	0.00162099	Protein with pectin lyase activity, involved in degradation of pectin
AN4237			-1.41549	1.22281e-27	Putative malate dehydrogenase with a predicted role in oxidation of malate to pyruvate
AN10581			-1.4111	1.13165e-88	Ortholog of A. fumigatus Af293 : Afu1g07210, A. oryzae RIB40 : AO090012000975, Aspergillus wentii : Aspwe1_0520822, Aspergillus sydowii : Aspsy1_0091604 and Aspergillus terreus NIH2624 : ATET_10152
AN2944			-1.41109	3.18538e-06	Protein with homology to the Saccharomyces cerevisiae uracil transporter Fur4p
AN2569			-1.40846	2.63674e-42	Putative cytochrome P450
AN6933			-1.40678	1.46044e-20	Ortholog(s) have role in ergot alkaloid biosynthetic process
AN5145			-1.4065	1.39281e-27	Has domain(s) with predicted solute:proton antiporter activity, role in cation transport, transmembrane transport and integral component of membrane localization
AN3352			-1.40191	2.51001e-104	Low affinity glucose transporter of the major facilitator superfamily (MFS)
AN11142			-1.40018	2.09614e-41	Ortholog of A. fumigatus Af293 : Afu7g03670, A. niger CBS 513.88 : An13g00010, Aspergillus wentii : Aspwe1_0170297, Aspergillus sydowii : Aspsy1_1173898 and Aspergillus terreus NIH2624 : ATET_02780
AN3278			-1.39732	6.1248e-52	Putative plasma membrane sensor-transducer
AN4131			-1.3955	2.21306e-58	Ortholog of A. fumigatus Af293 : Afu7g02520, A. niger CBS 513.88 : An12g00050, Neosartorya fischeri NRRL 181 : NFIA_115250 and Aspergillus versicolor : Aspve1_0047888
AN5860			-1.39453	2.41976e-19	Has domain(s) with predicted transferase activity, transferring hexosyl groups activity, role in carbohydrate metabolic process and membrane localization
AN8289			-1.39362	1.70527e-47	Ortholog(s) have plasma membrane localization
AN5660			-1.39335	1.33339e-13	Ortholog of A. fumigatus Af293 : Afu2g14010, A. oryzae RIB40 : AO090026000159, Aspergillus wentii : Aspwe1_0696714, Aspergillus sydowii : Aspsy1_0031745 and Aspergillus terreus NIH2624 : ATET_01392
AN9071			-1.39103	4.80447e-39	Putative NADP-linked glutamate dehydrogenase
AN6128			-1.38794	3.30811e-05	Has domain(s) with predicted nucleic acid binding, zinc ion binding activity
AN9184			-1.38435	8.44223e-63	Cell-end marker protein
AN6370			-1.38361	7.55905e-103	Protein with a role in sphingoglycolipid metabolism
AN4376			-1.37923	0.000334494	Has domain(s) with predicted oxidoreductase activity and role in metabolic process
AN7362			-1.37678	2.84686e-49	Ortholog of A. fumigatus Af293 : Afu2g15710, A. niger CBS 513.88 : An15g05960, A. oryzae RIB40 : AO090012000254, Aspergillus clavatus NRRL 1 : ACLA_074660 and Aspergillus niger ATCC 1015 : 200760-mRNA
AN4564			-1.37194	1.11529e-08	Putative regulator of secondary metabolism
AN0640			-1.36814	6.36695e-42	Predicted glycosylphosphatidylinositol (GPI)-anchored protein
AN10815			-1.36675	1.77202e-11	Predicted glycosylphosphatidylinositol (GPI)-anchored protein
AN10271			-1.36622	1.17669e-09	Ortholog(s) have role in chromate transport
AN2943			-1.36371	8.54068e-05	Protein with homology to the Saccharomyces cerevisiae uracil transporter Fur4p
AN8532			-1.36161	2.02989e-27	Ortholog(s) have RNA binding, telomeric template RNA reverse transcriptase activity and role in DNA biosynthetic process, telomere maintenance via telomerase
AN5948			-1.36154	7.7148e-86	Putative 6-phosphofructo-2-kinase with a predicted role in mannose/mannitol, fructose, and sorbose/sorbitol metabolism
AN3341			-1.35971	1.54399e-63	Has domain(s) with predicted hydrolase activity and role in nucleotide catabolic process
AN7955			-1.35856	2.90727e-05	Ortholog of Aspergillus tubingensis : Asptu1_0038687, Aspergillus brasiliensis : Aspbr1_0072586, Aspergillus kawachii : Aspka1_0182707 and Aspergillus acidus : Aspfo1_0149057
AN3753			-1.35854	1.51739e-21	Ortholog of A. oryzae RIB40 : AO090011000035, Aspergillus flavus NRRL 3357 : AFL2T_04841, Aspergillus versicolor : Aspve1_0040331 and Aspergillus sydowii : Aspsy1_0029969
AN5144			-1.35775	7.03928e-78	Ortholog(s) have role in conidiophore development, conidium formation, hyphal growth
AN10663			-1.35563	4.47277e-64	Ortholog(s) have role in macroautophagy and Golgi apparatus, endoplasmic reticulum, pre-autophagosomal structure localization
AN9371			-1.35414	4.08011e-24	Has domain(s) with predicted GTP binding activity
AN3259			-1.3535	1.53201e-73	Putative septin
AN2009			-1.35325	6.49497e-66	Ortholog of A. fumigatus Af293 : Afu1g12770, A. niger CBS 513.88 : An08g05540, A. oryzae RIB40 : AO090012000633, Aspergillus wentii : Aspwe1_0027882 and Aspergillus sydowii : Aspsy1_0191418
AN5107			-1.35115	1.29273e-06	protein of unknown function
AN3328			-1.34996	6.21035e-60	Ortholog(s) have L-cystine transmembrane transporter activity, role in L-cystine transport and endosome, fungal-type vacuole localization
AN10595			-1.34985	2.7773e-43	Ortholog of A. fumigatus Af293 : Afu5g09420, A. niger CBS 513.88 : An15g02370, A. oryzae RIB40 : AO090020000561, Aspergillus wentii : Aspwe1_0099437 and Aspergillus sydowii : Aspsy1_0159282
AN1001			-1.3493	1.04133e-43	Putative mannosylinositol phosphorylceramide (MIP2C) synthase with a predicted role in sphingoglycolipid metabolism
AN11971			-1.34917	9.78276e-13	protein of unknown function
AN0275			-1.34908	4.06338e-54	Putative dehydrogenase with a predicted role in carbohydrate metabolism
AN8817			-1.34901	5.01417e-44	Has domain(s) with predicted DNA binding, chromatin binding activity
AN6534			-1.34815	1.54162e-32	protein of unknown function
AN1597			-1.34559	0.00176275	Has domain(s) with predicted role in transmembrane transport and integral component of membrane localization
AN5563			-1.34526	0.0278387	Putative aryl-alcohol oxidase-related protein
AN12280			-1.34471	2.32613e-06	Ortholog of A. nidulans FGSC A4 : AN8144, A. fumigatus Af293 : Afu5g14600, Afu6g00460, Afu6g13950, A. niger CBS 513.88 : An11g02490, An01g11420 and A. oryzae RIB40 : AO090001000384, AO090011000740
AN6437			-1.34251	2.07327e-14	Cell polarity protein
AN7240			-1.34109	3.21745e-05	Has domain(s) with predicted DNA binding activity
AN6445			-1.34029	1.85992e-17	Ortholog of A. fumigatus Af293 : Afu4g08020, A. niger CBS 513.88 : An04g02450, A. oryzae RIB40 : AO090023001012, Neosartorya fischeri NRRL 181 : NFIA_108180 and Aspergillus wentii : Aspwe1_0034514
AN1651			-1.33857	2.03993e-05	Putative cutinase with a predicted role in the hydrolysis of cutin
AN1359			-1.33803	0.00184737	Has domain(s) with predicted carbon-nitrogen ligase activity, with glutamine as amido-N-donor activity
AN6015			-1.33628	5.22338e-22	Dicarboxylic amino acid permease, mediates high-affinity transport of L-glutamate and L-aspartate
AN3844			-1.33614	1.96957e-14	Ortholog(s) have endoplasmic reticulum localization
AN10346			-1.33525	3.79434e-19	protein of unknown function
AN8303			-1.33356	0.0379158	Ortholog of A. nidulans FGSC A4 : AN5039, A. niger CBS 513.88 : An09g05600, An13g01270 and A. oryzae RIB40 : AO090026000484, AO090005000917, AO090103000243, AO090005001067
AN6118			-1.33318	7.4198e-48	Ortholog of A. nidulans FGSC A4 : AN6924, AN5943, AN8512, AN8548, AN8661, AN4642 and A. fumigatus Af293 : Afu1g15290, Afu3g00850, Afu4g08850, Afu7g00920
AN3489			-1.33303	6.2553e-06	Putative aryl-alcohol oxidase-related protein
AN3482			-1.33053	7.24831e-05	Putative cytochrome P450
AN10386			-1.32964	1.58167e-07	Putative oxidoreductase with a predicted role in energy metabolism
AN0857			-1.32842	1.43199e-10	protein of unknown function
AN9348			-1.32811	2.5523e-12	protein of unknown function
AN3275			-1.32766	2.59315e-44	Ortholog of A. nidulans FGSC A4 : AN12398, A. oryzae RIB40 : AO090023000067, AO090010000683, Aspergillus wentii : Aspwe1_0075588 and Aspergillus versicolor : Aspve1_0086685
AN5457			-1.32644	5.79314e-13	Ortholog of A. fumigatus Af293 : Afu3g12520, A. niger CBS 513.88 : An02g08470, A. oryzae RIB40 : AO090005000716, Aspergillus wentii : Aspwe1_0169235 and Aspergillus sydowii : Aspsy1_0029176
AN11754			-1.32474	2.49592e-06	Has domain(s) with predicted role in response to stress and integral component of membrane localization
AN3374			-1.32356	1.11269e-17	Ortholog of A. fumigatus Af293 : Afu2g12570, A. niger CBS 513.88 : An02g01500, A. oryzae RIB40 : AO090026000362, Aspergillus wentii : Aspwe1_0116943 and Aspergillus sydowii : Aspsy1_0151369
AN6460			-1.32313	8.83029e-25	Ortholog of A. fumigatus Af293 : Afu6g07380, A. niger CBS 513.88 : An07g09040, A. oryzae RIB40 : AO090005001563, Neosartorya fischeri NRRL 181 : NFIA_053060 and Aspergillus clavatus NRRL 1 : ACLA_081550
AN3100			-1.32297	1.5844e-06	Has domain(s) with predicted hydrolase activity, acting on carbon-nitrogen (but not peptide) bonds activity and role in nitrogen compound metabolic process
AN2669			-1.32173	5.93719e-58	Ortholog(s) have IgE binding activity
AN6275			-1.32142	1.17052e-33	Ortholog of A. fumigatus Af293 : Afu2g11210, A. niger CBS 513.88 : An02g03210, A. oryzae RIB40 : AO090026000529, Neosartorya fischeri NRRL 181 : NFIA_086490 and Aspergillus clavatus NRRL 1 : ACLA_070170
AN5205			-1.32073	1.99212e-20	Putative phosphoketolase with a predicted role in the phosphoketolase pathway
AN6812			-1.31827	1.39702e-12	Predicted scaffold protein with similarity to mammalian paxillin
AN3804			-1.31682	2.38737e-37	Ortholog(s) have sphingolipid transporter activity, role in sphingolipid metabolic process and fungal-type vacuole membrane localization
AN5891			-1.31361	0.000963433	Has domain(s) with predicted nucleobase transmembrane transporter activity, transporter activity, role in nucleobase transport, transmembrane transport and integral component of membrane, membrane localization
AN4913			-1.31207	8.7627e-31	Ortholog(s) have actin binding, calmodulin binding activity
AN7626			-1.31199	9.59171e-14	Transmembrane protein involved in regulation of conidium development
AN2119			-1.31066	2.76691e-11	Putative dehydrogenase with a predicted role in metabolism or penicillin biosynthesis
AN1186			-1.31062	3.23303e-41	Ortholog of A. fumigatus Af293 : Afu6g07930, A. niger CBS 513.88 : An11g02850, A. oryzae RIB40 : AO090003000141, Aspergillus wentii : Aspwe1_0748330 and Aspergillus sydowii : Aspsy1_0059114
AN9463			-1.30895	7.84857e-42	Ortholog(s) have oxidoreductase activity, acting on CH-OH group of donors activity and cytosol, nucleus localization
AN0055			-1.30743	0.000669948	Has domain(s) with predicted ATP binding, protein kinase activity and role in protein phosphorylation
AN4126			-1.30705	1.1889e-24	Ortholog of A. niger CBS 513.88 : An09g02430, An03g05960, An09g00710, An09g00820, An09g01710 and A. oryzae RIB40 : AO090005000954, AO090003000250, AO090012000369, AO090010000570, AO090023000882, AO090120000022, AO090012000900
AN4172			-1.30629	5.12976e-52	Acetate permease, involved in acetate uptake
AN10217			-1.30569	5.18582e-17	Forkhead-like transcription factor
AN1315			-1.30522	1.56545e-54	Putative triose-phosphate isomerase with a predicted role in glycolysis
AN0788			-1.30262	3.6454e-08	Protein with alpha-arabinofuranosidase activity, involved in degradation of pectin
AN5226			-1.30064	2.35922e-05	Putative beta-1,4-endoglucanase
AN8858			-1.29934	2.82608e-24	protein of unknown function
AN5908			-1.29786	1.72371e-24	Ortholog of A. fumigatus Af293 : Afu1g04430, A. oryzae RIB40 : AO090003000908, Neosartorya fischeri NRRL 181 : NFIA_020340 and Aspergillus wentii : Aspwe1_0169406
AN1571			-1.29691	1.03536e-79	Putative zinc-finger transcription factor
AN10419			-1.29369	4.3947e-48	Low-to-moderate capacity, broad specificity purine permease
AN12311			-1.29205	4.28732e-67	Putative ribose-5-phosphate isomerase
AN10090			-1.29153	2.33693e-15	Putative glucan 1,3-beta-glucosidase with a predicted role in glucan metabolism
AN1652			-1.28929	9.75988e-24	Ortholog of A. fumigatus Af293 : Afu2g16340, A. niger CBS 513.88 : An15g06710, Aspergillus wentii : Aspwe1_0026925, Aspergillus sydowii : Aspsy1_0369947 and Aspergillus terreus NIH2624 : ATET_02316
AN6730			-1.28623	1.65589e-48	Ortholog of A. fumigatus Af293 : Afu3g06710, A. oryzae RIB40 : AO090020000326, Aspergillus wentii : Aspwe1_0173594, Aspergillus sydowii : Aspsy1_0056625 and Aspergillus terreus NIH2624 : ATET_08749
AN5907			-1.28506	0.00787844	Ortholog of A. fumigatus Af293 : Afu4g06980, A. niger CBS 513.88 : An04g01380, Neosartorya fischeri NRRL 181 : NFIA_109260, Aspergillus wentii : Aspwe1_0178925 and Aspergillus versicolor : Aspve1_0073345
AN4852			-1.28495	4.37764e-38	Ortholog(s) have glutathione transmembrane transporter activity, phytochelatin transmembrane transporter ATPase activity
AN7357			-1.28422	4.24925e-27	Ortholog of A. nidulans FGSC A4 : AN6413, AN6419, AN6946, AN5312, AN5664, AN8328, AN3241, AN10369, AN1930, AN1738, AN11159, AN8984, AN8951, AN1540, AN8971, AN9387, AN9266, AN9306, AN1317, AN10886, AN7232, AN7774, AN12202
AN4784			-1.28304	0.000346486	Has domain(s) with predicted DNA binding, RNA polymerase II transcription factor activity, sequence-specific DNA binding, zinc ion binding activity and role in regulation of transcription, DNA-templated, transcription, DNA-templated
AN4429			-1.28146	2.1458e-26	Ortholog of A. nidulans FGSC A4 : AN3303, AN3346, AN2044, AN8727 and A. fumigatus Af293 : Afu4g10080, Afu7g00420, Afu8g06100, Afu4g01242
AN4517			-1.28092	7.15446e-44	Ortholog of A. nidulans FGSC A4 : AN1877, A. fumigatus Af293 : Afu2g17490, A. niger CBS 513.88 : An04g09550, A. oryzae RIB40 : AO090102000061 and Neosartorya fischeri NRRL 181 : NFIA_092910
AN2386			-1.2781	0.000497354	Ortholog of Aspergillus versicolor : Aspve1_0039071 and Aspergillus sydowii : Aspsy1_0146617
AN2672			-1.27779	3.65091e-11	Ortholog of A. fumigatus Af293 : Afu3g08610, A. niger CBS 513.88 : An02g12330, A. oryzae RIB40 : AO090005001411, Aspergillus wentii : Aspwe1_0550058 and Aspergillus sydowii : Aspsy1_0042547
AN3348			-1.27667	0.000664685	Ortholog of A. nidulans FGSC A4 : AN6413, AN6419, AN6946, AN5664, AN8328, AN3241, AN10369, AN1930, AN2386, AN1738, AN11159, AN8984, AN8951, AN1540, AN8971, AN9387, AN9266, AN9306, AN1317, AN10886, AN7232, AN7774, AN12202
AN7228			-1.27399	3.26022e-24	protein of unknown function
AN2570			-1.27349	1.48146e-17	Ortholog(s) have endoplasmic reticulum localization
AN2993			-1.2732	5.36803e-14	putative glucosidase
AN5312			-1.27213	0.000166747	Has domain(s) with predicted catalytic activity and role in carbohydrate metabolic process
AN2538			-1.26983	3.40956e-17	Ortholog of A. fumigatus Af293 : Afu1g10900, A. niger CBS 513.88 : An08g03170, A. oryzae RIB40 : AO090038000320, Aspergillus wentii : Aspwe1_0348221 and Aspergillus sydowii : Aspsy1_0083555
AN11167			-1.26926	2.80123e-08	Has domain(s) with predicted role in transmembrane transport and integral component of membrane localization
AN7915			-1.26875	2.09231e-39	Has domain(s) with predicted phospholipid binding activity
AN6113			-1.26725	0.00898404	Ortholog(s) have high-affinity zinc uptake transmembrane transporter activity
AN1187			-1.26681	1.23112e-08	Has domain(s) with predicted catalytic activity, sulfuric ester hydrolase activity and role in metabolic process
AN8901			-1.2652	4.84394e-11	Ortholog of A. fumigatus Af293 : Afu8g06340, A. niger CBS 513.88 : An16g02390, Neosartorya fischeri NRRL 181 : NFIA_076900 and Aspergillus clavatus NRRL 1 : ACLA_017440
AN3674			-1.26258	2.92647e-11	Has domain(s) with predicted zinc ion binding activity
AN8337			-1.26191	5.98021e-05	Putative cytochrome P450
AN11149			-1.26119	2.50977e-11	Protein with homology to Schizosaccharomyces pombe Cdc14p, a component of the septation initiation network (SIN)-complex
AN9501			-1.2585	1.72129e-30	Ortholog of A. fumigatus Af293 : Afu3g07870, A. niger CBS 513.88 : An02g11390, A. oryzae RIB40 : AO090005001484, Aspergillus wentii : Aspwe1_0029219 and Aspergillus sydowii : Aspsy1_0042610
AN4497			-1.25777	3.26697e-29	Transcript induced in response to calcium dichloride in a CrzA-dependent manner
AN8309			-1.25651	8.62177e-15	Putative acid phosphatase with a predicted role in gluconic acid and gluconate metabolism
AN0655			-1.25459	5.95948e-28	bHLH transcription factor, putative
AN2954			-1.25388	1.3294e-20	protein of unknown function
AN7229			-1.25335	2.39127e-40	Protein with a predicted role in negative regulation of gluconeogenesis and protein targeting to vacuole
AN4055			-1.25244	2.36331e-14	Ortholog of A. fumigatus Af293 : Afu8g04190, A. niger CBS 513.88 : An16g08890, A. oryzae RIB40 : AO090103000034, Aspergillus wentii : Aspwe1_0043828 and Aspergillus sydowii : Aspsy1_0055863
AN2392			-1.25164	3.77386e-25	Ortholog of A. fumigatus Af293 : Afu5g08140, A. oryzae RIB40 : AO090701000731, Aspergillus wentii : Aspwe1_0023648, Aspergillus sydowii : Aspsy1_0032289 and Aspergillus terreus NIH2624 : ATET_08313
AN2483			-1.25136	6.801e-10	Ortholog of A. fumigatus Af293 : Afu3g11450, A. niger CBS 513.88 : An02g07290, A. oryzae RIB40 : AO090003000699, Aspergillus wentii : Aspwe1_0150280 and Aspergillus sydowii : Aspsy1_0056343
AN1179			-1.25041	3.02525e-60	Ortholog(s) have role in cation transport, cellular response to drug, regulation of membrane potential and cytoplasm, plasma membrane localization
AN1431			-1.25037	0.0245474	Has domain(s) with predicted catalytic activity
AN7720			-1.24661	0.010233	Ortholog of A. niger CBS 513.88 : An02g05060, A. oryzae RIB40 : AO090026000168, Aspergillus wentii : Aspwe1_0054681, Aspergillus sydowii : Aspsy1_0045559 and Aspergillus terreus NIH2624 : ATET_01381
AN2899			-1.2455	7.12006e-79	Putative mannitol-1-phosphate 5-dehydrogenase with a predicted role in mannose/mannitol, fructose, and sorbose/sorbitol metabolism
AN11705			-1.24537	2.78598e-64	Ortholog(s) have oxidoreductase activity, acting on paired donors, with incorporation or reduction of molecular oxygen activity and role in glucosylceramide biosynthetic process, pathogenesis, plasma membrane organization
AN8432			-1.24486	3.91197e-53	Putative histidine-specific protein kinase, part of a two-component signal transduction phosphorelay system involved in response to fungicides
AN6378			-1.24468	7.56077e-51	Putative cytochrome P450
AN5975			-1.24463	0.0220277	Protein with pectate lyase activity, involved in degradation of pectin
AN4592			-1.24401	1.05678e-62	Ortholog of A. fumigatus Af293 : Afu3g14410, A. niger CBS 513.88 : An09g04050, A. oryzae RIB40 : AO090701000592, Aspergillus wentii : Aspwe1_0073746 and Aspergillus sydowii : Aspsy1_0146188
AN4479			-1.24289	7.45184e-33	Predicted glycosylphosphatidylinositol (GPI)-anchored protein
AN1794			-1.24029	1.27681e-16	Ortholog of A. fumigatus Af293 : Afu2g01940, A. niger CBS 513.88 : An07g05670, An16g01120, A. oryzae RIB40 : AO090124000031, AO090011000460 and Aspergillus wentii : Aspwe1_0041700, Aspwe1_0111092
AN8453			-1.23705	6.67361e-21	Ortholog of A. fumigatus Af293 : Afu1g05670, A. niger CBS 513.88 : An18g03360, A. oryzae RIB40 : AO090009000369 and Aspergillus wentii : Aspwe1_0169284
AN2522			-1.2362	0.0074079	Ortholog(s) have role in fumiquinazoline C biosynthetic process, secondary metabolite biosynthetic process and fungal-type cell wall localization
AN10575			-1.234	1.28624e-11	Ortholog of A. fumigatus Af293 : Afu4g14050, Afu8g06260, A. niger CBS 513.88 : An02g00700, An02g06510, An05g01900, An05g01910, An09g02660 and A. oryzae RIB40 : AO090103000117
AN4574			-1.23267	3.17038e-09	Ortholog of A. nidulans FGSC A4 : AN3743, A. fumigatus Af293 : Afu4g11320, Afu7g04400, A. niger CBS 513.88 : An13g00980, An04g05280 and A. oryzae RIB40 : AO090005000127
AN12461			-1.23119	6.74843e-33	Component of AnCP/AnCF CCAAT-binding complex
AN7269			-1.23035	1.0857e-18	Protein with similarity to histone deacetylases
AN2647			-1.22996	7.53621e-14	Has domain(s) with predicted role in transmembrane transport and integral component of membrane localization
AN5603			-1.22992	4.14534e-47	Ortholog of A. fumigatus Af293 : Afu7g04795, A. niger CBS 513.88 : An13g01320, A. oryzae RIB40 : AO090005000171, Neosartorya fischeri NRRL 181 : NFIA_025730 and Aspergillus clavatus NRRL 1 : ACLA_006450
AN7545			-1.22855	9.04916e-16	protein of unknown function
AN7019			-1.22785	4.46234e-18	Putative transglycosidase with a predicted role in glucan processing
AN0473			-1.22731	2.59213e-18	Has domain(s) with predicted GTP binding, GTPase activity, role in intracellular protein transport, protein transport, signal transduction, small GTPase mediated signal transduction and intracellular, membrane localization
AN10457			-1.22633	5.92131e-13	Predicted glycosylphosphatidylinositol (GPI)-anchored protein
AN12284			-1.22418	1.41254e-06	Has domain(s) with predicted GTP binding, GTPase activity
AN0933			-1.22268	4.80176e-15	Putative glucoamylase with a predicted role in starch metabolism
AN3934			-1.22094	0.0375473	protein of unknown function
AN1338			-1.21798	5.31864e-61	Predicted glycosylphosphatidylinositol (GPI)-anchored protein
AN12492			-1.21763	1.7339e-23	Has domain(s) with predicted DNA binding, chromatin binding activity
AN11143			-1.21698	3.0947e-22	Ortholog of A. fumigatus Af293 : Afu2g05410, A. oryzae RIB40 : AO090001000651, Aspergillus wentii : Aspwe1_0121527, Aspergillus sydowii : Aspsy1_0152683 and Aspergillus terreus NIH2624 : ATET_06731
AN11647			-1.21687	3.49449e-42	Has domain(s) with predicted DNA binding, RNA polymerase II transcription factor activity, sequence-specific DNA binding, zinc ion binding activity and role in regulation of transcription, DNA-templated, transcription, DNA-templated
AN1449			-1.21668	2.14154e-16	Putative cytochrome P450
AN4524			-1.21656	1.94078e-08	Has domain(s) with predicted DNA binding, RNA polymerase II transcription factor activity, sequence-specific DNA binding, nucleic acid binding, zinc ion binding activity
AN7504			-1.21387	8.49693e-15	Potassium-transporting ATPase, putative
AN6091			-1.21323	0.0405999	protein of unknown function
AN9214			-1.21285	3.62277e-22	Putative C-4 sterol methyl oxidase with a predicted role in sterol metabolism
AN9025			-1.21218	2.19214e-40	Ortholog(s) have role in DNA methylation
AN8399			-1.21131	0.000570631	protein of unknown function
AN3238			-1.21049	4.10748e-21	Ortholog(s) have cytosol, nucleus localization
AN3638			-1.20846	2.34966e-23	Has domain(s) with predicted transmembrane transporter activity, role in transmembrane transport and integral component of membrane localization
AN1948			-1.20801	1.309e-36	Putative C2H2 zinc finger transcription factor, involved in vacuolar sequestration of potassium and vacuolar biogenesis
AN11274			-1.20759	2.01903e-05	Ortholog(s) have cytosol, nucleus localization
AN3194			-1.20549	0.00164963	Ortholog of A. niger CBS 513.88 : An01g00210, A. oryzae RIB40 : AO090124000067, Aspergillus versicolor : Aspve1_0133217, Aspergillus niger ATCC 1015 : 46876-mRNA and Aspergillus sydowii : Aspsy1_1048564
AN5935			-1.20541	1.18769e-28	Ortholog of A. niger CBS 513.88 : An18g06780, A. oryzae RIB40 : AO090003000006, Aspergillus wentii : Aspwe1_0170285, Aspergillus versicolor : Aspve1_0132738 and Aspergillus niger ATCC 1015 : 43055-mRNA
AN5583			-1.20519	4.78393e-07	protein of unknown function
AN8463			-1.20483	4.64418e-61	Ortholog of A. nidulans FGSC A4 : AN4122, AN10123, AN0867, A. fumigatus Af293 : Afu1g13860, Afu1g15180, Afu3g11650 and A. niger CBS 513.88 : An08g07010, An02g07440, An01g13480
AN7391			-1.20372	3.14556e-53	Ortholog of A. fumigatus Af293 : Afu1g15560, A. niger CBS 513.88 : An01g13780, A. oryzae RIB40 : AO090005001164, Aspergillus wentii : Aspwe1_0039995 and Aspergillus sydowii : Aspsy1_0053479
AN5792			-1.20278	1.72031e-74	Putative delta-9-stearic acid desaturase
AN4146			-1.20214	3.06358e-23	Ortholog(s) have cytosol, fungal-type vacuole membrane, nucleus localization
AN2881			-1.20083	1.34784e-64	DUF833 domain-containing protein
AN0884			-1.19984	1.3067e-13	Has domain(s) with predicted nucleic acid binding, zinc ion binding activity
AN4135			-1.19804	2.51344e-83	Ortholog(s) have role in asexual sporulation resulting in formation of a cellular spore, cellular response to heat and cell septum, cell surface localization
AN0409			-1.19753	1.52502e-07	Has domain(s) with predicted magnesium ion binding, terpene synthase activity
AN6058			-1.19685	5.70548e-10	protein of unknown function
AN0578			-1.19552	1.00208e-13	Ortholog of A. fumigatus Af293 : Afu4g08980, A. niger CBS 513.88 : An04g03880, A. oryzae RIB40 : AO090023000634, Aspergillus wentii : Aspwe1_0166944 and Aspergillus sydowii : Aspsy1_0144993
AN4897			-1.19532	9.0597e-28	Ortholog of Aspergillus versicolor : Aspve1_0064838 and Aspergillus sydowii : Aspsy1_0059989
AN3277			-1.1943	1.13947e-20	Ortholog(s) have D-arabinose 1-dehydrogenase [NAD(P)+] activity and role in dehydro-D-arabinono-1,4-lactone biosynthetic process
AN4909			-1.19314	1.56151e-35	Putative GABA permease
AN1633			-1.19173	0.0114348	Ortholog of A. nidulans FGSC A4 : AN10972, A. fumigatus Af293 : Afu2g15150, Afu5g02940 and A. niger CBS 513.88 : An09g05010, An15g01900, An09g03350
AN1646			-1.19012	3.85663e-18	Ortholog of A. fumigatus Af293 : Afu5g08200, A. niger CBS 513.88 : An03g04400, A. oryzae RIB40 : AO090701000738, Aspergillus wentii : Aspwe1_0048123 and Aspergillus sydowii : Aspsy1_0046266
AN7621			-1.18966	2.40262e-51	Has domain(s) with predicted zinc ion binding activity
AN1061			-1.18866	3.52554e-29	Ortholog of A. fumigatus Af293 : Afu1g10650, A. niger CBS 513.88 : An08g02730, A. oryzae RIB40 : AO090038000354, Neosartorya fischeri NRRL 181 : NFIA_014990 and Aspergillus versicolor : Aspve1_0119055
AN5275			-1.18865	4.06549e-19	Ortholog(s) have sodium:inorganic phosphate symporter activity, role in phosphate ion transmembrane transport and plasma membrane localization
AN11006			-1.18772	0.00442366	Putative G-protein coupled receptor
AN1143			-1.18708	1.22068e-57	Plasma membrane ATPase with a predicted role in energy metabolism
AN1213			-1.18352	5.0565e-63	Putative 1-Cys peroxiredoxin
AN10343			-1.1824	2.40262e-51	Putative amino acid transporter
AN5508			-1.18152	1.52575e-32	Predicted transcription factor
AN4859			-1.17998	3.42416e-17	Protein with WOPR domain involved in regulation of sexual development
AN10223			-1.17958	0.00106937	Has domain(s) with predicted oxidoreductase activity
AN0856			-1.1778	1.30105e-07	Ortholog of A. fumigatus Af293 : Afu6g11520, Aspergillus fumigatus A1163 : AFUB_077530 and Aspergillus aculeatus ATCC16872 : Aacu16872_046590
AN7872			-1.17696	4.14454e-09	Ortholog(s) have cytoplasm localization
AN6578			-1.17671	8.52096e-07	Has domain(s) with predicted heme binding activity
AN1853			-1.17275	5.5706e-08	ORF that was absent from the original release of version 4 of the A. nidulans annotation, but present in a previous version
AN12156			-1.1727	1.33741e-05	Has domain(s) with predicted solute:proton antiporter activity, role in cation transport, transmembrane transport and integral component of membrane localization
AN3838			-1.17206	2.62364e-32	Has domain(s) with predicted oxidoreductase activity, acting on a sulfur group of donors, oxygen as acceptor activity and role in oxidation-reduction process, prenylcysteine catabolic process
AN9108			-1.17176	4.64129e-16	Ortholog of A. fumigatus Af293 : Afu2g01080, A. niger CBS 513.88 : An10g00470, A. oryzae RIB40 : AO090701000377, Aspergillus wentii : Aspwe1_0113772 and Aspergillus sydowii : Aspsy1_1029216
AN8670			-1.16744	0.000969271	protein of unknown function
AN5187			-1.16584	8.95522e-27	Predicted glycosylphosphatidylinositol (GPI)-anchored protein
AN3057			-1.16527	2.10841e-67	Ortholog(s) have DNA binding, tricarboxylate secondary active transmembrane transporter activity and role in alpha-ketoglutarate transport, mitochondrial citrate transport, mitochondrial genome maintenance
AN7651			-1.16496	9.38767e-18	Ortholog of A. fumigatus Af293 : Afu5g02250, A. niger CBS 513.88 : An02g10580, A. oryzae RIB40 : AO090102000288, Aspergillus wentii : Aspwe1_0042830 and Aspergillus sydowii : Aspsy1_0156829
AN1755			-1.16453	7.24507e-15	Ortholog of A. fumigatus Af293 : Afu2g03280, A. niger CBS 513.88 : An07g07740, A. oryzae RIB40 : AO090120000258, Aspergillus wentii : Aspwe1_0051500 and Aspergillus sydowii : Aspsy1_0062409
AN6471			-1.16256	3.05604e-11	Ortholog(s) have cell division site, cell tip localization
AN8274			-1.16147	2.2556e-19	Has domain(s) with predicted UDP-N-acetylmuramate dehydrogenase activity, flavin adenine dinucleotide binding, oxidoreductase activity, oxidoreductase activity, acting on CH-OH group of donors activity
AN8031			-1.16129	8.80146e-15	Putative MFS-type amino acid transporter
AN4502			-1.15892	3.42902e-27	Ortholog(s) have L-lysine transmembrane transporter activity, L-proline transmembrane transporter activity, arginine transmembrane transporter activity, polyamine transmembrane transporter activity
AN12403			-1.15769	5.31343e-33	Putative ceramide hydroxylase with a predicted role in sphingoglycolipid metabolism
AN5846			-1.15709	1.1543e-26	Has domain(s) with predicted ATP binding, protein kinase activity, protein tyrosine kinase activity and role in protein phosphorylation
AN9140			-1.15579	7.99159e-31	Ortholog of A. fumigatus Af293 : Afu5g02950, A. niger CBS 513.88 : An09g05040, A. oryzae RIB40 : AO090102000494, Aspergillus wentii : Aspwe1_0030018 and Aspergillus sydowii : Aspsy1_0061808
AN5678			-1.15573	2.44267e-13	Putative 3-hydroxy-3-methylglutaryl-coenzyme A (HMG-CoA) reductase isozyme with a predicted role in sterol metabolism
AN0918			-1.15422	7.81477e-48	Has domain(s) with predicted carbon-sulfur lyase activity and role in metabolic process
AN8167			-1.15402	5.69405e-07	Protein with similarity to FK506 binding proteins (FKBPs)
AN1593			-1.15335	1.55011e-06	Ortholog of A. fumigatus Af293 : Afu5g14780, A. niger CBS 513.88 : An18g01640, A. oryzae RIB40 : AO090103000417, Aspergillus versicolor : Aspve1_0173600 and Aspergillus niger ATCC 1015 : 42671-mRNA
AN5695			-1.15205	3.39412e-77	Putative alkaline serine protease
AN12071			-1.15193	9.73653e-07	Ortholog of Aspergillus versicolor : Aspve1_0202914 and Aspergillus sydowii : Aspsy1_0072548
AN10506			-1.15115	8.85036e-14	Predicted Rac guanine nucleotide exchange factor (Rac GEF)
AN10030			-1.15009	7.55499e-14	Ortholog of A. fumigatus Af293 : Afu8g04300, A. niger CBS 513.88 : An16g08780, A. oryzae RIB40 : AO090103000047, Aspergillus wentii : Aspwe1_0175158 and Aspergillus sydowii : Aspsy1_0144982
AN8136			-1.14959	4.21701e-22	Has domain(s) with predicted RNA polymerase II transcription factor activity, sequence-specific DNA binding, zinc ion binding activity, role in regulation of transcription, DNA-templated and nucleus localization
AN0463			-1.14817	5.55352e-07	Ortholog of A. nidulans FGSC A4 : AN4144, AN8311, AN9211, AN4846 and A. fumigatus Af293 : Afu1g17260, Afu4g07950, Afu4g09380, Afu6g00560, Afu6g12140, Afu8g01900
AN1437			-1.14729	6.07999e-09	Putative GNAT-type acetyltransferase
AN3529			-1.14488	2.1064e-21	Putative ABC multidrug transporter
AN2870			-1.14449	4.43531e-25	Putative C-22 sterol desaturase with a predicted role in sterol metabolism
AN0771			-1.14424	2.05008e-23	Nonribosomal peptide synthetase (NRPS)
AN4042			-1.14365	1.19819e-13	Has domain(s) with predicted zinc ion binding activity
AN6236			-1.1431	3.15124e-08	Ortholog of A. fumigatus Af293 : Afu5g09810, A. niger CBS 513.88 : An13g02380, Aspergillus wentii : Aspwe1_0170432 and Aspergillus sydowii : Aspsy1_0049687
AN2162			-1.14223	2.63113e-05	protein of unknown function
AN8523			-1.14147	9.07055e-39	Ortholog of A. fumigatus Af293 : Afu1g01530, A. oryzae RIB40 : AO090011000484, Neosartorya fischeri NRRL 181 : NFIA_023130, Aspergillus versicolor : Aspve1_0084207 and Aspergillus zonatus : Aspzo1_0155350
AN11700			-1.14012	1.67792e-36	putative transcription factor
AN5567			-1.13958	1.17702e-15	Ortholog(s) have drug binding, squalene monooxygenase activity
AN0273			-1.13889	1.76107e-05	Has domain(s) with predicted NAD binding, oxidoreductase activity, acting on the CH-OH group of donors, NAD or NADP as acceptor activity and role in oxidation-reduction process
AN11008			-1.13797	1.7782e-12	Putative dipeptidyl-peptidase
AN9172			-1.13635	1.42644e-18	Ortholog(s) have L-amino acid transmembrane transporter activity, role in L-alpha-amino acid transmembrane transport, amino acid transmembrane export from vacuole and integral component of fungal-type vacuolar membrane localization
AN6438			-1.13582	5.00093e-06	Has domain(s) with predicted substrate-specific transmembrane transporter activity, transmembrane transporter activity, role in transmembrane transport and integral component of membrane, membrane localization
AN7437			-1.13547	1.81921e-09	Ortholog(s) have lysophospholipase activity, role in lipid homeostasis and lipid particle localization
AN6834			-1.1336	1.85954e-11	Ortholog(s) have role in sporocarp development involved in sexual reproduction
AN3084			-1.13344	0.000637412	Has domain(s) with predicted FAD binding, oxidoreductase activity and role in metabolic process
AN1402			-1.13204	9.41957e-11	Ortholog of A. fumigatus Af293 : Afu3g07550, A. niger CBS 513.88 : An02g13140, A. oryzae RIB40 : AO090020000137, Aspergillus wentii : Aspwe1_0029251 and Aspergillus sydowii : Aspsy1_0087744
AN12022			-1.13198	3.45619e-37	Component of AnCP/AnCF CCAAT-binding complex
AN4855			-1.13102	5.85853e-08	Has domain(s) with predicted role in transmembrane transport and integral component of membrane localization
AN4034			-1.12973	1.67289e-27	Putative NADH-dependent flavin oxidoreductase
AN9000			-1.12914	6.12738e-10	Ortholog of A. nidulans FGSC A4 : AN6432, A. fumigatus Af293 : Afu6g14160, A. niger CBS 513.88 : An09g01260, An06g01070 and Aspergillus wentii : Aspwe1_0040163, Aspwe1_0166152
AN6753			-1.12878	4.49163e-20	Ortholog of A. fumigatus Af293 : Afu6g13340, A. niger CBS 513.88 : An08g10020, A. oryzae RIB40 : AO090003000458, Neosartorya fischeri NRRL 181 : NFIA_059260 and Aspergillus wentii : Aspwe1_0022439
AN5348			-1.12867	1.58457e-18	Has domain(s) with predicted role in phosphatidylinositol dephosphorylation
AN5479			-1.12651	7.94687e-19	LisH domain-containing protein
AN7745			-1.12346	3.64124e-38	Possible pseudogene, similar to autophagy-related protein
AN9087			-1.12317	2.80292e-34	Purine transporter with high affinity for hypoxanthine and adenine
AN3734			-1.12317	7.79519e-15	Ortholog(s) have mitochondrion localization
AN8534			-1.12165	8.5895e-07	Has domain(s) with predicted glycerophosphodiester phosphodiesterase activity, phosphoric diester hydrolase activity and role in glycerol metabolic process, lipid metabolic process
AN10913			-1.12086	6.8405e-19	Predicted glycosylphosphatidylinositol (GPI)-anchored protein
AN0484			-1.12031	2.1614e-26	Ortholog of A. fumigatus Af293 : Afu5g03060, A. niger CBS 513.88 : An09g05240, A. oryzae RIB40 : AO090102000509, Aspergillus wentii : Aspwe1_0053030 and Aspergillus sydowii : Aspsy1_0050627
AN3671			-1.11488	0.0026249	Ortholog of A. fumigatus Af293 : Afu6g04550, A. niger CBS 513.88 : An15g00790, Aspergillus wentii : Aspwe1_0036103 and Aspergillus sydowii : Aspsy1_0164397
AN8181			-1.11462	0.00197498	Ortholog of A. niger CBS 513.88 : An02g13800, A. oryzae RIB40 : AO090020000293, Aspergillus wentii : Aspwe1_0052428, Aspergillus sydowii : Aspsy1_0087808 and Aspergillus terreus NIH2624 : ATET_08721
AN6565			-1.11413	2.75975e-22	Ortholog(s) have cyclin-dependent protein serine/threonine kinase regulator activity
AN4807			-1.11366	1.27612e-09	protein of unknown function
AN2172			-1.11278	0.000539752	Has domain(s) with predicted nucleoside-triphosphatase activity, nucleotide binding activity
AN1609			-1.11209	1.17097e-10	Ortholog of Aspergillus versicolor : Aspve1_0197528, Aspergillus sydowii : Aspsy1_0095517, Aspergillus terreus NIH2624 : ATET_01376 and Aspergillus carbonarius ITEM 5010 : Acar5010_508676
AN5168			-1.11072	3.2762e-11	Ortholog of A. nidulans FGSC A4 : AN2922, AN1515, A. niger CBS 513.88 : An12g10030, A. oryzae RIB40 : AO090701000305, AO090102000038, AO090124000043 and Aspergillus wentii : Aspwe1_0030521
AN6622			-1.10721	2.99989e-06	Ortholog of Aspergillus wentii : Aspwe1_0049669
AN7536			-1.10639	1.42078e-48	Ortholog of A. fumigatus Af293 : Afu2g12930, A. oryzae RIB40 : AO090026000341, Aspergillus wentii : Aspwe1_0031317, Aspergillus sydowii : Aspsy1_0058174 and Aspergillus terreus NIH2624 : ATET_01256
AN9300			-1.10391	3.93322e-29	Putative succinate dehydrogenase
AN6262			-1.10276	1.40286e-46	Ortholog of A. fumigatus Af293 : Afu1g12900, A. niger CBS 513.88 : An08g05760, A. oryzae RIB40 : AO090012000610, Aspergillus wentii : Aspwe1_0499968 and Aspergillus sydowii : Aspsy1_1154488
AN1543			-1.10241	0.0402776	Putative acyltransferase
AN10140			-1.10163	3.75356e-26	Ortholog(s) have ATPase activity, nicotinamide-nucleotide adenylyltransferase activity
AN2548			-1.10099	4.10559e-33	Ortholog(s) have alpha-1,2-mannosyltransferase activity, dolichyl-phosphate-mannose-glycolipid alpha-mannosyltransferase activity and role in GPI anchor biosynthetic process, fungal-type cell wall biogenesis, plasmid maintenance
AN4439			-1.10076	1.63361e-28	Has domain(s) with predicted ATP binding, DNA binding, helicase activity, nucleic acid binding activity
AN2303			-1.09855	0.000341988	protein of unknown function
AN10043			-1.09629	9.05808e-19	Ortholog of A. fumigatus Af293 : Afu3g01650, Afu6g11970, Neosartorya fischeri NRRL 181 : NFIA_002730, NFIA_057640 and Aspergillus versicolor : Aspve1_0204208
AN5075			-1.09556	1.06108e-12	Ortholog of A. nidulans FGSC A4 : AN12192, Aspergillus flavus NRRL 3357 : AFL2T_09411, Aspergillus versicolor : Aspve1_0043435 and Aspergillus sydowii : Aspsy1_0051867
AN7870			-1.0951	8.6924e-09	Ortholog of Aspergillus versicolor : Aspve1_0369297 and Aspergillus sydowii : Aspsy1_0471403
AN3979			-1.09356	1.75887e-65	Glyceraldehyde-3-phosphate dehydrogenase with a predicted role in gluconeogenesis and glycolysis
AN8490			-1.0934	1.28905e-06	Ortholog of A. fumigatus Af293 : Afu5g10190, A. oryzae RIB40 : AO090005000197, Neosartorya fischeri NRRL 181 : NFIA_077080 and Aspergillus versicolor : Aspve1_0127696
AN8041			-1.09043	7.78232e-13	Has domain(s) with predicted ATP binding, protein kinase activity, protein tyrosine kinase activity and role in protein phosphorylation
AN11712			-1.08994	1.97958e-12	Putative aspartic-type protease
AN6192			-1.08787	8.75461e-15	Ortholog of A. fumigatus Af293 : Afu4g11602, A. oryzae RIB40 : AO090003001575, Aspergillus wentii : Aspwe1_0220437, Aspergillus sydowii : Aspsy1_0870778 and Aspergillus terreus NIH2624 : ATET_03918
AN1573			-1.08698	5.68467e-31	Has domain(s) with predicted DNA binding, RNA polymerase II transcription factor activity, sequence-specific DNA binding, nucleic acid binding, zinc ion binding activity
AN5575			-1.08687	3.18885e-12	Protein predicted to have a role in pheromone precursor processing
AN10910			-1.08649	1.25741e-11	Has domain(s) with predicted intracellular localization
AN6162			-1.08626	2.02047e-35	Ortholog of A. nidulans FGSC A4 : AN9272, A. fumigatus Af293 : Afu1g13610, Afu4g09370, A. niger CBS 513.88 : An08g06690, An07g08670 and A. oryzae RIB40 : AO090012000513
AN3094			-1.08567	1.19592e-17	Putative allantoin transporter
AN0698			-1.08545	0.00513615	protein of unknown function
AN0660			-1.08522	3.25276e-22	Ortholog of A. fumigatus Af293 : Afu2g11920, A. niger CBS 513.88 : An02g04010, A. oryzae RIB40 : AO090026000451, Aspergillus wentii : Aspwe1_0658676 and Aspergillus sydowii : Aspsy1_0202684
AN2726			-1.08202	1.68504e-05	Protein with endo-1,4-beta-xylanase activity, involved in degradation of xylans
AN6208			-1.08183	1.51662e-39	Putative sodium/hydrogen antiporter with a predicted role in sodium and potassium efflux
AN9365			-1.0817	1.06538e-22	Ortholog of A. fumigatus Af293 : Afu2g04400, A. niger CBS 513.88 : An11g03330, A. oryzae RIB40 : AO090003001565, Aspergillus wentii : Aspwe1_0120274 and Aspergillus terreus NIH2624 : ATET_06071
AN7250			-1.08094	1.01955e-15	Ortholog of A. fumigatus Af293 : Afu4g06520, A. niger CBS 513.88 : An04g00860, A. oryzae RIB40 : AO090023000934, Aspergillus wentii : Aspwe1_0252118 and Aspergillus sydowii : Aspsy1_0062282
AN10235			-1.08043	6.98231e-38	Ortholog of A. nidulans FGSC A4 : AN4122, AN2881, AN10123, A. fumigatus Af293 : Afu1g13860, Afu1g15180, Afu3g11650 and A. niger CBS 513.88 : An08g07010, An02g07440, An01g13480
AN4364			-1.07819	1.05671e-48	Putative phosphorylase with a predicted role in glycogen degradation
AN0867			-1.07804	4.31426e-50	Ortholog(s) have fumarate reductase (NADH) activity, role in cellular response to anoxia and cytosol, mitochondrion, plasma membrane, ribosome localization
AN1015			-1.07742	1.01249e-08	Ortholog of A. fumigatus Af293 : Afu3g11420, A. oryzae RIB40 : AO090003000696, Aspergillus wentii : Aspwe1_0180706 and Aspergillus sydowii : Aspsy1_0029395
AN10296			-1.07673	1.35816e-16	Ortholog of A. fumigatus Af293 : Afu6g06840, A. niger CBS 513.88 : An18g06130, A. oryzae RIB40 : AO090020000272, Aspergillus wentii : Aspwe1_0050172 and Aspergillus sydowii : Aspsy1_0043673
AN11688			-1.07615	4.91929e-27	Ortholog of A. fumigatus Af293 : Afu5g05780, A. niger CBS 513.88 : An17g02110, A. oryzae RIB40 : AO090009000685, Aspergillus wentii : Aspwe1_0102917 and Aspergillus sydowii : Aspsy1_0159439
AN5753			-1.07506	1.90784e-38	Ortholog of A. fumigatus Af293 : Afu3g07720, A. oryzae RIB40 : AO090020000412, Aspergillus wentii : Aspwe1_0173493 and Aspergillus sydowii : Aspsy1_0056549
AN8845			-1.0741	1.923e-08	Ortholog of Aspergillus sydowii : Aspsy1_0335803
AN4866			-1.07181	6.89739e-28	Putative amino acid transporter
AN2448			-1.07136	8.14958e-24	Putative aspartate-based protein phosphatase
AN3347			-1.07102	5.44872e-24	Has domain(s) with predicted integral component of membrane localization
AN10077			-1.07016	1.40003e-28	Ortholog of A. fumigatus Af293 : Afu5g13560, A. niger CBS 513.88 : An14g05050, A. oryzae RIB40 : AO090113000013, Aspergillus wentii : Aspwe1_0452655 and Aspergillus sydowii : Aspsy1_0589528
AN0981			-1.07016	1.72222e-14	Ortholog of A. fumigatus Af293 : Afu1g02340, A. oryzae RIB40 : AO090005000866, Aspergillus wentii : Aspwe1_0169667 and Aspergillus sydowii : Aspsy1_0145773
AN6908			-1.06966	0.00259771	Has domain(s) with predicted ATP binding, ATPase activity, ATPase activity, coupled to transmembrane movement of substances, nucleoside-triphosphatase activity, nucleotide binding activity and role in transport
AN0334			-1.0681	2.88853e-50	Ortholog(s) have cell division site, cytosol, nucleus localization
AN3247			-1.06778	0.000295848	Has domain(s) with predicted hydrolase activity
AN2277			-1.06758	0.012993	Has domain(s) with predicted role in transmembrane transport and integral component of membrane localization
AN7952			-1.06644	4.14766e-22	Ortholog of A. fumigatus Af293 : Afu5g12040, A. niger CBS 513.88 : An18g02305, A. oryzae RIB40 : AO090120000321, Aspergillus wentii : Aspwe1_0445614 and Aspergillus sydowii : Aspsy1_0054923
AN8077			-1.06497	2.94393e-06	Ortholog of A. fumigatus Af293 : Afu1g03700, A. oryzae RIB40 : AO090003000976, Aspergillus wentii : Aspwe1_0103267, Aspergillus sydowii : Aspsy1_0057572 and Aspergillus terreus NIH2624 : ATET_03840
AN9523			-1.06389	3.33942e-16	Ortholog of A. fumigatus Af293 : Afu4g06060, A. niger CBS 513.88 : An04g00300, A. oryzae RIB40 : AO090023000990, Aspergillus wentii : Aspwe1_0034783 and Aspergillus sydowii : Aspsy1_0073108
AN4022			-1.06298	1.5557e-22	Ortholog of A. fumigatus Af293 : Afu2g03080, A. niger CBS 513.88 : An07g07480, A. oryzae RIB40 : AO090026000660, Aspergillus wentii : Aspwe1_0172247 and Aspergillus sydowii : Aspsy1_0163245
AN4314			-1.06283	2.77412e-27	Ortholog of A. fumigatus Af293 : Afu1g11760, A. niger CBS 513.88 : An08g03950, A. oryzae RIB40 : AO090038000245, Aspergillus wentii : Aspwe1_0172137 and Aspergillus sydowii : Aspsy1_0083626
AN4518			-1.06275	4.72455e-19	Ortholog of A. fumigatus Af293 : Afu5g10580, A. niger CBS 513.88 : An14g04140, A. oryzae RIB40 : AO090010000479, Aspergillus wentii : Aspwe1_0106828 and Aspergillus sydowii : Aspsy1_0026806
AN1118			-1.06209	7.23324e-13	Predicted glycosylphosphatidylinositol (GPI)-anchored protein
AN2318			-1.06134	7.393e-29	Ortholog of A. fumigatus Af293 : Afu2g12910, A. niger CBS 513.88 : An02g01620, A. oryzae RIB40 : AO090026000343, Aspergillus wentii : Aspwe1_0117790 and Aspergillus sydowii : Aspsy1_0151049
AN4722			-1.06096	0.0115245	Ortholog of A. niger CBS 513.88 : An07g08840, A. oryzae RIB40 : AO090005001541, Aspergillus wentii : Aspwe1_0110487, Aspergillus zonatus : Aspzo1_0141696 and Aspergillus terreus NIH2624 : ATET_03668
AN6264			-1.0607	1.97794e-05	Has domain(s) with predicted FAD binding, carboxy-lyase activity, oxidoreductase activity and role in metabolic process
AN5223			-1.06028	8.44344e-17	Putative cytochrome P450
AN6742			-1.06024	9.25635e-15	Has domain(s) with predicted substrate-specific transmembrane transporter activity, transmembrane transporter activity, role in transmembrane transport and integral component of membrane, membrane localization
AN8004			-1.0602	1.42237e-07	protein of unknown function
AN6831			-1.05826	1.01249e-08	Has domain(s) with predicted DNA binding, RNA polymerase II transcription factor activity, sequence-specific DNA binding, zinc ion binding activity and role in regulation of transcription, DNA-templated, transcription, DNA-templated
AN1717			-1.05809	7.8915e-27	Has domain(s) with predicted hydrolase activity, hydrolyzing O-glycosyl compounds activity and role in carbohydrate metabolic process
AN6832			-1.05358	1.093e-41	Ortholog of A. fumigatus Af293 : Afu6g14120, A. oryzae RIB40 : AO090103000398, Aspergillus wentii : Aspwe1_0100298, Aspergillus sydowii : Aspsy1_0035748 and Aspergillus terreus NIH2624 : ATET_00923
AN6620			-1.05286	6.45984e-17	Beta-xylosidase, involved in degradation of xylans
AN10664			-1.05232	0.0328228	Putative trypsin-like protease with a role in the proteolytic cleavage of NmrA
AN2359			-1.05188	8.39428e-10	Ortholog of A. nidulans FGSC A4 : AN10907, A. fumigatus Af293 : Afu1g14190, Afu5g00975, A. niger CBS 513.88 : An01g12200 and A. oryzae RIB40 : AO090005000951
AN2366			-1.05146	2.15142e-05	putative amino acid transmembrane transporter
AN0759			-1.04937	5.43999e-50	Ferricrocin (FC) biosynthetic transacetylase
AN2043			-1.04813	9.90155e-23	Ortholog of A. fumigatus Af293 : Afu2g12420, A. niger CBS 513.88 : An02g04555, Aspergillus wentii : Aspwe1_0661381 and Aspergillus sydowii : Aspsy1_0089680
AN10080			-1.04729	2.09374e-14	Ortholog of A. fumigatus Af293 : Afu2g13850, A. niger CBS 513.88 : An02g05260, A. oryzae RIB40 : AO090026000188, Aspergillus wentii : Aspwe1_0054675 and Aspergillus sydowii : Aspsy1_0075212
AN6285			-1.04674	1.40619e-29	Ortholog of A. fumigatus Af293 : Afu2g13512, A. niger CBS 513.88 : An02g05750, A. oryzae RIB40 : AO090026000262, Aspergillus wentii : Aspwe1_0163563 and Aspergillus sydowii : Aspsy1_0997059
AN2425			-1.04599	1.22693e-24	Putative LaeA-like methyltransferase
AN6328			-1.04439	1.89855e-09	Has domain(s) with predicted role in cell wall macromolecule catabolic process
AN8833			-1.04272	4.48833e-21	Ortholog(s) have Ras guanyl-nucleotide exchange factor activity
AN5076			-1.04258	3.63242e-09	Has domain(s) with predicted RNA polymerase II transcription factor activity, sequence-specific DNA binding, zinc ion binding activity, role in regulation of transcription, DNA-templated and nucleus localization
AN2130			-1.04105	5.02873e-05	Putative cytochrome P450
AN3225			-1.0406	2.02499e-18	Ortholog of A. niger CBS 513.88 : An13g02820, A. oryzae RIB40 : AO090009000060, Aspergillus wentii : Aspwe1_0122164, Aspergillus versicolor : Aspve1_0370452 and Aspergillus niger ATCC 1015 : 192087-mRNA
AN8500			-1.04041	1.9836e-18	Has domain(s) with predicted RNA polymerase II transcription factor activity, sequence-specific DNA binding, zinc ion binding activity, role in regulation of transcription, DNA-templated and nucleus localization
AN7633			-1.04029	2.35267e-12	Putative malate dehydrogenase
AN4991			-1.0395	4.04794e-19	Predicted inositol phosphorylceramide (IPC) synthase with a role in sphingolipid metabolism
AN7150			-1.03923	6.36534e-17	Ortholog of A. fumigatus Af293 : Afu4g03510, A. niger CBS 513.88 : An14g02590, A. oryzae RIB40 : AO090011000238, Aspergillus wentii : Aspwe1_0115640 and Aspergillus sydowii : Aspsy1_0034579
AN8205			-1.03871	2.48136e-18	Has domain(s) with predicted DNA binding activity, role in telomere maintenance and nuclear chromosome, telomeric region localization
AN4369			-1.03833	2.29254e-22	Ortholog(s) have hyphal tip localization
AN9492			-1.03828	2.18973e-15	C2H2 zinc-finger transcription factor involved in regulation of acetamide catabolism
AN0229			-1.03815	2.47457e-27	Ortholog(s) have role in Golgi to plasma membrane transport and Golgi apparatus, fungal-type vacuole membrane localization
AN2466			-1.03781	7.49586e-18	Has domain(s) with predicted substrate-specific transmembrane transporter activity, transmembrane transporter activity, role in transmembrane transport and integral component of membrane, membrane localization
AN0053			-1.03334	9.49716e-31	Ortholog of A. fumigatus Af293 : Afu5g12500, A. oryzae RIB40 : AO090120000375, Aspergillus wentii : Aspwe1_0170789, Aspergillus sydowii : Aspsy1_0144467 and Aspergillus terreus NIH2624 : ATET_02022
AN9338			-1.03289	3.09779e-11	Ortholog of A. nidulans FGSC A4 : AN7059, A. niger CBS 513.88 : An12g03220, An01g01400, An12g02100, An09g02230 and A. oryzae RIB40 : AO090138000084
AN0849			-1.03192	3.3704e-10	Ortholog of A. nidulans FGSC A4 : AN6081, A. fumigatus Af293 : Afu1g15080, Afu2g09190, A. niger CBS 513.88 : An01g13240, An12g04840 and A. oryzae RIB40 : AO090005001220, AO090011000776
AN7506			-1.03133	1.11287e-09	Has domain(s) with predicted role in intracellular signal transduction
AN8675			-1.02928	2.02812e-09	ORF that was absent from the original release of version 4 of the A. nidulans annotation, but present in a previous version
AN4962			-1.02918	7.07142e-20	Ortholog of A. fumigatus Af293 : Afu3g10255, Neosartorya fischeri NRRL 181 : NFIA_067020, Aspergillus wentii : Aspwe1_0128259 and Aspergillus versicolor : Aspve1_0039847
AN6648			-1.02762	1.40488e-05	protein of unknown function
AN0790			-1.02725	1.22237e-34	Ortholog(s) have intracellular localization
AN3193			-1.02721	1.15708e-24	Ortholog of A. fumigatus Af293 : Afu4g02880, A. oryzae RIB40 : AO090001000177, Aspergillus wentii : Aspwe1_0115469, Aspergillus sydowii : Aspsy1_0414254 and Aspergillus terreus NIH2624 : ATET_07904
AN6787			-1.02686	1.41505e-22	Putative cytochrome P450
AN10016			-1.02546	1.45693e-07	Ortholog of A. fumigatus Af293 : Afu5g11710, A. niger CBS 513.88 : An18g03020, A. oryzae RIB40 : AO090120000289, Neosartorya fischeri NRRL 181 : NFIA_075570 and Aspergillus wentii : Aspwe1_0026623
AN6399			-1.02482	0.000546081	Putative bleomycin hydrolase
AN2886			-1.02444	1.18965e-17	Essential protein interacting with kinesin KipA, localized to kinetochore
AN5749			-1.02382	1.64506e-20	Has domain(s) with predicted hydrolase activity and role in metabolic process
AN7535			-1.02273	6.30583e-12	Ortholog of A. fumigatus Af293 : Afu2g17320, A. oryzae RIB40 : AO090023000622, Neosartorya fischeri NRRL 181 : NFIA_092740 and Aspergillus wentii : Aspwe1_0022988
AN2940			-1.02236	1.39474e-25	Ortholog(s) have Golgi apparatus, endoplasmic reticulum localization
AN10905			-1.02085	6.14749e-31	Ortholog(s) have gamma-aminobutyric acid:proton symporter activity, putrescine transmembrane transporter activity and role in gamma-aminobutyric acid transport, putrescine transport, transmembrane transport
AN7553			-1.01937	1.78744e-23	Basic helix-loop-helix transcription factor required for normal conidiophore development
AN5331			-1.01912	1.00294e-09	Has domain(s) with predicted oxidoreductase activity and role in metabolic process
AN11126			-1.01674	4.86209e-18	Ortholog(s) have endoplasmic reticulum, lipid particle localization
AN10689			-1.0167	2.19029e-26	Has domain(s) with predicted sugar:proton symporter activity, role in carbohydrate transport and Golgi membrane, integral component of membrane localization
AN1128			-1.01586	2.21651e-18	Ortholog of A. fumigatus Af293 : Afu1g11660, A. niger CBS 513.88 : An08g03710, A. oryzae RIB40 : AO090038000255, Aspergillus wentii : Aspwe1_0051424 and Aspergillus sydowii : Aspsy1_0141930
AN1377			-1.01575	3.90206e-26	Member of the RGS (regulator of G-protein signaling) family
AN0948			-1.01528	3.56184e-14	Has domain(s) with predicted ATP binding, ATPase activity, nucleoside-triphosphatase activity, nucleotide binding activity
AN2667			-1.01356	1.80466e-05	Ortholog(s) have role in conidiophore development
AN10355			-1.01223	1.04515e-22	Predicted Rab GTPase-activating protein (Rab-GAP)
AN0395			-1.0106	3.56423e-27	Putative inorganic diphosphatase with a predicted role in energy metabolism
AN10761			-1.01036	1.98074e-35	Predicted PIN domain-containing RNA-binding protein
AN4379			-1.00911	2.14545e-55	Ortholog of A. fumigatus Af293 : Afu4g06670/aspf7, A. oryzae RIB40 : AO090023000918, Neosartorya fischeri NRRL 181 : NFIA_109540 and Aspergillus wentii : Aspwe1_0023301
AN0602			-1.0091	0.0062963	protein of unknown function
AN2255			-1.00828	6.76345e-06	Has domain(s) with predicted ATP binding, DNA binding, helicase activity, nucleic acid binding activity
AN4193			-1.00794	4.52584e-19	Ortholog of A. fumigatus Af293 : Afu1g05920, A. niger CBS 513.88 : An18g03670, A. oryzae RIB40 : AO090120000081, Aspergillus wentii : Aspwe1_0038204 and Aspergillus sydowii : Aspsy1_0059184
AN7156			-1.00723	0.0326121	Has domain(s) with predicted oxidoreductase activity and role in oxidation-reduction process
AN7700			-1.00529	6.74159e-18	Ortholog(s) have role in regulation of fungal-type cell wall biogenesis and cytoplasm localization
AN6506			-1.0032	1.57082e-19	Putative C-4 sterol methyl oxidase with a predicted role in sterol metabolism
AN1940			-1.00213	1.31752e-16	Ortholog of A. fumigatus Af293 : Afu4g13200, A. niger CBS 513.88 : An01g08880, A. oryzae RIB40 : AO090009000261, Aspergillus wentii : Aspwe1_0166484 and Aspergillus terreus NIH2624 : ATET_03203
AN6932			-1.00147	7.93931e-08	High-capacity, high-affinity uric acid-xanthine permease
AN3475			-1.00055	0.0183731	protein of unknown function
