# Supplementary material for: Regulation of gliotoxin biosynthesis and protection in Aspergillus species
Source: PLoS Genet. 2022 Jan 18;18(1):e1009965. doi: 10.1371/journal.pgen.1009965 (PMC8797188; doi:10.1371/journal.pgen.1009965)
Supplement: S4 Table — If applicable, the A. fumigatus homologue is also indicated. Also shown are a list of genes that are dependent or independent on RglT for their expression. (XLSX) [file pgen.1009965.s009.xlsx]

## Sheet: UP
S4 Table - Genes differentiallly expressed in the A. nidulans ΔrglT mutant compared to the wild-type exposed to gliotoxin.	Principal Ortholog CEA17	Principal Ortholog Af293	log2FoldChange	padj	Product Description
AN8989	AFUB_009810	Afu1g10390	4.10579	1.53819e-09	Has domain(s) with predicted lysozyme activity and role in cell wall macromolecule catabolic process, peptidoglycan catabolic process
AN7786	AFUB_052290	Afu5g03780	3.81479	3.23839e-10	Predicted nucleotide binding protein with oxidoreductase activity and a role in oxidation-reduction
AN9531	AFUB_056830	Afu5g09290	3.55195	0.0210375	Has domain(s) with predicted oxidoreductase activity and role in metabolic process
AN9000	AFUB_076190	Afu6g10130	3.24381	0.000850881	Protein with pectate lyase activity, involved in degradation of pectin
AN6470	AFUB_087280	Afu7g00700	3.16893	5.17025e-07	Ortholog of A. fumigatus Af293 : Afu8g07170, A. oryzae RIB40 : AO090005000253, Neosartorya fischeri NRRL 181 : NFIA_099960, Aspergillus wentii : Aspwe1_0038547 and Aspergillus versicolor : Aspve1_0046531
AN6931	AFUB_092470	Afu7g06920	2.91381	2.81364e-11	Ortholog of A. nidulans FGSC A4 : AN7859, A. niger CBS 513.88 : An01g01450, A. oryzae RIB40 : AO090001000269, Neosartorya fischeri NRRL 181 : NFIA_044920 and Aspergillus wentii : Aspwe1_0166871
AN5639			2.84385	4.97186e-05	Ortholog of A. nidulans FGSC A4 : AN5639, AN9444, AN7395, A. fumigatus Af293 : Afu5g00840, A. niger CBS 513.88 : An03g01000 and A. oryzae RIB40 : AO090102000018
AN2719			2.78875	9.28588e-22	Cytoplasmic protein involved in regulation of conidiation and sterigmatocystin production
AN11028			2.62234	5.87502e-11	Putative branched chain amino acid aminotransferase with a predicted role in branched chain amino acid biosynthesis
AN2469			2.61112	3.83694e-07	Ortholog of A. fumigatus Af293 : Afu5g00910, Neosartorya fischeri NRRL 181 : NFIA_041260, Aspergillus wentii : Aspwe1_0149298 and Aspergillus versicolor : Aspve1_0045271, Aspve1_0151961
AN3337			2.50031	0.0124824	Putative gluconolactonase with a predicted role in gluconic acid and gluconate metabolism
AN7087			2.49509	2.44439e-20	Has domain(s) with predicted nucleic acid binding activity
AN5315			2.43088	5.65839e-18	Predicted DDE1 transposon-related ORF
AN2587			2.36947	3.39221e-09	Predicted glycosylphosphatidylinositol (GPI)-anchored protein
AN4819			2.11281	0.0168215	protein of unknown function
AN7876			2.08098	4.41398e-15	Ortholog of Aspergillus glaucus : Aspgl1_0040120, Aspergillus versicolor : Aspve1_0054084 and Aspergillus sydowii : Aspsy1_0062289
AN1567			2.05162	7.54615e-21	Ortholog of A. nidulans FGSC A4 : AN6413, AN6419, AN6946, AN5312, AN5664, AN8328, AN3241, AN10369, AN1930, AN2386, AN1738, AN11159, AN8984, AN8951, AN1540, AN8971, AN9387, AN9266, AN9306, AN1317, AN10886, AN7232, AN12202
AN8977			2.00141	0.00504182	Has domain(s) with predicted catalytic activity and role in metabolic process
AN4720			1.93593	1.3937e-10	Putative cytochrome P450
AN2291			1.89525	0.048475	Predicted DDE1 transposon-related ORF
AN3310			1.87793	1.57079e-05	Putative cytochrome P450
AN7875			1.82822	0.0189565	Has domain(s) with predicted iron ion binding, oxidoreductase activity, oxidoreductase activity, acting on paired donors, with incorporation or reduction of molecular oxygen and 2-oxoglutarate as one donor, more
AN4374			1.80459	3.84009e-07	Has domain(s) with predicted RNA polymerase II transcription factor activity, sequence-specific DNA binding, zinc ion binding activity, role in regulation of transcription, DNA-templated and nucleus localization
AN7774			1.74631	0.0393765	Has domain(s) with predicted catalytic activity and role in nucleoside metabolic process
AN2586			1.73675	0.0186122	Ortholog of A. nidulans FGSC A4 : AN5342, A. fumigatus Af293 : Afu2g04510, Afu3g02680, Afu3g12240, Afu6g14230, Afu8g01830, Afu8g01940 and A. niger CBS 513.88 : An06g01180, An01g03400, An12g05490, An11g05900
AN7773			1.71046	0.00272853	Possible pseudogene
AN8788			1.70818	0.00721383	Putative fatty-acyl-CoA synthase with a predicted role in cytosolic fatty acid formation
AN3281			1.69804	1.38543e-06	Has domain(s) with predicted role in transmembrane transport and integral component of membrane localization
AN5542			1.68389	8.09942e-09	Protein with lysozyme activity, involved in carbohydrate catabolism
AN3280			1.67184	0.038553	Ortholog of A. nidulans FGSC A4 : AN10217, AN8733, A. fumigatus Af293 : Afu7g00700, A. niger CBS 513.88 : An12g02640, An15g04780 and A. oryzae RIB40 : AO090102000040
AN3557			1.64782	9.17285e-08	Putative enodomannanase
AN6154			1.63629	0.000549174	Putative cytochrome P450
AN3858			1.62944	9.76094e-07	Ortholog of A. fumigatus Af293 : Afu6g00600, A. oryzae RIB40 : AO090663000003, AO090113000133 and Aspergillus wentii : Aspwe1_0041313, Aspwe1_0117236
AN7880			1.61288	0.026645	Ortholog of A. niger CBS 513.88 : An12g05080, Aspergillus versicolor : Aspve1_0689059, Aspergillus niger ATCC 1015 : 42360-mRNA and Aspergillus sydowii : Aspsy1_0150399
AN9051			1.57069	2.18294e-08	Putative asparaginase with a predicted role in asparagine metabolism
AN3336			1.56825	4.75084e-06	Has domain(s) with predicted N-acetyltransferase activity
AN7881			1.56705	0.0125333	Has domain(s) with predicted carbon-carbon lyase activity, catalytic activity and role in cellular aromatic compound metabolic process
AN5543			1.53988	0.0440825	oxidoreductase, putative
AN0300			1.5375	0.000420474	Has domain(s) with predicted oxidoreductase activity and role in metabolic process
AN5053			1.50311	1.02047e-05	Ortholog of A. nidulans FGSC A4 : AN1600, AN9354, AN4608 and A. fumigatus Af293 : Afu4g03520, Afu5g14130, Afu7g06920
AN5295			1.47248	5.06598e-06	Has domain(s) with predicted oxidoreductase activity and role in metabolic process
AN7917			1.46571	0.026107	Has domain(s) with predicted role in response to stress and integral component of membrane localization
AN3279			1.34332	0.00546215	Ortholog of A. nidulans FGSC A4 : AN5315, A. niger CBS 513.88 : An01g01450, A. oryzae RIB40 : AO090001000269, Neosartorya fischeri NRRL 181 : NFIA_044920 and Aspergillus wentii : Aspwe1_0166871
AN2669			1.33077	0.0137886	protein of unknown function
AN7859			1.32402	0.0040574	Predicted DDE1 transposon-related ORF
AN4845			1.21031	3.31649e-08	Predicted glycosylphosphatidylinositol (GPI)-anchored protein
AN5334			1.20164	2.94181e-07	Ortholog(s) have uroporphyrin-III C-methyltransferase activity and role in cellular response to drug, methionine biosynthetic process, siroheme biosynthetic process
AN8609			1.19946	1.49995e-09	protein of unknown function
AN4774			1.1975	0.000310118	Has domain(s) with predicted role in transmembrane transport and integral component of membrane localization
AN9001			1.18718	0.000295517	Ortholog of A. fumigatus Af293 : Afu5g14830, A. oryzae RIB40 : AO090001000186, Neosartorya fischeri NRRL 181 : NFIA_041290 and Aspergillus wentii : Aspwe1_0039524, Aspwe1_0045369
AN8095			1.17778	0.000821547	Predicted ABC transporter
AN7879			1.14596	1.02047e-05	Has domain(s) with predicted RNA polymerase II transcription factor activity, sequence-specific DNA binding, zinc ion binding activity, role in regulation of transcription, DNA-templated and nucleus localization
AN9373			1.11937	0.00513517	Ortholog of A. fumigatus Af293 : Afu4g08620, A. niger CBS 513.88 : An04g03440, Neosartorya fischeri NRRL 181 : NFIA_107560, Aspergillus wentii : Aspwe1_0079295 and Aspergillus versicolor : Aspve1_0124141
AN1686			1.11911	0.00330732	Ortholog of A. nidulans FGSC A4 : AN2913, A. fumigatus Af293 : Afu3g07740, Afu4g06610, A. niger CBS 513.88 : An04g00930 and A. oryzae RIB40 : AO090023000927, AO090020000420
AN4375			1.11624	0.026449	Putative alternative oxidase
AN2099			1.11254	0.00811864	Ortholog of Aspergillus versicolor : Aspve1_0045995 and Aspergillus sydowii : Aspsy1_0060497
AN8975			1.10461	0.0291498	Ortholog of A. nidulans FGSC A4 : AN7988, A. fumigatus Af293 : Afu6g03330, A. oryzae RIB40 : AO090020000705, Aspergillus flavus NRRL 3357 : AFL2T_10650 and Neosartorya fischeri NRRL 181 : NFIA_049690
AN2594			1.10111	0.0250564	Ortholog of A. nidulans FGSC A4 : AN10483, AN2809, AN2115, AN0033, A. fumigatus Af293 : Afu2g00940, Afu2g16560, Afu3g15340, Afu7g00460, Afu7g06360 and A. niger CBS 513.88 : An14g02830, An16g00830
AN12460			1.08662	0.000353123	Ortholog(s) have D-amino-acid oxidase activity and role in D-alanine metabolic process, D-valine metabolic process
AN0174			1.08413	0.0189846	Has domain(s) with predicted RNA polymerase II transcription factor activity, sequence-specific DNA binding, zinc ion binding activity, role in regulation of transcription, DNA-templated and nucleus localization
AN11222			1.07805	0.0343358	Ortholog of Aspergillus versicolor : Aspve1_0135108, Aspergillus sydowii : Aspsy1_0057545 and Aspergillus terreus NIH2624 : ATET_08256
AN3974			1.07532	0.000110931	Ortholog of A. fumigatus Af293 : Afu1g14860, A. niger CBS 513.88 : An06g02310, An01g12970, A. oryzae RIB40 : AO090005001247, Aspergillus wentii : Aspwe1_0485796 and Aspergillus sydowii : Aspsy1_0083958
AN0825			1.04246	0.0125333	Has domain(s) with predicted oxidoreductase activity, zinc ion binding activity and role in oxidation-reduction process
AN4540			1.03188	0.0444468	Ortholog of A. nidulans FGSC A4 : AN8527, A. fumigatus Af293 : Afu4g01400, Afu5g02670, Afu5g14240 and A. niger CBS 513.88 : An07g09050, An08g09630
AN6760			1.02291	0.0117369	Ortholog(s) have alpha-glucoside:proton symporter activity, maltose:proton symporter activity, trehalose transmembrane transporter activity and role in disaccharide catabolic process, maltose transport, trehalose transport
AN5917			1.01372	1.27969e-07	Putative high-affinity urea/H+ symporter
AN0418			1.01252	0.0107165	Fructose-1,6-bisphosphatase
AN5604			1.00022	0.0125333	Has domain(s) with predicted oxidoreductase activity and role in oxidation-reduction process
AN8657

## Sheet: DOWN
ID	Principal Ortholog CEA17	Principal Ortholog Af293	log2FoldChange	padj	Product Description
AN1368	AFUB_008610	Afu1g09190	-11.8879	3.21032e-20	Has domain(s) with predicted RNA polymerase II transcription factor activity, sequence-specific DNA binding, zinc ion binding activity, role in regulation of transcription, DNA-templated and nucleus localization
AN8167	AFUB_051470	Afu5g02950	-11.0797	6.48823e-200	Ortholog of A. fumigatus Af293 : Afu6g12780, A. niger CBS 513.88 : An08g10700/MT-I, A. oryzae RIB40 : AO090003000398, Aspergillus wentii : Aspwe1_0033656 and Aspergillus sydowii : Aspsy1_0493104
AN3963	AFUB_052060	Afu5g03540	-7.07587	2.83549e-26	Putative gliotoxin reductase
AN8218	AFUB_075790	Afu6g09740	-6.01435	4.94219e-43	Has domain(s) with predicted catalytic activity
AN6963	AFUB_075790	Afu6g09740	-5.63955	0.0035037	Putative transporter of the major facilitator superfamily (MFS)
AN3717	AFUB_078780	Afu6g12780	-5.51295	1.97818e-12	Ortholog of A. fumigatus Af293 : Afu5g07690, Aspergillus wentii : Aspwe1_0174894, Aspergillus versicolor : Aspve1_0135438 and Aspergillus sydowii : Aspsy1_0079229
AN1472	AFUB_082870	Afu8g04630	-5.44356	0.0141701	Ortholog(s) have tetrapeptide transmembrane transporter activity, role in cellular response to drug, nitrogen utilization, tetrapeptide transmembrane transport and Golgi apparatus, endoplasmic reticulum, plasma membrane localization
AN1470	AFUB_082880	Afu8g04620	-5.44343	0.0125333	Neutral metalloprotease II, putative
AN3567	AFUB_090880	Afu7g05300	-5.3977	6.88597e-07	Putative NADH:flavin oxidoreductase
AN12033			-4.72202	0.000523256	Has domain(s) with predicted oxidoreductase activity
AN11189			-4.53167	0.00103969	Has domain(s) with predicted monooxygenase activity, oxidoreductase activity, acting on paired donors, with incorporation or reduction of molecular oxygen activity and role in oxidation-reduction process
AN1203			-4.45436	0.000867713	Molybdenum cofactor-containing nicotinate hydroxylase
AN7597			-4.42366	0.000121448	Ortholog(s) have cyanamide hydratase activity and role in cyanamide metabolic process
AN3393			-4.24151	3.23427e-06	Ortholog(s) have lipase activity
AN9177			-4.16174	0.000190791	Ortholog of A. nidulans FGSC A4 : AN10601, A. fumigatus Af293 : Afu2g17770, Afu8g00650, A. niger CBS 513.88 : An11g02090, An01g01000 and A. oryzae RIB40 : AO090020000174, AO090103000301
AN11172			-3.97898	4.93406e-05	Has domain(s) with predicted hydrolase activity, hydrolase activity, acting on carbon-nitrogen (but not peptide) bonds, in linear amidines activity and role in metabolic process
AN12294			-3.95507	0.00338596	Ortholog of A. niger CBS 513.88 : An04g10140, Aspergillus brasiliensis : Aspbr1_0153268, Aspergillus kawachii : Aspka1_0181306 and Aspergillus acidus : Aspfo1_0032523
AN9178			-3.87021	2.81364e-11	Ortholog of A. fumigatus Af293 : Afu3g12255, A. niger CBS 513.88 : An02g08130, A. oryzae RIB40 : AO090003000790, Neosartorya fischeri NRRL 181 : NFIA_065040 and Aspergillus versicolor : Aspve1_0080524
AN6421			-3.60149	1.39179e-14	Ortholog of A. oryzae RIB40 : AO090011000461, Aspergillus flavus NRRL 3357 : AFL2T_05228, Aspergillus versicolor : Aspve1_0042983 and Aspergillus sydowii : Aspsy1_0091136
AN5501			-3.57981	0.0191483	L-amino acid oxidase
AN2923			-3.55131	8.86217e-07	Has domain(s) with predicted catalytic activity and role in metabolic process
AN10932			-3.41578	2.62789e-09	High-affinity ammonium transporter expressed in response to complete nitrogen starvation
AN3520			-3.41342	0.000400009	Has domain(s) with predicted role in transmembrane transport and membrane localization
AN2844			-3.37989	0.0356138	Cys2/His2 zinc finger regulator HxnR
AN4575			-3.36601	2.99019e-06	Has domain(s) with predicted alcohol O-acetyltransferase activity and role in alcohol metabolic process
AN2350			-3.36542	0.00959855	Has domain(s) with predicted FAD binding, oxidoreductase activity and role in metabolic process
AN12458			-3.07901	0.000423557	Protein responsive to Concanamycin A
AN0209			-3.07462	3.23427e-06	Has domain(s) with predicted GTP binding, GTPase activity
AN2074			-2.9851	6.67105e-14	Has domain(s) with predicted oxidoreductase activity, transferase activity, transferring acyl groups other than amino-acyl groups activity and role in oxidation-reduction process
AN11197			-2.97656	0.0143618	Putative acid phosphatase with a predicted role in gluconic acid and gluconate metabolism
AN8137			-2.96978	1.13913e-38	Protein with cutinase activity, involved in carbohydrate catabolism
AN9161			-2.90116	6.04166e-10	Putative trypsin-like protease with a role in the proteolytic cleavage of NmrA
AN7937			-2.78285	0.0187302	Possible pseudogene
AN12492			-2.75155	5.39782e-32	Ortholog of A. niger CBS 513.88 : An14g04210, A. oryzae RIB40 : AO090010000485, Aspergillus wentii : Aspwe1_0041701, Aspergillus sydowii : Aspsy1_0039595 and Aspergillus terreus NIH2624 : ATET_07606
AN5354			-2.74408	0.000430609	GprM, Ortholog of Aspergillus wentii : Aspwe1_0105538, Aspergillus versicolor : Aspve1_0195944 and Aspergillus sydowii : Aspsy1_0057674
AN9186			-2.73106	0.0187185	Has domain(s) with predicted zinc ion binding activity
AN7541			-2.59199	2.62789e-09	Has domain(s) with predicted transferase activity, transferring acyl groups other than amino-acyl groups activity
AN2366			-2.59165	1.40028e-05	Putative thioredoxin reductase
AN0011			-2.51851	0.0321667	Putative cutinase with a predicted role in the hydrolysis of cutin
AN2319			-2.50074	0.0143618	Has domain(s) with predicted role in transmembrane transport and integral component of membrane localization
AN6404			-2.49726	1.60631e-05	Ortholog(s) have malate:proton symporter activity, malonic acid uptake transmembrane transporter activity, succinate:proton symporter activity
AN8134			-2.43917	0.0389574	Ortholog(s) have sulfonate dioxygenase activity and role in sulfur compound catabolic process
AN10346			-2.43634	3.8027e-05	Ortholog of A. fumigatus Af293 : Afu2g03190, Neosartorya fischeri NRRL 181 : NFIA_035550, Aspergillus wentii : Aspwe1_0167491, Aspwe1_0172197 and Aspergillus versicolor : Aspve1_0086542, Aspve1_0089117
AN4109			-2.40235	1.18708e-07	Putative transmembrane transporter
AN2200			-2.39348	0.022423	Ortholog of A. niger CBS 513.88 : An02g07790, Neosartorya fischeri NRRL 181 : NFIA_065240, Aspergillus clavatus NRRL 1 : ACLA_039940, ACLA_078340 and Aspergillus niger ATCC 1015 : 144091-mRNA
AN11476			-2.3794	0.00636937	Ortholog(s) have catechol oxidase activity
AN0601			-2.36638	0.00129304	oxidoreductase, putative
AN2471			-2.34797	0.045807	protein of unknown function
AN5311			-2.33819	4.09454e-12	Ortholog of A. niger CBS 513.88 : An13g01890, A. oryzae RIB40 : AO090701000676, Neosartorya fischeri NRRL 181 : NFIA_079570 and Aspergillus wentii : Aspwe1_0035088
AN7832			-2.31142	0.0113671	Has domain protein
AN12257			-2.30965	0.0144201	Ortholog of A. nidulans FGSC A4 : AN3519, AN0587, AN0866, AN7370 and A. fumigatus Af293 : Afu1g15200, Afu3g03790, Afu4g14040, Afu5g06900, Afu7g08575
AN7758			-2.30092	0.0125333	protein of unknown function
AN3226			-2.29694	0.0127182	Has domain(s) with predicted NAD binding, oxidoreductase activity, acting on the CH-OH group of donors, NAD or NADP as acceptor activity and role in oxidation-reduction process
AN2646			-2.2853	8.727e-09	Ortholog of Aspergillus tubingensis : Asptu1_0186646, Aspergillus brasiliensis : Aspbr1_0025657, Aspergillus kawachii : Aspka1_0179639 and Aspergillus acidus : Aspfo1_0205392
AN7519			-2.27674	3.49022e-05	protein of unknown function
AN9172			-2.25187	1.15985e-06	DUF636 domain-containing protein
AN12391			-2.18047	0.0402091	Ortholog of A. fumigatus Af293 : Afu6g04550, A. niger CBS 513.88 : An15g00790, Aspergillus wentii : Aspwe1_0036103 and Aspergillus sydowii : Aspsy1_0164397
AN12487			-2.17407	7.49975e-13	protein of unknown function
AN7594			-2.1622	3.50233e-06	Has domain(s) with predicted oxidoreductase activity and role in metabolic process
AN6565			-2.12373	4.39756e-09	Ortholog of A. nidulans FGSC A4 : AN3207, A. fumigatus Af293 : Afu2g15470, Afu8g00720, Afu8g05070 and A. niger CBS 513.88 : An07g04980, An16g07680, An14g02720, An14g07130, An15g05540
AN6437			-2.10333	0.0278192	Ortholog of Aspergillus versicolor : Aspve1_0202914 and Aspergillus sydowii : Aspsy1_0072548
AN2177			-2.09943	0.00661626	Has domain(s) with predicted role in transmembrane transport and integral component of membrane localization
AN1505			-2.0983	0.000301588	Has domain(s) with predicted GTP binding, GTPase activity
AN8136			-2.05942	0.0165165	Ortholog(s) have flavin-linked sulfhydryl oxidase activity and role in oxidation-reduction process
AN6477			-2.05555	0.0240968	Ortholog of Aspergillus versicolor : Aspve1_0041579 and Aspergillus sydowii : Aspsy1_0032371
AN12477			-2.04208	0.00638577	Has domain(s) with predicted oxidoreductase activity and role in metabolic process
AN7414			-2.03415	0.0021615	Has domain(s) with predicted flavin adenine dinucleotide binding, oxidoreductase activity, acting on CH-OH group of donors activity and role in oxidation-reduction process
AN11207			-2.03005	1.00317e-10	protein of unknown function
AN5037			-2.02035	4.65789e-05	Ortholog of Aspergillus versicolor : Aspve1_0089071 and Aspergillus sydowii : Aspsy1_0109832
AN1814			-1.95881	0.0073779	protein of unknown function
AN8135			-1.9471	1.70718e-18	Ortholog of Aspergillus versicolor : Aspve1_0033877 and Aspergillus sydowii : Aspsy1_0466900
AN5093			-1.87562	0.00634485	Ortholog of A. fumigatus Af293 : Afu4g14085, A. niger CBS 513.88 : An12g10420, Neosartorya fischeri NRRL 181 : NFIA_102230 and Aspergillus zonatus : Aspzo1_0100142
AN8544			-1.82094	0.0189271	protein of unknown function
AN8367			-1.79884	0.0125333	Has domain(s) with predicted carbon-nitrogen ligase activity, with glutamine as amido-N-donor activity
AN8385			-1.79797	2.50322e-05	protein of unknown function
AN8653			-1.78841	4.29874e-09	Putative cytochrome P450
AN1304			-1.73388	0.00931836	Has domain(s) with predicted oxidoreductase activity, zinc ion binding activity and role in oxidation-reduction process
AN6835			-1.71671	0.00731076	Putative citrate synthase
AN11177			-1.71347	0.000185589	Isopenicillin-N synthase
AN10973			-1.68689	0.00208222	protein of unknown function
AN2622			-1.67489	0.00763673	Ortholog(s) have trans-aconitate 3-methyltransferase activity and cytosol localization
AN6327			-1.65632	0.045807	Has domain(s) with predicted role in biosynthetic process
AN8531			-1.65609	2.15931e-06	protein of unknown function
AN8369			-1.60168	0.0127638	Has domain(s) with predicted role in transmembrane transport and integral component of membrane localization
AN6972			-1.5885	0.00450182	protein of unknown function
AN2321			-1.5454	2.77566e-05	Putative endo-mannanase GH76 family protein
AN12016			-1.5368	0.0389979	Ortholog of Aspergillus versicolor : Aspve1_0064838 and Aspergillus sydowii : Aspsy1_0059989
AN8421			-1.52961	0.0127182	Protein with a SNF2-type helicase domain
AN1646			-1.5197	9.70451e-11	Transcript repressed by light in developmentally competent mycelia
AN6076			-1.511	0.000634033	Ortholog of A. fumigatus Af293 : Afu2g15450, A. niger CBS 513.88 : An07g02450, Neosartorya fischeri NRRL 181 : NFIA_090690, Aspergillus wentii : Aspwe1_0669328 and Aspergillus versicolor : Aspve1_0122514
AN5353			-1.50516	0.000523256	protein of unknown function
AN0390			-1.50273	0.00272435	Ortholog of A. niger CBS 513.88 : An06g00160, An12g10810, A. oryzae RIB40 : AO090038000504, AO090138000042, AO090103000093, Aspergillus wentii : Aspwe1_0169775 and Aspergillus sydowii : Aspsy1_0140754
AN12311			-1.49702	9.55299e-06	Ortholog(s) have cytoplasm localization
AN1813			-1.46841	0.0217254	Has domain(s) with predicted ammonia-lyase activity, role in L-phenylalanine catabolic process, biosynthetic process and cytoplasm localization
AN7199			-1.46161	0.0303116	protein of unknown function
AN6075			-1.45823	1.57079e-05	Putative methyltransferase
AN1647			-1.45598	0.00652616	Ortholog(s) have basic amino acid transmembrane transporter activity
AN2561			-1.45044	0.0432431	Has domain(s) with predicted UDP-N-acetylmuramate dehydrogenase activity, flavin adenine dinucleotide binding activity and role in oxidation-reduction process
AN3888			-1.42752	0.00171814	Ortholog(s) have endoplasmic reticulum localization
AN11981			-1.42609	3.13234e-07	Ortholog of A. fumigatus Af293 : Afu8g01920, Neosartorya fischeri NRRL 181 : NFIA_095530, Aspergillus wentii : Aspwe1_0177490 and Aspergillus versicolor : Aspve1_0034524
AN3489			-1.42195	0.00539022	Has domain(s) with predicted role in cell wall macromolecule catabolic process
AN12392			-1.41201	3.9659e-05	Ortholog of A. fumigatus Af293 : Afu2g01940, A. niger CBS 513.88 : An07g05670, An16g01120, A. oryzae RIB40 : AO090124000031, AO090011000460 and Aspergillus wentii : Aspwe1_0041700, Aspwe1_0111092
AN5076			-1.40675	0.00405712	PalA-dependent expression independent of pH
AN4574			-1.33705	0.0141701	Ortholog of A. fumigatus Af293 : Afu7g00320, A. niger CBS 513.88 : An13g02670, A. oryzae RIB40 : AO090005001314 and Neosartorya fischeri NRRL 181 : NFIA_112860
AN0493			-1.31191	0.00476606	Ortholog(s) have ferrous iron transmembrane transporter activity, manganese ion transmembrane transporter activity
AN3042			-1.30211	0.000358275	oxidoreductase, putative
AN4990			-1.298	0.0318767	Mitochondrial succinate/fumarate antiporter involved in utilization of acetate and other carbon sources
AN2396			-1.29704	3.74925e-05	Ortholog of A. fumigatus Af293 : Afu5g02950, A. niger CBS 513.88 : An09g05040, A. oryzae RIB40 : AO090102000494, Aspergillus wentii : Aspwe1_0030018 and Aspergillus sydowii : Aspsy1_0061808
AN7287			-1.26691	0.0113177	Has domain(s) with predicted cell outer membrane, integral component of membrane localization
AN11714			-1.24549	0.0110403	Putative acyl-CoA dehydrogenase
AN1699			-1.23908	6.07366e-05	Putative asparagine synthase with a predicted role in asparagine metabolism
AN8754			-1.21313	0.00638577	protein of unknown function
AN10042			-1.2118	0.0289534	Ortholog of A. fumigatus Af293 : Afu3g14180, A. niger CBS 513.88 : An09g04380, A. oryzae RIB40 : AO090012000661 and Aspergillus wentii : Aspwe1_0038053
AN3898			-1.21104	0.000492265	protein of unknown function
AN10135			-1.20883	0.000481773	Ortholog of Aspergillus wentii : Aspwe1_0170942, Aspergillus versicolor : Aspve1_0080732, Aspergillus clavatus NRRL 1 : ACLA_074610 and Aspergillus zonatus : Aspzo1_0127170
AN12199			-1.20165	3.83694e-07	Putative long-chain-fatty-acid-CoA ligase with a predicted role in fatty acid metabolism
AN8280			-1.17842	0.0115666	protein of unknown function
AN12232			-1.1772	0.010613	Ortholog of Aspergillus versicolor : Aspve1_0138462 and Aspergillus sydowii : Aspsy1_0154012
AN4197			-1.16561	0.0017765	Ortholog of A. nidulans FGSC A4 : AN12192, Aspergillus flavus NRRL 3357 : AFL2T_09411, Aspergillus versicolor : Aspve1_0043435 and Aspergillus sydowii : Aspsy1_0051867
AN3979			-1.16398	0.0259129	Has domain(s) with predicted oxidoreductase activity and role in oxidation-reduction process
AN2110			-1.15409	5.6567e-08	Putative acyl-CoA dehydrogenase
AN6394			-1.14966	0.0221985	Ortholog of A. fumigatus Af293 : Afu5g07010, A. niger CBS 513.88 : An17g00230, A. oryzae RIB40 : AO090701000283, Aspergillus wentii : Aspwe1_0269169 and Aspergillus sydowii : Aspsy1_0054348
AN2209			-1.12419	0.0143618	Ortholog of A. fumigatus Af293 : Afu8g04620, A. oryzae RIB40 : AO090023000316, Aspergillus wentii : Aspwe1_0175199, Aspergillus sydowii : Aspsy1_0143191 and Aspergillus terreus NIH2624 : ATET_00086
AN5035			-1.11128	1.32405e-06	Has domain(s) with predicted solute:proton antiporter activity, role in cation transport, transmembrane transport and integral component of membrane localization
AN5583			-1.11109	0.000798972	Putative C2H2 zinc finger transcription factor, involved in vacuolar sequestration of potassium and vacuolar biogenesis
AN1418			-1.09003	4.28906e-10	Ortholog(s) have glucosamine-6-phosphate deaminase activity
AN8399			-1.08454	0.0173529	Potassium-transporting ATPase, putative
AN0993			-1.06747	0.0221348	Has domain(s) with predicted role in transmembrane transport and integral component of membrane localization
AN5440			-1.05761	0.00388014	Putative cytochrome c peroxidase
AN4681			-1.04345	0.0184284	Ortholog of Aspergillus versicolor : Aspve1_0029795 and Aspergillus sydowii : Aspsy1_1180958
AN7727			-1.02854	0.0462885	Ortholog of A. fumigatus Af293 : Afu5g07980, Afu5g14920, A. niger CBS 513.88 : An03g03960, A. oryzae RIB40 : AO090701000712, Aspergillus wentii : Aspwe1_0271934 and Aspergillus sydowii : Aspsy1_0032303
AN12417			-1.00695	0.0165165	protein of unknown function

## Sheet: RglT dependent
ID	Principal Ortholog CEA17	Principal Ortholog Af293	A. nidulans	A. fumigatus	Product Description
AN1368	AFUB_008610	Afu1g09190	-11.8879	-7.46347	RglT transcription factor
AN3717	AFUB_078780	Afu6g12780	-11.0797	-6.54184	Putative SAM-dependent methyltransferase
AN3567	AFUB_090880	Afu7g05300	-2.74408	-1.05552	GprM, GPCR
AN3963	AFUB_075790	Afu6g09740	-7.07587	-8.2275	GliT, Ortholog(s) have flavin-linked sulfhydryl oxidase activity and role in oxidation-reduction process
AN1472	AFUB_082870	Afu8g04630	-2.49726	-1.56142	Transmembrane transporter activity
AN8167	AFUB_051470	Afu5g02950	-1.29704	-1.37289	Unknown function
AN1470	AFUB_082880	Afu8g04620	-1.12419	-1.28881	Unknown function
AN6470	AFUB_076190	Afu6g10130	1.68389	2.57066	Protein with lysozyme activity, involved in carbohydrate catabolism
AN9051	AFUB_087280	Afu7g00700	1.67184	1.29112	Unknown function
AN5543	AFUB_052290	Afu5g03780	1.61288	4.3259	Unknown function
AN9531	AFUB_092470	Afu7g06920	1.50311	1.41091	Unknown function
AN3279	AFUB_056830	Afu5g09290	1.47248	1.67767	Has domain(s) with predicted oxidoreductase activity and role in metabolic process
AN7879	AFUB_009810	Afu1g10390	1.17778	1.1057	Predicted ABC transporter

## Sheet: RglT independent
ID	Principal Ortholog Af293	Principal Ortholog CEA17	log2FoldChange A. nidulans	log2FoldChange A. fumigatus	Product Description
AN7113	Afu4g03930	AFUB_099090	6.14536	2.08328	Putative cysteine synthase B
AN9220	Afu5g10320	AFUB_057900	5.44585	3.65496	Ortholog of A. fumigatus Af293 : Afu5g10320, A. oryzae RIB40 : AO090001000034, Neosartorya fischeri NRRL 181 : NFIA_076940 and Aspergillus versicolor : Aspve1_0038692
AN7809	Afu5g03330	AFUB_051860	4.97793	1.72522	protein of unknown function
AN12033	Afu2g14860	AFUB_030500	4.56112	4.83346	Has domain(s) with predicted catalytic activity
AN1826	Afu7g00340	AFUB_086910	4.30584	2.72068	Has domain(s) with predicted hydrolase activity
AN10973	Afu2g15312	AFUB_030970	2.79879	2.83732	Has domain(s) with predicted transferase activity, transferring acyl groups, acyl groups converted into alkyl on transfer activity and role in cellular carbohydrate metabolic process
AN9307	Afu3g00560	AFUB_047880	2.65666	2.65985	Has domain(s) with predicted catalytic activity, molybdenum ion binding, pyridoxal phosphate binding activity
AN6963	Afu5g03540	AFUB_052060	2.61594	-2.27668	Ortholog(s) have flavin-linked sulfhydryl oxidase activity and role in oxidation-reduction process
AN10876	Afu7g06570	AFUB_092140	2.56784	1.34365	ZrcA, Putative zinc/cadmium resistance protein; transcript downregulated in response to amphotericin B
AN8512	Afu1g15290	AFUB_014840	2.3472	2.12824	protein of unknown function
AN10320	Afu4g08715	AFUB_065810	2.33648	1.53646	protein of unknown function
AN1309	Afu3g13580	AFUB_102350	1.96753	1.52941	Has domain(s) with predicted GTP binding, GTPase activity
AN8638	Afu3g13130	AFUB_036070	1.94542	2.4127	Transcript enriched in dormant conidia
AN3864	Afu4g07835	AFUB_064930	1.71603	1.18878	Putative homologue of the human NTF2-like export factor 1, p15/NXT1,
AN9362	Afu3g02380	AFUB_045950	1.68905	1.09895	Putative U2 auxillary factor (U2AF) small subunit
AN10011	Afu4g08170	AFUB_065270	1.63366	1.1948	Has domain(s) with predicted oxidoreductase activity, oxidoreductase activity, acting on the aldehyde or oxo group of donors, NAD or NADP as acceptor activity and role in oxidation-reduction process
AN7737	Afu5g07950	AFUB_055480	1.59579	2.92802	Ortholog(s) have protein serine/threonine kinase activity, role in meiotic recombination checkpoint, protein phosphorylation, reciprocal meiotic recombination, regulation of linear element assembly and cytosol, linear element localization
AN8639	Afu5g14300	AFUB_062010	1.52451	2.01591	Putative alpha,alpha-trehalose-phosphate synthase (UDP-forming) with a predicted role in trehalose biosynthesis
AN3446	Afu3g05575	AFUB_043420	1.50651	1.3045	Ortholog(s) have role in synapsis and cytosol, horsetail nucleus, nuclear chromatin localization
AN8095	Afu1g12620	AFUB_012090	1.49467	1.07699	Has domain(s) with predicted role in transmembrane transport and integral component of membrane localization
AN6193	Afu2g11740	AFUB_027490	1.47638	1.17287	Ortholog(s) have ATP-dependent peptidase activity, role in chaperone-mediated protein complex assembly, misfolded or incompletely synthesized protein catabolic process and mitochondrial matrix localization
AN8083	Afu5g01350	AFUB_057320	1.44181	1.35237	Has domain(s) with predicted role in transmembrane transport and integral component of membrane localization
AN0958	Afu1g16560	AFUB_015910	1.40225	1.77893	Ortholog of A. oryzae RIB40 : AO090005001054
AN9131	Afu7g01720	AFUB_088300	1.36562	1.84773	Has domain(s) with predicted catalytic activity
AN5570	Afu4g11660	AFUB_068680	1.35538	1.25134	Ortholog(s) have methylated histone binding activity
AN0572	Afu6g11290	AFUB_077310	1.26842	1.4005	Ortholog of A. fumigatus Af293 : Afu6g11290, A. niger CBS 513.88 : An08g07465, Aspergillus wentii : Aspwe1_0027109 and Aspergillus sydowii : Aspsy1_0086207
AN11101	Afu6g02300	AFUB_096030	1.26055	1.40297	Gin4, Has domain(s) with predicted protein serine/threonine kinase, ATP binding activity and role in protein phosphorylation
AN2848	Afu3g12290	AFUB_036870	1.15019	1.33283	Ortholog(s) have role in mRNA splicing, via spliceosome, regulation of DNA methylation and U4/U6 x U5 tri-snRNP complex, U5 snRNP localization
AN0589	Afu6g11070	AFUB_077090	1.13102	1.12102	Putative ATP-dependent RNA helicase with a predicted role in rRNA processing
AN7370	Afu7g08575	AFUB_097720	1.1205	1.29908	Hsp70 family chaperone
AN8661	Afu1g15290	AFUB_014840	1.11512	2.12824	Ortholog of A. nidulans FGSC A4 : AN6924, AN5943, AN8512, AN8548, AN0857, AN4642 and A. fumigatus Af293 : Afu1g15290, Afu3g00850, Afu4g08850, Afu7g00920
AN9125	Afu7g01850	AFUB_088420	1.08993	1.19383	RNA polymerase III, subunit C34
AN9418	Afu8g03870	AFUB_083710	1.08607	1.66944	Protein of unknown function
AN7867	Afu5g14530	AFUB_062210	-2.2607	-1.60202	Has domain(s) with predicted RNA polymerase II transcription factor activity, sequence-specific DNA binding, zinc ion binding activity, role in regulation of transcription, DNA-templated and nucleus localization
AN1569	Afu6g11930	AFUB_077920	-1.57332	-2.73323	Has domain(s) with predicted RNA polymerase II transcription factor activity, sequence-specific DNA binding, zinc ion binding activity, role in regulation of transcription, DNA-templated and nucleus localization
AN3181	Afu3g13210	AFUB_035990	-1.54582	-1.23849	Protein kinase domain-containing protein
AN10423	Afu7g06370	AFUB_091930	-1.5269	-2.12608	Ortholog(s) have role in hyphal growth, maltose metabolic process, regulation of transcription, DNA-templated and nucleus localization
AN5836	Afu2g07900	AFUB_023920	-1.50499	-1.11306	APSES domain transcription factor involved in regulation of conidiophore development
AN2016	Afu4g10160	AFUB_067280	-1.44299	-3.20654	Zn(II)2 Cys6 transcriptional activator involved in starch metabolism
AN3001	Afu3g08710	AFUB_040390	-1.15709	-1.09291	Has domain(s) with predicted ATP binding, protein kinase activity, protein tyrosine kinase activity and role in protein phosphorylation
AN2615	Afu6g11930	AFUB_077920	-1.14959	-2.73323	Has domain(s) with predicted RNA polymerase II transcription factor activity, sequence-specific DNA binding, zinc ion binding activity, role in regulation of transcription, DNA-templated and nucleus localization
AN7190	Afu6g10310	AFUB_076360	-1.04258	-1.232	Has domain(s) with predicted RNA polymerase II transcription factor activity, sequence-specific DNA binding, zinc ion binding activity, role in regulation of transcription, DNA-templated and nucleus localization
AN9141	Afu6g10310	AFUB_076360	-1.04041	-1.232	Has domain(s) with predicted RNA polymerase II transcription factor activity, sequence-specific DNA binding, zinc ion binding activity, role in regulation of transcription, DNA-templated and nucleus localization
