# Supplementary material for: Regulation of gliotoxin biosynthesis and protection in Aspergillus species
Source: PLoS Genet. 2022 Jan 18;18(1):e1009965. doi: 10.1371/journal.pgen.1009965 (PMC8797188; doi:10.1371/journal.pgen.1009965)
Supplement: S5 Table — (XLS) [file pgen.1009965.s010.xls]

## Sheet: gliotoxin
	Filename	Area	Averaged Technicals	Averaged Biologicals	std dev avg. technicals	std dev avg. biologicals
6	2A1_1_1	22633.6	23084	52617.2	770.282	21475.4
8	2A1_1_2	24168.2
10	2A1_1_3	22450.3
12	2A1_2_1	73623.4	61249.4		8784.57
14	2A1_2_2	56020.3
16	2A1_2_3	54104.6
18	2A1_3_1	78897	73518.3		9123.47
20	2A1_3_2	80985.6
22	2A1_3_3	60672.2
24	2A6_1_1	35147.4	34218.8	31972.6	671.673	4613.26
26	2A6_1_2	33581.5
28	2A6_1_3	33927.3
30	2A6_2_1	29196.6	25544.8		2588.63
32	2A6_2_2	23495.3
34	2A6_2_3	23942.6
36	2A6_3_1	34856	36154.1		1421.49
38	2A6_3_2	38132.5
40	2A6_3_3	35473.9
42	2C3_1_1	284094	295457	194920	8282.72	91550.6
44	2C3_1_2	303600
46	2C3_1_3	298677
48	2C3_2_1	68389.7	74001.1		16580.8
50	2C3_2_2	57089.6
52	2C3_2_3	96524.1
54	2C3_3_1	178669	215302		26309
56	2C3_3_2	239253
58	2C3_3_3	227984
60	2G10_1_1	11970.4	13688.9	9308.85	2577.93	3097.17
62	2G10_1_2	11763.6
64	2G10_1_3	17332.7
66	2G10_2_1	7076.8	7133.61		213.134
68	2G10_2_2	6905.66
70	2G10_2_3	7418.37
72	2G10_3_1	6161.62	7104.06		1263.77
74	2G10_3_2	8890.4
76	2G10_3_3	6260.17
78	2H9_1_1	43235.7	39554.6	46418.9	4763.16	31164.6
80	2H9_1_2	42599.5
82	2H9_1_3	32828.5
84	2H9_2_1	13468.4	12148.2		998.893
86	2H9_2_2	11052.9
88	2H9_2_3	11923.3
90	2H9_3_1	88557.5	87554		962.311
92	2H9_3_2	86256.1
94	2H9_3_3	87848.3
96	3A1_1_1	52678.6	44567.4	27308.5	5905.93	16640.3
98	3A1_1_2	38786.6
100	3A1_1_3	42236.9
102	3A1_2_1	40429.3	32533.6		5597.06
104	3A1_2_2	29069
106	3A1_2_3	28102.4
108	3A1_3_1	4726.74	4824.54		83.7002
110	3A1_3_2	4931.19
112	3A1_3_3	4815.69
114	3A9_1_1	219351	191543	264617	20596.8	51738
116	3A9_1_2	170131
118	3A9_1_3	185148
120	3A9_2_1	284130	297927		10110.9
122	3A9_2_2	301575
124	3A9_2_3	308077
126	3A9_3_1	245354	304380		41738
128	3A9_3_2	333656
130	3A9_3_3	334131
132	3C3_1_1	147950	185944	152785	26940.8	31954.4
134	3C3_1_2	202477
136	3C3_1_3	207405
138	3C3_2_1	160617	162795		2883.03
140	3C3_2_2	166869
142	3C3_2_3	160899
144	3C3_3_1	119939	109616		13718
146	3C3_3_2	118679
148	3C3_3_3	90229.7
150	3D4_1_1	176516	156716	240951	14233.7	80893.4
152	3D4_1_2	149955
154	3D4_1_3	143676
156	3D4_2_1	224395	216031		20029.7
158	3D4_2_2	235287
160	3D4_2_3	188412
162	3D4_3_1	379327	350105		39464.7
164	3D4_3_2	376675
166	3D4_3_3	294315
168	3D5_1_1	141693	130647	151303	15743	19647.5
170	3D5_1_2	141865
172	3D5_1_3	108384
174	3D5_2_1	169773	145535		17619.7
176	3D5_2_2	128411
178	3D5_2_3	138421
180	3D5_3_1	217519	177725		28142.5
182	3D5_3_2	157221
184	3D5_3_3	158437
186	3F1_1_1	18984.2	16965.3	42521.7	1883.62	30034.4
188	3F1_1_2	17461
190	3F1_1_3	14450.8
192	3F1_2_1	101882	84681		12166.1
194	3F1_2_2	75744.3
196	3F1_2_3	76416.6
198	3F1_3_1	24920.2	25918.7		738.881
200	3F1_3_2	26684.6
202	3F1_3_3	26151.3
204	3F2_1_1	98910.2	110692	138477	8335.24	27041.7
206	3F2_1_2	116261
208	3F2_1_3	116906
210	3F2_2_1	147225	175127		26785.6
212	3F2_2_2	211266
214	3F2_2_3	166890
216	3F2_3_1	153947	129613		17355.4
218	3F2_3_2	120222
220	3F2_3_3	114671
222	3F9_1_1	105076	88164.2	269357	12165	176114
224	3F9_1_2	82443.2
226	3F9_1_3	76973.6
228	3F9_2_1	210234	211964		10749
230	3F9_2_2	199750
232	3F9_2_3	225909
234	3F9_3_1	596962	507943		63323.7
236	3F9_3_2	471894
238	3F9_3_3	454973
240	5D8_1_1	152615	138678	97618.6	16102.3	29433.8
242	5D8_1_2	147307
244	5D8_1_3	116113
246	5D8_2_1	75946.9	71164.7		12169
248	5D8_2_2	54456.6
250	5D8_2_3	83090.5
252	5D8_3_1	95529.1	83012.7		9041.95
254	5D8_3_2	79022
256	5D8_3_3	74487.1
258	5F12_1_1	40281.1	38500.6	105438	1299.34	83666.6
260	5F12_1_2	37217
262	5F12_1_3	38003.6
264	5F12_2_1	60568.2	54410.3		4468.85
266	5F12_2_2	52562.5
268	5F12_2_3	50100.1
270	5F12_3_1	265042	223403		29558.1
272	5F12_3_2	199392
274	5F12_3_3	205776
285	rglt_1_1	26231.6	31459.7	47411.3	5570.17	14219
287	rglt_1_2	39176.7
289	rglt_1_3	28970.7
291	rglt_2_1	36307	44783.9		6073.95
293	rglt_2_2	50224.8
295	rglt_2_3	47819.8
297	rglt_3_1	62048.7	65990.3		8802.97
299	rglt_3_2	78187.9
301	rglt_3_3	57734.4
303	rglt_rglt+_1_1	69216.8	75378.8	84085.8	8266.58	48234.7
305	rglt_rglt+_1_2	87063.7
307	rglt_rglt+_1_3	69855.9
309	rglt_rglt+_2_1	24402.8	29847.2		4034.86
311	rglt_rglt+_2_2	31090
313	rglt_rglt+_2_3	34048.9
315	rglt_rglt+_3_1	157867	147031		18318.7
317	rglt_rglt+_3_2	161992
319	rglt_rglt+_3_3	121234
321	wt-Cea17_1_1	156260	123287	117765	23369.5	48487.8
323	wt-Cea17_1_2	108751
325	wt-Cea17_1_3	104852
327	wt-Cea17_2_1	188963	174197		23471.6
329	wt-Cea17_2_2	192559
331	wt-Cea17_2_3	141068
333	wt-Cea17_3_1	63026.5	55811.9		7639.67
335	wt-Cea17_3_2	59169.4
337	wt-Cea17_3_3	45239.7

## Sheet: gliotoxin_averaged
	Filename	Averaged Technicals	std dev avg. technicals			Filename	Averaged Biologicals	std dev avg. biologicals
6	2A1_1	23084	770.282		6	2A1	52617.2	21475.4
12	2A1_2	61249.4	8784.57		24	2A6	31972.6	4613.26
18	2A1_3	73518.3	9123.47		42	2C3	194920	91550.6
24	2A6_1	34218.8	671.673		60	2G10	9308.85	3097.17
30	2A6_2	25544.8	2588.63		78	2H9	46418.9	31164.6
36	2A6_3	36154.1	1421.49		96	3A1	27308.5	16640.3
42	2C3_1	295457	8282.72		114	3A9	264617	51738
48	2C3_2	74001.1	16580.8		132	3C3	152785	31954.4
54	2C3_3	215302	26309		150	3D4	240951	80893.4
60	2G10_1	13688.9	2577.93		168	3D5	151303	19647.5
66	2G10_2	7133.61	213.134		186	3F1	42521.7	30034.4
72	2G10_3	7104.06	1263.77		204	3F2	138477	27041.7
78	2H9_1	39554.6	4763.16		222	3F9	269357	176114
84	2H9_2	12148.2	998.893		240	5D8	97618.6	29433.8
90	2H9_3	87554	962.311		258	5F12	105438	83666.6
96	3A1_1	44567.4	5905.93		285	rglt	47411.3	14219
102	3A1_2	32533.6	5597.06		303	rglt::rglt+	84085.8	48234.7
108	3A1_3	4824.54	83.7002		321	wt-Cea17	117765	48487.8
114	3A9_1	191543	20596.8
120	3A9_2	297927	10110.9
126	3A9_3	304380	41738
132	3C3_1	185944	26940.8
138	3C3_2	162795	2883.03
144	3C3_3	109616	13718
150	3D4_1	156716	14233.7
156	3D4_2	216031	20029.7
162	3D4_3	350105	39464.7
168	3D5_1	130647	15743
174	3D5_2	145535	17619.7
180	3D5_3	177725	28142.5
186	3F1_1	16965.3	1883.62
192	3F1_2	84681	12166.1
198	3F1_3	25918.7	738.881
204	3F2_1	110692	8335.24
210	3F2_2	175127	26785.6
216	3F2_3	129613	17355.4
222	3F9_1	88164.2	12165
228	3F9_2	211964	10749
234	3F9_3	507943	63323.7
240	5D8_1	138678	16102.3
246	5D8_2	71164.7	12169
252	5D8_3	83012.7	9041.95
258	5F12_1	38500.6	1299.34
264	5F12_2	54410.3	4468.85
270	5F12_3	223403	29558.1
285	rglt_1	31459.7	5570.17
291	rglt_2	44783.9	6073.95
297	rglt_3	65990.3	8802.97
303	rglt::rglt+_1	75378.8	8266.58
309	rglt::rglt+_2	29847.2	4034.86
315	rglt::rglt+_3	147031	18318.7
321	wt-Cea17_1	123287	23369.5
327	wt-Cea17_2	174197	23471.6
333	wt-Cea17_3	55811.9	7639.67

## Sheet: bismethylgliotoxin
	Filename	Area	Averaged Technicals	Averaged Biologicals	std dev avg. technicals	std dev avg. biologicals
7	2A1_1_1_bm	398401	324184	430670	52560.1	96145.7
9	2A1_1_2_bm	283507
11	2A1_1_3_bm	290643
13	2A1_2_1_bm	550847	557136		6913.81
15	2A1_2_2_bm	566764
17	2A1_2_3_bm	553796
19	2A1_3_1_bm	506267	410691		67762
21	2A1_3_2_bm	368939
23	2A1_3_3_bm	356866
25	2A6_1_1_bm	730516	589779	463729	99516.1	89705.9
27	2A6_1_2_bm	519857
29	2A6_1_3_bm	518965
31	2A6_2_1_bm	502582	413118		63312.9
33	2A6_2_2_bm	371544
35	2A6_2_3_bm	365229
37	2A6_3_1_bm	391122	388289		2070.98
39	2A6_3_2_bm	386230
41	2A6_3_3_bm	387514
43	2C3_1_1_bm	1.77703e+06	1.48527e+06	1.4805e+06	206349	447333
45	2C3_1_2_bm	1.33427e+06
47	2C3_1_3_bm	1.34451e+06
49	2C3_2_1_bm	1.01482e+06	930263		100511
51	2C3_2_2_bm	986932
53	2C3_2_3_bm	789035
55	2C3_3_1_bm	2.17562e+06	2.02597e+06		234433
57	2C3_3_2_bm	2.20735e+06
59	2C3_3_3_bm	1.69494e+06
61	2G10_1_1_bm	203967	204219	144313	395.659	43141.3
63	2G10_1_2_bm	204778
65	2G10_1_3_bm	203913
67	2G10_2_1_bm	137742	124367		19510.3
69	2G10_2_2_bm	138578
71	2G10_2_3_bm	96779.1
73	2G10_3_1_bm	124780	104352		14444.9
75	2G10_3_2_bm	94252.8
77	2G10_3_3_bm	94023.3
79	2H9_1_1_bm	335895	283901	531494	37052.9	176072
81	2H9_1_2_bm	252261
83	2H9_1_3_bm	263548
85	2H9_2_1_bm	679229	632371		100087
87	2H9_2_2_bm	724611
89	2H9_2_3_bm	493272
91	2H9_3_1_bm	822293	678210		101950
93	2H9_3_2_bm	601636
95	2H9_3_3_bm	610700
97	3A1_1_1_bm	704803	718017	509780	9347.19	218492
99	3A1_1_2_bm	724933
101	3A1_1_3_bm	724316
103	3A1_2_1_bm	633744	603363		86116.9
105	3A1_2_2_bm	486036
107	3A1_2_3_bm	690309
109	3A1_3_1_bm	218067	207959		31070.5
111	3A1_3_2_bm	239937
113	3A1_3_3_bm	165872
115	3A9_1_1_bm	383218	384436	769032	2646.48	280541
117	3A9_1_2_bm	388110
119	3A9_1_3_bm	381981
121	3A9_2_1_bm	874721	876955		6073.33
123	3A9_2_2_bm	885255
125	3A9_2_3_bm	870890
127	3A9_3_1_bm	885576	1.0457e+06		113229
129	3A9_3_2_bm	1.12526e+06
131	3A9_3_3_bm	1.12628e+06
133	3C3_1_1_bm	775997	749582	656839	24330.7	66066.3
135	3C3_1_2_bm	717279
137	3C3_1_3_bm	755471
139	3C3_2_1_bm	576491	600663		17267.9
141	3C3_2_2_bm	609735
143	3C3_2_3_bm	615761
145	3C3_3_1_bm	616308	620272		4147.72
147	3C3_3_2_bm	625998
149	3C3_3_3_bm	618509
151	3D4_1_1_bm	789551	705244	791121	116435	125415
153	3D4_1_2_bm	785585
155	3D4_1_3_bm	540597
157	3D4_2_1_bm	688578	699664		7848.64
159	3D4_2_2_bm	705685
161	3D4_2_3_bm	704729
163	3D4_3_1_bm	885647	968456		122346
165	3D4_3_2_bm	878293
167	3D4_3_3_bm	1.14143e+06
169	3D5_1_1_bm	1.04199e+06	1.07548e+06	1.23516e+06	26861.3	204261
171	3D5_1_2_bm	1.07668e+06
173	3D5_1_3_bm	1.10775e+06
175	3D5_2_1_bm	1.09905e+06	1.10653e+06		10907
177	3D5_2_2_bm	1.12195e+06
179	3D5_2_3_bm	1.09858e+06
181	3D5_3_1_bm	1.78896e+06	1.52347e+06		187860
183	3D5_3_2_bm	1.3822e+06
185	3D5_3_3_bm	1.39925e+06
187	3F1_1_1_bm	536244	436914	597010	70241.3	114309
189	3F1_1_2_bm	386275
191	3F1_1_3_bm	388224
193	3F1_2_1_bm	788244	657642		92350.3
195	3F1_2_2_bm	591944
197	3F1_2_3_bm	592737
199	3F1_3_1_bm	823117	696474		89554.3
201	3F1_3_2_bm	634163
203	3F1_3_3_bm	632141
205	3F2_1_1_bm	627500	514088	616381	80195.5	103632
207	3F2_1_2_bm	456864
209	3F2_1_3_bm	457900
211	3F2_2_1_bm	702214	576637		88853.4
213	3F2_2_2_bm	517751
215	3F2_2_3_bm	509946
217	3F2_3_1_bm	772254	758420		14104.8
219	3F2_3_2_bm	763948
221	3F2_3_3_bm	739058
223	3F9_1_1_bm	1.97453e+06	1.83746e+06	2.08464e+06	216364	648779
225	3F9_1_2_bm	1.53201e+06
227	3F9_1_3_bm	2.00583e+06
229	3F9_2_1_bm	1.39132e+06	1.44302e+06		36729.5
231	3F9_2_2_bm	1.46453e+06
233	3F9_2_3_bm	1.47321e+06
235	3F9_3_1_bm	3.52256e+06	2.97344e+06		388309
237	3F9_3_2_bm	2.70377e+06
239	3F9_3_3_bm	2.69399e+06
241	5D8_1_1_bm	1.76485e+06	1.54016e+06	1.19369e+06	159106	245043
243	5D8_1_2_bm	1.41748e+06
245	5D8_1_3_bm	1.43814e+06
247	5D8_2_1_bm	1.08866e+06	1.02678e+06		115289
249	5D8_2_2_bm	1.12647e+06
251	5D8_2_3_bm	865205
253	5D8_3_1_bm	1.00495e+06	1.01413e+06		8012.36
255	5D8_3_2_bm	1.02447e+06
257	5D8_3_3_bm	1.01299e+06
259	5F12_1_1_bm	1.14428e+06	961503	909570	129359	298958
261	5F12_1_2_bm	876755
263	5F12_1_3_bm	863471
265	5F12_2_1_bm	1.46147e+06	1.24698e+06		151779
267	5F12_2_2_bm	1.14677e+06
269	5F12_2_3_bm	1.13269e+06
271	5F12_3_1_bm	662705	520228		100751
273	5F12_3_2_bm	447705
275	5F12_3_3_bm	450276
286	rglt_1_1_bm	268754	216824	368507	36723.5	118704
288	rglt_1_2_bm	190246
290	rglt_1_3_bm	191471
292	rglt_2_1_bm	469004	382059		61480.8
294	rglt_2_2_bm	339097
296	rglt_2_3_bm	338076
298	rglt_3_1_bm	613691	506638		75713.1
300	rglt_3_2_bm	454980
302	rglt_3_3_bm	451243
304	rglt_rglt+_1_1_bm	486870	478327	461219	6443.21	91771.4
306	rglt_rglt+_1_2_bm	471311
308	rglt_rglt+_1_3_bm	476799
310	rglt_rglt+_2_1_bm	386449	341250		50708.9
312	rglt_rglt+_2_2_bm	366867
314	rglt_rglt+_2_3_bm	270433
316	rglt_rglt+_3_1_bm	593621	564081		89518
318	rglt_rglt+_3_2_bm	442701
320	rglt_rglt+_3_3_bm	655921
322	wt-Cea17_1_1_bm	480551	397698	439772	58605.3	34255.8
324	wt-Cea17_1_2_bm	358114
326	wt-Cea17_1_3_bm	354429
328	wt-Cea17_2_1_bm	580012	481606		69587.6
330	wt-Cea17_2_2_bm	431481
332	wt-Cea17_2_3_bm	433326
334	wt-Cea17_3_1_bm	538038	440011		69416.4
336	wt-Cea17_3_2_bm	395576
338	wt-Cea17_3_3_bm	386418

## Sheet: bismethylgliotoxin_averaged
	Filename	Averaged Technicals	std dev avg. technicals				Filename	Averaged Biologicals	std dev avg. biologicals
7	2A1_bmGT_1	324184	52560.1			7	2A1_bmGT	430670	96145.7
13	2A1_bmGT_2	557136	6913.81			25	2A6_bmGT	463729	89705.9
19	2A1_bmGT_3	410691	67762			43	2C3_bmGT	1.4805e+06	447333
25	2A6_bmGT_1	589779	99516.1			61	2G10_bmGT	144313	43141.3
31	2A6_bmGT_2	413118	63312.9			79	2H9_bmGT	531494	176072
37	2A6_bmGT_3	388289	2070.98			97	3A1_bmGT	509780	218492
43	2C3_bmGT_1	1.48527e+06	206349			115	3A9_bmGT	769032	280541
49	2C3_bmGT_2	930263	100511			133	3C3_bmGT	656839	66066.3
55	2C3_bmGT_3	2.02597e+06	234433			151	3D4_bmGT	791121	125415
61	2G10_bmGT_1	204219	395.659			169	3D5_bmGT	1.23516e+06	204261
67	2G10_bmGT_2	124367	19510.3			187	3F1_bmGT	597010	114309
73	2G10_bmGT_3	104352	14444.9			205	3F2_bmGT	616381	103632
79	2H9_bmGT_1	283901	37052.9			223	3F9_bmGT	2.08464e+06	648779
85	2H9_bmGT_2	632371	100087			241	5D8_bmGT	1.19369e+06	245043
91	2H9_bmGT_3	678210	101950			259	5F12_bmGT	909570	298958
97	3A1_bmGT_1	718017	9347.19			286	rglt_bmGT	368507	118704
103	3A1_bmGT_2	603363	86116.9			304	rglt::rglt+_bmGT	461219	91771.4
109	3A1_bmGT_3	207959	31070.5			322	wt-Cea17_bmGT	439772	34255.8
115	3A9_bmGT_1	384436	2646.48
121	3A9_bmGT_2	876955	6073.33
127	3A9_bmGT_3	1.0457e+06	113229
133	3C3_bmGT_1	749582	24330.7
139	3C3_bmGT_2	600663	17267.9
145	3C3_bmGT_3	620272	4147.72
151	3D4_bmGT_1	705244	116435
157	3D4_bmGT_2	699664	7848.64
163	3D4_bmGT_3	968456	122346
169	3D5_bmGT_1	1.07548e+06	26861.3
175	3D5_bmGT_2	1.10653e+06	10907
181	3D5_bmGT_3	1.52347e+06	187860
187	3F1_bmGT_1	436914	70241.3
193	3F1_bmGT_2	657642	92350.3
199	3F1_bmGT_3	696474	89554.3
205	3F2_bmGT_1	514088	80195.5
211	3F2_bmGT_2	576637	88853.4
217	3F2_bmGT_3	758420	14104.8
223	3F9_bmGT_1	1.83746e+06	216364
229	3F9_bmGT_2	1.44302e+06	36729.5
235	3F9_bmGT_3	2.97344e+06	388309
241	5D8_bmGT_1	1.54016e+06	159106
247	5D8_bmGT_2	1.02678e+06	115289
253	5D8_bmGT_3	1.01413e+06	8012.36
259	5F12_bmGT_1	961503	129359
265	5F12_bmGT_2	1.24698e+06	151779
271	5F12_bmGT_3	520228	100751
286	rglt_bmGT_1	216824	36723.5
292	rglt_bmGT_2	382059	61480.8
298	rglt_bmGT_3	506638	75713.1
304	rglt::rglt+_bmGT_1	478327	6443.21
310	rglt::rglt+_bmGT_2	341250	50708.9
316	rglt::rglt+_bmGT_3	564081	89518
322	wt-Cea17_bmGT_1	397698	58605.3
328	wt-Cea17_bmGT_2	481606	69587.6
334	wt-Cea17_bmGT_3	440011	69416.4
9
11
15
17
21
23
27
29
33
35
39
41
45
47
51
53
57
59
63
65
69
71
75
77
81
83
87
89
93
95
99
101
105
107
111
113
117
119
123
125
129
131
135
137
141
143
147
149
153
155
159
161
165
167
171
173
177
179
183
185
189
191
195
197
201
203
207
209
213
215
219
221
225
227
231
233
237
239
243
245
249
251
255
257
261
263
267
269
273
275
288
290
294
296
300
302
306
308
312
314
318
320
324
326
330
332
336
338

## Sheet: Component
Component Name		Curve Index	Weighting Index	Origin Index	Equation
							Specified	Calculated
Filename	Sample Type	Sample Name	Integ. Type	Area	ISTD Area	Area Ratio	Amount	Amount	%Diff	%RSD	Peak Status	Level	Units	RT	Sample ID	Excluded
